# Supplementary material for: Metabolic, fibrotic and splicing pathways are all altered in Emery-Dreifuss muscular dystrophy spectrum patients to differing degrees
Source: Hum Mol Genet. 2022 Oct 25;32(6):1010–31. doi: 10.1093/hmg/ddac264 (PMC9991002; doi:10.1093/hmg/ddac264)
Supplement: Supplemental_Table_S2_ddac264 [file supplemental_table_s2_ddac264.xlsx]

## Sheet: S2
annotation (Hg38)						G1 (all 10 patients vs controls)			G10 (individual patients vs controls) - log2FC										G10 (individual patients vs controls) - adjusted p-value (FDR)
chr	start	end	name	ensg.id	biotype	log2FoldChange	pvalue	padj (FDR)	TMEM214.p1	NET39.p2	SUN1.p3	SYNE1.p4	EMD.p5	FHL1.p6	FHL1.p7	FHL1.p8	LMNA.p9	LMNA.p10	TMEM214.p1	NET39.p2	SUN1.p3	SYNE1.p4	EMD.p5	FHL1.p6	FHL1.p7	FHL1.p8	LMNA.p9	LMNA.p10
X	100627108	100639991	TSPAN6	ENSG00000000003	protein_coding	0.0719734	0.705135	0.875734	-0.0891635	-0.171554	0.165459	-0.353698	0.336946	-0.433857	0.908236	0.218979	-0.521636	0.0630618	0.767935	0.511094	0.614485	0.100661	0.100296	0.0750302	9.13319e-08	0.447131	0.00613882	0.809906
X	100584936	100599885	TNMD	ENSG00000000005	protein_coding	-0.803237	0.298659	0.60536	-1.46987	-0.714418	1.26169	-0.355256	-0.961409	-3.21857	-4.11017	-4.54484	-0.414269	-3.60537	0.281899	0.613728	0.350912	0.815588	0.454714	NA	0.0132648	NA	0.763308	0.0152215
20	50934867	50958555	DPM1	ENSG00000000419	protein_coding	-0.201813	0.0617741	0.281358	-0.106397	-0.262585	-0.301964	-0.460678	-0.194695	-0.0656404	0.00211201	0.0450874	-0.240527	-0.538334	0.687561	0.215278	0.208591	0.0118204	0.361666	0.855804	0.996663	0.909202	0.217134	0.00133335
1	169849631	169894267	SCYL3	ENSG00000000457	protein_coding	0.0725971	0.502726	0.762951	-0.0465909	0.241864	0.14655	0.0801583	-0.137125	0.00209143	0.235801	0.170666	-0.13371	0.0986588	0.898057	0.353747	0.701794	0.7991	0.627025	0.996494	0.323775	0.622979	0.623587	0.713229
1	169662007	169854080	C1orf112	ENSG00000000460	protein_coding	-0.0930606	0.577227	0.808426	-0.285337	-0.00293249	-0.103416	-0.160014	0.105509	-0.279692	-0.345378	0.102598	-0.435938	0.299702	0.504736	0.997916	0.888005	0.726704	0.819673	0.59392	0.345553	0.879526	0.214903	0.394773
1	27612064	27635185	FGR	ENSG00000000938	protein_coding	-0.459628	0.765369	NA	-1.26744	-0.290999	-0.396862	1.75145	-1.00588	-1.07367	0.150551	-1.13836	-0.894485	-0.150735	NA	NA	NA	NA	NA	NA	NA	NA	NA	NA
1	196652043	196747504	CFH	ENSG00000000971	protein_coding	0.154539	0.666219	0.857408	0.34155	0.571516	-0.516448	-1.40379	0.0267898	-0.444381	1.45002	0.463112	-1.13996	-0.0238614	0.517213	0.206818	0.356572	0.000136105	0.966826	0.445656	3.20029e-05	0.409799	0.00163152	0.968345
6	143494812	143511720	FUCA2	ENSG00000001036	protein_coding	0.156946	0.301598	0.608019	0.334074	0.147915	-0.170935	-0.167747	0.570929	-0.0385523	0.581055	0.128857	-0.582347	0.348156	0.0179957	0.386334	0.399032	0.304551	2.37529e-06	0.892121	1.33566e-06	0.541929	3.54256e-06	0.00580434
6	53497341	53616970	GCLC	ENSG00000001084	protein_coding	0.543707	0.0182295	0.150642	0.848399	0.588678	-0.0181629	-0.366687	0.768578	0.0960065	1.0653	0.830436	0.15596	0.804956	0.0139896	0.112353	0.985346	0.369091	0.0198306	0.890315	0.000453102	0.0251462	0.718706	0.00962174
6	41072945	41099976	NFYA	ENSG00000001167	protein_coding	-0.094803	0.552778	0.793606	-0.406032	-0.474932	0.234346	0.273676	-0.180312	0.102388	-0.735702	-0.14938	0.292749	-0.288004	0.0588842	0.0212128	0.414953	0.211537	0.450706	0.770489	7.21744e-05	0.648023	0.145936	0.154701
1	24356999	24416934	STPG1	ENSG00000001460	protein_coding	0.522337	0.187708	0.489315	0.427704	0.562186	-0.458154	-0.653917	0.545869	-0.0454882	1.16955	1.60726	-1.61334	1.10291	0.511621	0.354298	0.576784	0.27829	0.334343	0.966436	0.0109685	0.000838166	0.00195399	0.0164264
1	24415802	24472976	NIPAL3	ENSG00000001461	protein_coding	0.889138	0.0143595	0.132257	0.714642	0.396452	0.272023	-0.690195	1.33297	0.195109	2.09282	1.83412	-0.280214	0.508749	0.0369677	0.307541	0.615107	0.0422523	3.00974e-06	0.729055	9.14226e-15	1.05783e-10	0.459471	0.115198
X	65512582	65534775	LAS1L	ENSG00000001497	protein_coding	-0.0851205	0.498475	0.760592	-0.0654342	-0.32767	0.172737	0.0470184	-0.152918	0.155014	-0.353699	-0.0750014	0.0757466	-0.468215	0.847967	0.170578	0.625425	0.885122	0.5621	0.656764	0.100749	0.860282	0.78699	0.0191075
6	46129989	46146688	ENPP4	ENSG00000001561	protein_coding	-0.35973	0.148959	0.436083	-0.397326	-1.05863	-0.490942	-0.316685	0.0874975	0.0864559	-0.502953	-0.758158	0.364468	-1.57091	0.270842	0.000277173	0.213427	0.376788	0.84141	0.88784	0.0984413	0.0229245	0.255358	1.88247e-09
3	50155045	50189075	SEMA3F	ENSG00000001617	protein_coding	0.668802	0.088067	0.336248	-0.251549	0.351201	1.18763	1.67616	-0.689359	0.351	-0.136841	0.561829	1.80869	-0.779868	0.698245	0.548164	0.00763021	8.74912e-06	0.176277	0.620324	0.82619	0.336892	5.54981e-07	0.0966137
7	117287120	117715971	CFTR	ENSG00000001626	protein_coding	1.12598	0.315406	0.62011	0.488777	2.94213	3.13487	-0.0528308	0.953785	-1.67592	-0.577092	2.93843	-1.49673	1.28023	NA	NA	NA	NA	0.731144	NA	0.837105	NA	0.606565	0.594424
7	92245974	92401383	ANKIB1	ENSG00000001629	protein_coding	0.0749267	0.654899	0.851364	0.243557	0.242873	-0.052894	-0.647712	0.0485342	0.0431176	0.371515	0.4881	-0.489724	0.116821	0.396117	0.387998	0.925603	0.00345914	0.88469	0.930209	0.104133	0.0638579	0.026003	0.673922
7	92112153	92134803	CYP51A1	ENSG00000001630	protein_coding	-0.123216	0.65338	0.851173	0.207509	0.136296	-0.629315	-1.26604	-0.178235	-0.0403207	0.156271	-0.0522426	-1.05636	0.535249	0.724029	0.830235	0.231148	0.000780158	0.740899	0.961894	0.760401	0.956321	0.00416462	0.188702
7	92198969	92246166	KRIT1	ENSG00000001631	protein_coding	0.120711	0.412621	0.700757	0.238241	0.244676	-0.244974	-0.187058	0.256801	-0.180861	0.368643	0.252846	-0.10138	0.390724	0.469817	0.443811	0.539501	0.56942	0.383847	0.66905	0.156994	0.505126	0.759516	0.121244
12	911736	990053	RAD52	ENSG00000002016	protein_coding	-0.0367303	0.846639	0.940816	0.107707	0.0573609	-0.515025	0.0824966	-0.251573	-0.306377	0.178618	-0.153357	0.08165	0.194238	0.862353	0.931521	0.342826	0.8874	0.604126	0.620392	0.714415	0.836617	0.878055	0.674019
7	99238829	99311130	MYH16	ENSG00000002079	transcribed_unitary_pseudogene	0.703821	0.540763	NA	1.37486	1.4425	-1.10127	-0.983793	1.35338	0.142372	0.47093	-0.719053	2.43867	0.248871	NA	NA	NA	NA	NA	NA	NA	NA	NA	NA
11	64269830	64284704	BAD	ENSG00000002330	protein_coding	-0.124874	0.169892	0.465857	-0.10291	0.0913861	-0.0991653	-0.379322	-0.3039	-0.219443	-0.0639113	0.0651643	-0.299462	-0.0461318	0.637842	0.678537	0.726633	0.0163164	0.057175	0.310749	0.75248	0.825294	0.054708	0.822666
4	17577192	17607972	LAP3	ENSG00000002549	protein_coding	-0.0171232	0.901591	0.96433	0.295676	0.197691	-0.259782	-0.659419	0.0839626	-0.30624	0.216599	-0.19646	0.053768	0.140621	0.139681	0.362861	0.283648	6.95645e-05	0.724916	0.180793	0.25184	0.448718	0.824032	0.484965
X	2691187	2741309	CD99	ENSG00000002586	protein_coding	0.104839	0.387173	0.680583	-0.0640129	-0.0241439	0.248095	-0.116103	0.463254	0.396089	0.127029	0.147065	0.063032	-0.387154	0.798889	0.932366	0.247823	0.577814	0.00213581	0.0319183	0.494243	0.555389	0.764586	0.0095114
4	11393150	11429564	HS3ST1	ENSG00000002587	protein_coding	-0.334979	0.356474	0.655189	-0.260459	-1.05428	0.510638	-0.11217	-0.562623	-0.501846	0.380607	-0.780623	-0.457266	-1.13706	0.844065	0.35148	0.707554	0.933269	0.616426	NA	0.740826	NA	0.675756	0.2617
7	150824627	150861504	AOC1	ENSG00000002726	protein_coding	1.39363	0.210045	0.514638	-0.129539	1.8936	-2.7195	3.29178	-2.59075	0.818656	-0.863264	0.590563	2.96421	-1.18102	0.970812	0.337403	0.381051	0.0436566	0.286731	NA	0.745591	NA	0.0574852	0.647118
7	121325367	121341104	WNT16	ENSG00000002745	protein_coding	0.622368	0.321529	0.625339	0.363017	0.931252	-0.168426	-1.45128	0.513082	1.14415	1.62386	-0.955607	0.647144	1.29024	0.867688	NA	NA	0.496716	0.773325	NA	0.196924	NA	0.685827	0.331642
7	43112629	43566001	HECW1	ENSG00000002746	protein_coding	0.952044	0.149497	0.436577	1.50474	1.32191	-0.245933	0.000974012	0.619163	0.967101	2.10818	-0.561644	-0.493676	1.82272	0.341542	0.405379	0.940617	1	0.723786	0.667552	0.0995754	0.826322	0.774507	0.159094
7	1815793	2233243	MAD1L1	ENSG00000002822	protein_coding	0.0588203	0.691609	0.869956	-0.0258295	-0.151529	0.0090866	0.433007	0.0162959	0.306816	0.0421571	-0.26038	0.204152	-0.118381	0.961452	0.711292	0.991561	0.154251	0.971596	0.455685	0.917889	0.545486	0.535028	0.737359
17	38869859	38921770	LASP1	ENSG00000002834	protein_coding	0.316712	0.445852	0.72517	0.699073	0.447552	-0.133268	-1.5572	0.737429	-0.63954	1.32552	0.809201	-2.4716	0.551393	0.0882934	0.318682	0.873127	4.9204e-06	0.0495959	0.183478	6.40725e-05	0.0606651	1.48636e-14	0.141786
17	48103357	48123074	SNX11	ENSG00000002919	protein_coding	-0.345788	0.0155898	0.138635	-0.471376	-0.599926	-0.135873	-0.203896	-0.622449	0.189263	-0.606127	-0.0467048	-0.49721	-0.817028	0.00666985	0.000365959	0.633389	0.303325	0.000117805	0.44314	0.000199927	0.89536	0.00216273	2.57684e-07
7	150800403	150805118	TMEM176A	ENSG00000002933	protein_coding	4.04205	0.000838704	0.0261503	6.16748	4.31489	0.588709	2.39772	1.90832	-0.151411	-0.439903	-1.44471	3.20379	5.78033	2.18749e-08	0.000415551	0.877971	0.130266	0.215665	0.9709	0.867698	0.651533	0.0113241	4.09635e-08
12	8940361	8949761	M6PR	ENSG00000003056	protein_coding	-0.166353	0.171271	0.46759	-0.399743	-0.529055	0.0891635	-0.136192	-0.16345	0.140994	-0.395713	-0.111432	-0.0878462	-0.213729	0.0671764	0.00931699	0.829458	0.604899	0.507178	0.675668	0.0446331	0.758424	0.731771	0.322583
X	117897813	118117340	KLHL13	ENSG00000003096	protein_coding	1.42625	0.000729021	0.0238308	1.17869	0.948688	0.115997	0.229248	2.75876	0.27808	1.53517	0.307889	1.97147	2.05275	0.0173829	0.0676683	0.927451	0.745224	3.77805e-12	0.755403	0.000405396	0.727112	1.90104e-06	3.982e-07
2	72129238	72148038	CYP26B1	ENSG00000003137	protein_coding	1.80363	0.0208973	0.160823	1.18043	1.18467	1.59191	-2.01788	1.17194	-1.00577	4.36057	0.260276	-0.743725	0.788442	0.340409	0.334887	0.232557	0.11944	0.305717	0.594115	3.75329e-07	0.906589	0.588361	0.515251
7	8113184	8262687	ICA1	ENSG00000003147	protein_coding	1.02338	0.104458	0.366718	-0.750323	2.06526	-1.01577	-0.699487	0.529481	-0.0756784	2.04845	2.1636	1.25711	0.550116	0.658517	0.0553498	0.672772	0.693715	0.716487	0.974393	0.0378488	0.0704522	0.307019	0.691451
16	90004871	90020128	DBNDD1	ENSG00000003249	protein_coding	-0.500295	0.267976	0.575952	-1.87527	-1.86869	-0.891695	0.717781	-1.21825	0.107019	-0.809821	-1.13308	0.727757	-2.70145	4.92641e-06	5.13547e-06	0.0816651	0.108598	0.00302463	0.901579	0.0559183	0.0162424	0.0801682	1.2146e-11
2	201700267	201780956	ALS2	ENSG00000003393	protein_coding	-0.689876	0.00240859	0.0502867	-0.708935	-0.586263	-0.180017	-0.040238	-1.26929	-0.31324	-1.35996	-0.416475	-1.34746	-1.66706	3.96409e-06	0.000220147	0.471965	0.872328	2.30214e-19	0.129576	8.644e-22	0.0220426	9.13396e-22	4.57976e-33
2	201182898	201229406	CASP10	ENSG00000003400	protein_coding	0.564224	0.307702	0.612828	0.811817	1.18607	-0.889054	-0.0705109	1.32527	-1.53417	0.734997	-0.474969	0.478782	1.36073	0.542981	0.320793	0.591381	0.96803	0.215446	0.263912	0.523926	0.802314	0.713863	0.176609
2	201116154	201176687	CFLAR	ENSG00000003402	protein_coding	0.0673313	0.424423	0.710751	0.00729853	-0.162325	0.167696	0.06981	0.0622833	-0.12236	0.357141	0.274	0.0554144	-0.111591	0.974927	0.219863	0.277943	0.646918	0.67936	0.473702	0.000560977	0.0306451	0.700775	0.374073
2	187464230	187565760	TFPI	ENSG00000003436	protein_coding	0.487939	0.181408	0.481297	0.694398	0.922618	0.651178	-1.39016	0.814245	-0.519045	1.06907	1.20074	-1.48324	0.43238	0.067376	0.00887202	0.132807	1.52377e-05	0.0170656	0.27195	0.000749557	0.000570239	1.42619e-06	0.235562
2	37231631	37253403	NDUFAF7	ENSG00000003509	protein_coding	-0.09371	0.437071	0.719442	-0.117488	-0.0966632	-0.311123	-0.180249	-0.084078	0.0121659	-0.336107	0.0604982	0.120249	-0.0784757	0.745148	0.800307	0.372829	0.568594	0.809518	0.982026	0.196894	0.907888	0.692589	0.807679
3	50088919	50119021	RBM5	ENSG00000003756	protein_coding	0.0443322	0.618012	0.833133	0.0126225	0.0777041	0.135655	0.139586	-0.000905212	0.00524766	-0.358174	-0.0784505	0.119173	0.300501	0.96029	0.686992	0.512188	0.380941	0.998897	0.984863	0.00454512	0.742111	0.432943	0.0161203
8	17296794	17413528	MTMR7	ENSG00000003987	protein_coding	0.302652	0.283692	0.590884	0.655582	1.03848	-0.00364533	-0.381854	0.251405	0.129915	0.625293	-0.154888	-0.734066	0.746039	0.206661	0.0223454	0.99927	0.527486	0.675877	0.890239	0.181658	0.870771	0.164935	0.0854802
8	17497088	17570573	SLC7A2	ENSG00000003989	protein_coding	0.931628	0.0761998	0.313146	0.677044	1.92353	0.171799	0.97363	-0.192247	-1.33514	-1.03338	-1.36969	0.898421	2.73221	0.145037	1.34686e-07	0.844838	0.0164592	0.73461	0.00510621	0.0159469	0.00274688	0.0209707	3.1093e-16
7	127588386	127591700	ARF5	ENSG00000004059	protein_coding	-0.138065	0.27472	0.582161	-0.17345	-0.00470838	-0.155532	-0.247948	-0.0828467	-0.159624	-0.844042	-0.0757839	0.319337	-0.217825	0.342038	0.987921	0.494172	0.122187	0.669877	0.471267	1.31798e-10	0.780986	0.022806	0.146459
17	28364356	28404049	SARM1	ENSG00000004139	protein_coding	0.315676	0.0834579	0.328248	0.499594	-0.0215297	0.0923144	0.0364049	0.510765	-0.013114	0.85859	0.442705	-0.134719	0.564282	0.125335	0.968505	0.89122	0.940677	0.0918451	0.98407	0.00120364	0.249971	0.727806	0.0449212
17	28346633	28357527	POLDIP2	ENSG00000004142	protein_coding	0.0429943	0.758384	0.900888	-0.119421	-0.204079	0.024444	-0.0439901	0.265776	0.299846	-0.210625	-0.152392	0.639937	-0.388507	0.568562	0.255953	0.950608	0.847135	0.0915055	0.111713	0.191139	0.508601	1.28544e-06	0.00625939
3	129555175	129606818	PLXND1	ENSG00000004399	protein_coding	-0.296329	0.23714	0.544396	-0.290655	-0.471993	-0.135398	-0.437675	0.132016	-0.782695	-0.240953	0.251367	-2.01707	-0.00143231	0.414001	0.126869	0.808632	0.151376	0.724549	0.0120964	0.44779	0.561457	1.22274e-16	0.999812
1	33007940	33080996	AK2	ENSG00000004455	protein_coding	-0.562491	0.00181978	0.0419597	-0.73375	-0.576883	-0.662808	-0.0948698	-1.05878	0.0679893	-1.02541	-0.509343	-0.418227	-1.11506	0.000261635	0.00570478	0.00209645	0.744412	6.33866e-09	0.871913	1.71569e-08	0.0280698	0.0389427	3.90219e-10
4	15778275	15853232	CD38	ENSG00000004468	protein_coding	1.07989	0.0264304	0.181747	1.03504	0.475269	0.443167	1.207	1.20131	1.44322	1.45376	0.773577	1.44316	1.18615	0.413714	0.768456	0.843453	0.287217	0.278631	NA	0.183288	NA	0.15784	0.251733
12	2794970	2805423	FKBP4	ENSG00000004478	protein_coding	0.0457822	0.776367	0.909039	-0.156974	-0.222952	0.079625	0.0711328	0.326581	0.268454	-0.00380604	-0.233689	0.373831	-0.21788	0.721215	0.58198	0.911509	0.875035	0.338571	0.566774	0.996046	0.630394	0.235061	0.526394
1	23019443	23083689	KDM1A	ENSG00000004487	protein_coding	-0.291766	0.0829095	0.327294	-0.376943	-0.232428	-0.0332395	0.233804	-0.75586	0.0801226	-1.10659	-0.320375	-0.252187	-0.670964	0.0177802	0.184439	0.931048	0.161805	2.22443e-08	0.76929	5.79405e-17	0.0762633	0.10328	5.12609e-07
3	49940007	50100045	RBM6	ENSG00000004534	protein_coding	-0.0915032	0.31823	0.6221	-0.192463	0.135798	-0.123606	0.0594765	-0.169508	-0.256397	-0.326033	-0.0988127	-0.0674275	0.0552986	0.337764	0.527641	0.659826	0.802025	0.376572	0.236109	0.0447736	0.730593	0.751575	0.796224
17	3860315	3894891	CAMKK1	ENSG00000004660	protein_coding	0.371364	0.225211	0.530567	0.938577	0.750612	0.0179368	-0.21653	0.715685	-0.13842	-0.310627	-0.366357	-0.722354	1.43669	0.00487034	0.0307459	0.985663	0.641063	0.0317621	0.836384	0.441366	0.479133	0.0409066	4.27986e-07
12	21468910	21501669	RECQL	ENSG00000004700	protein_coding	-0.246729	0.183954	0.484302	0.225479	0.0986102	-0.202396	-0.514713	0.00210159	-0.297658	-0.417502	-0.716622	-0.879977	-0.147349	0.566024	0.829873	0.691053	0.0922127	0.998828	0.490749	0.158965	0.0241883	0.000773242	0.674974
7	93232340	93361123	VPS50	ENSG00000004766	protein_coding	0.0353683	0.756536	0.900119	-0.190019	-0.164264	-0.0820779	0.109625	0.10783	-0.156959	0.178931	0.019774	0.380857	0.0698737	0.480936	0.550074	0.8512	0.69495	0.690463	0.643094	0.448927	0.969303	0.0569108	0.796217
19	35754566	35758079	HSPB6	ENSG00000004776	protein_coding	2.44218	8.26864e-06	0.00162851	2.11688	1.4844	-0.0618558	0.181792	3.57445	0.490542	3.77726	0.908183	2.87334	3.14447	8.8241e-06	0.00377921	0.965778	0.821128	4.46136e-17	0.557294	4.21673e-19	0.172281	3.2157e-11	1.54522e-13
19	35774532	35788822	ARHGAP33	ENSG00000004777	protein_coding	-0.128275	0.824185	0.930664	-0.0419979	0.700413	-1.2101	0.866861	-0.590807	-0.578293	-0.995561	1.13918	-0.737791	-1.17936	0.985507	0.66037	0.477699	0.565585	0.695007	0.774785	0.441377	0.510621	0.589515	0.334049
16	23581014	23596316	NDUFAB1	ENSG00000004779	protein_coding	-0.209113	0.431003	0.71516	-0.571792	-0.78829	-0.0326861	0.119688	-0.594909	0.233319	-1.23972	-0.125644	0.741437	-1.04927	0.0526843	0.00404266	0.963607	0.755604	0.0291645	0.594154	3.64785e-07	0.807211	0.00310302	1.47356e-05
7	95583499	95596516	PDK4	ENSG00000004799	protein_coding	2.31553	1.27738e-05	0.00207544	1.69259	1.45389	2.83897	1.58855	4.12195	0.000346174	1.95321	0.744397	1.86332	2.60402	0.0240472	0.0573935	4.45617e-05	0.0283058	1.61955e-11	1	0.00318893	0.48876	0.00505108	3.35609e-05
6	110424687	110476641	SLC22A16	ENSG00000004809	protein_coding	1.037	0.401831	NA	0.810001	0.900666	2.83404	2.55829	0.767971	-0.0748705	1.29068	1.47403	0.104319	-0.00778451	NA	NA	NA	NA	NA	NA	NA	NA	NA	NA
3	50341110	50345732	ZMYND10	ENSG00000004838	protein_coding	-0.0842948	0.788013	0.914981	-0.038795	0.458329	-0.271987	-0.192028	0.763684	-0.560469	-0.748277	-0.082139	-0.705666	0.150817	0.977748	0.613227	0.847492	0.845441	0.307777	0.614512	0.363868	0.957545	0.383655	0.86469
7	20615207	20777038	ABCB5	ENSG00000004846	protein_coding	0.516479	0.201609	0.505658	0.483256	0.127581	0.599181	0.258121	1.31295	-0.833204	0.444288	-0.389231	0.497847	1.46071	0.629296	0.919704	0.601393	0.811398	0.0533787	0.469762	0.624508	0.785448	0.57689	0.0197181
X	25003694	25016420	ARX	ENSG00000004848	protein_coding	0.173623	0.76714	0.905349	-0.801606	-1.09029	-0.00853028	1.85065	-1.15224	1.0775	-3.9015	-1.0912	1.08271	-1.17297	0.290719	0.121486	0.99777	0.00132295	0.0814268	0.169428	3.77447e-07	0.175256	0.0727716	0.0600742
7	96120220	96322147	SLC25A13	ENSG00000004864	protein_coding	-0.132269	0.382603	0.676702	-0.316264	-0.156321	0.134111	0.0457866	-0.289389	-0.155897	-0.157692	-0.0801363	-0.472072	0.00933085	0.416508	0.729543	0.831605	0.925343	0.429522	0.779975	0.683831	0.901837	0.143669	0.985704
7	116953238	117230103	ST7	ENSG00000004866	protein_coding	-0.034652	0.90042	0.963906	-0.333127	0.232906	0.320913	0.61579	0.320848	-0.269902	-0.776757	0.0236372	-1.40878	-0.032306	0.550715	0.696166	0.647236	0.175525	0.529103	0.703473	0.0604056	0.981585	0.000284979	0.958729
17	47117703	47189422	CDC27	ENSG00000004897	protein_coding	-0.383147	0.00198486	0.0442548	-0.67931	-0.317613	-0.227048	-0.662423	-0.477063	-0.00698533	-0.471898	-0.0741812	-0.311038	-0.823471	1.04828e-06	0.047434	0.265753	1.30592e-06	0.000684597	0.983141	0.000632023	0.791263	0.0332067	1.87355e-10
17	44248390	44268141	SLC4A1	ENSG00000004939	protein_coding	0.466757	0.0683184	0.295451	0.82768	0.628997	0.208967	0.805084	0.42195	-0.492628	0.802388	0.055624	0.499799	0.510791	0.131322	0.297382	0.855822	0.13747	0.536849	0.624668	0.141943	0.967715	0.406568	0.371202
7	93424487	93574730	CALCR	ENSG00000004948	protein_coding	0.453142	0.912657	NA	0.766174	1.35068	0	0	0	0	0	0	0	0	NA	NA	NA	NA	NA	NA	NA	NA	NA	NA
X	11111301	11123086	HCCS	ENSG00000004961	protein_coding	0.0189193	0.915427	0.968828	-0.371641	-0.473742	-0.0551156	0.140533	-0.126729	0.26098	0.129857	0.471154	0.502824	-0.842587	0.051738	0.00919516	0.890435	0.527477	0.570883	0.265753	0.533317	0.0109786	0.00151003	1.34969e-07
17	7225342	7234517	DVL2	ENSG00000004975	protein_coding	0.200886	0.269599	0.576886	0.157584	0.348418	-0.0702356	0.222838	0.247302	0.0805064	-0.428738	-0.360451	0.454763	0.881671	0.643099	0.204775	0.900594	0.447441	0.377206	0.867769	0.0790227	0.262741	0.051396	2.13314e-05
16	2852730	2858170	PRSS22	ENSG00000005001	protein_coding	0.256851	0.927957	NA	0.640473	-0.245642	-0.236283	-0.118812	0.916472	-0.17532	1.17141	0.720466	0.00386638	-0.108235	NA	NA	NA	NA	NA	NA	NA	NA	NA	NA
19	18831938	18868236	UPF1	ENSG00000005007	protein_coding	0.619815	0.00138197	0.0348948	0.698381	0.76726	0.349909	0.158672	0.954936	0.0409677	1.36565	0.20881	0.430487	0.664625	0.00412594	0.00127484	0.29578	0.624864	1.00963e-05	0.94001	3.36505e-11	0.590207	0.0750629	0.00271186
7	26667068	26995239	SKAP2	ENSG00000005020	protein_coding	0.00258947	0.985784	0.994608	0.00626564	-0.220845	0.0115716	-0.441001	0.449152	-0.264528	0.172404	-0.34269	0.212141	0.221953	0.988291	0.40309	0.98521	0.0447777	0.029704	0.384595	0.48034	0.211567	0.363922	0.325725
X	119468422	119471396	SLC25A5	ENSG00000005022	protein_coding	-0.117827	0.248012	0.555068	-0.0815209	-0.0834287	-0.063154	-0.200613	-0.188132	0.0286446	-0.69544	-0.112528	0.167525	-0.106848	0.665445	0.654508	0.810998	0.165632	0.186262	0.919094	2.1437e-09	0.588823	0.227763	0.473767
4	109560209	109688719	MCUB	ENSG00000005059	protein_coding	-0.167314	0.339434	0.640528	-0.201998	0.114415	-0.171171	-0.175676	-0.341077	-0.633366	-0.573674	-0.169973	-0.0425612	0.280929	0.651458	0.81644	0.777573	0.679152	0.347925	0.102493	0.068544	0.76515	0.926984	0.417694
7	27181157	27185232	HOXA11	ENSG00000005073	protein_coding	0.32731	0.236923	0.544111	0.189157	-0.214863	0.257219	-0.429965	0.263922	-0.56627	1.50252	0.276812	0.320608	0.596352	0.714085	0.675255	0.676387	0.308649	0.547414	0.24562	4.69749e-07	0.627931	0.4223	0.080779
7	102473118	102478907	POLR2J	ENSG00000005075	protein_coding	-0.225539	0.178528	0.477449	-0.346347	-0.261901	0.0453534	0.161692	-0.882063	-0.111203	-0.67759	-0.0379911	0.114245	-0.697852	0.151647	0.301829	0.931872	0.547938	5.26311e-06	0.768295	0.00059463	0.936916	0.663244	0.000276572
17	5440917	5468982	DHX33	ENSG00000005100	protein_coding	0.101783	0.205976	0.510436	0.160182	0.136425	-0.0530727	0.212839	0.0351727	0.151743	0.0456722	0.0605988	0.264592	-0.0277536	0.435646	0.516244	0.885701	0.244868	0.884119	0.543932	0.840069	0.85253	0.103588	0.903454
17	43640389	43661922	MEOX1	ENSG00000005102	protein_coding	0.454122	0.590631	NA	-2.52259	0.890749	0.719706	0.154008	-1.04158	-1.38204	-1.98887	1.61499	-1.1953	2.12672	NA	NA	NA	NA	0.689077	NA	0.361071	NA	NA	0.120402
7	11370365	11832198	THSD7A	ENSG00000005108	protein_coding	0.77366	0.319264	0.623164	0.390312	-0.345358	-0.338049	-1.07612	1.56547	-3.51582	1.39841	-1.50439	1.65067	2.82422	0.816074	0.846764	0.888839	0.431072	0.147266	0.079531	0.212944	0.345453	0.106927	0.00199824
17	34980512	35009743	LIG3	ENSG00000005156	protein_coding	0.0255307	0.890047	0.959337	-0.161688	-0.152347	-0.051093	0.289195	-0.265665	0.363865	-0.585447	-0.0976922	0.661106	-0.159387	0.682287	0.701417	0.941224	0.369856	0.409016	0.337242	0.0273905	0.860456	0.00936394	0.625783
12	47661249	47706030	RPAP3	ENSG00000005175	protein_coding	-0.097782	0.444511	0.724323	-0.146283	-0.183038	0.159428	0.0374098	-0.150099	0.0563843	-0.187767	-0.110333	-0.00500556	-0.565118	0.666658	0.566351	0.704327	0.921291	0.623983	0.908839	0.502167	0.803381	0.991385	0.0114341
16	20610243	20797581	ACSM3	ENSG00000005187	protein_coding	0.490732	0.134564	0.415289	1.00501	0.622393	0.0888401	0.592347	0.845303	0.778869	-0.699025	-0.154288	0.761196	0.423499	0.158235	0.424877	0.956626	0.444018	0.210895	0.390424	0.342656	0.911181	0.254483	0.558679
16	20806429	20849668	REXO5	ENSG00000005189	protein_coding	0.67508	0.02775	0.185581	0.00809981	0.907556	0.671854	0.252582	1.4525	0.571371	0.524371	0.670959	0.964081	0.0760428	0.996109	0.158085	0.428913	0.757448	0.00700555	0.516922	0.443461	0.428432	0.0889958	0.927693
16	57428187	57447420	CIAPIN1	ENSG00000005194	protein_coding	-0.280188	0.130961	0.410198	-0.477311	-0.597598	-0.0296642	0.172859	-0.479774	-0.414204	-0.925713	0.00678461	0.264973	-0.889502	0.0272865	0.0036646	0.95561	0.497782	0.0177542	0.102211	4.63879e-07	0.99031	0.218889	8.73563e-07
19	2328615	2355095	SPPL2B	ENSG00000005206	protein_coding	0.142508	0.424853	0.711067	0.410718	0.391895	-0.29773	-0.0647767	-0.0485313	-0.292765	0.590785	0.020385	-0.163718	0.493108	0.198094	0.215735	0.484981	0.879032	0.909309	0.487515	0.0237479	0.976659	0.633659	0.0627023
9	35104112	35116341	FAM214B	ENSG00000005238	protein_coding	-0.209847	0.265503	0.573522	-0.223669	-0.477045	0.243162	-0.100957	-0.52734	0.107695	-0.115209	0.124973	-0.308385	-1.4666	0.230226	0.0023121	0.242847	0.628968	0.000307679	0.684955	0.534508	0.623419	0.0458499	5.45491e-27
17	48026167	48038030	COPZ2	ENSG00000005243	protein_coding	0.505871	0.157567	0.448635	0.993362	0.56446	-0.183798	-1.60068	1.14662	-0.420402	1.4923	0.730767	-0.975695	0.646037	4.61464e-06	0.0192654	0.65218	1.30394e-13	1.66278e-08	0.170175	3.49189e-14	0.00245044	6.67432e-06	0.00243324
7	107044705	107161811	PRKAR2B	ENSG00000005249	protein_coding	1.72721	0.00492157	0.0751884	0.236284	1.33819	0.674151	-0.728733	3.00417	-0.634498	1.22409	1.46773	1.7596	3.34062	0.863043	0.114465	0.616565	0.565736	3.61881e-06	0.697864	0.133716	0.134348	0.0145316	6.09342e-08
X	11758159	11775772	MSL3	ENSG00000005302	protein_coding	-0.0899976	0.435251	0.718146	0.00276917	-0.091306	0.0692292	0.0173354	-0.185558	-0.0954368	-0.510767	-0.0411865	0.191018	-0.413489	0.99569	0.751858	0.869747	0.955444	0.418392	0.782233	0.00624324	0.922553	0.363918	0.0247241
16	3725054	3880713	CREBBP	ENSG00000005339	protein_coding	0.563413	0.0261752	0.180891	0.170757	0.642846	0.309233	0.706428	0.721388	-0.324011	0.676991	0.139109	1.03294	1.03178	0.805243	0.204775	0.693623	0.139257	0.118505	0.659852	0.131553	0.881462	0.0132051	0.0115837
17	58301228	58328795	TSPOAP1	ENSG00000005379	protein_coding	0.686606	0.447583	0.726324	2.69523	1.01667	-2.27041	0.387279	1.26761	-0.796132	2.25549	-2.27414	1.40262	-0.217832	NA	NA	NA	NA	0.559051	NA	0.211906	NA	0.505517	0.938625
17	58269855	58280935	MPO	ENSG00000005381	protein_coding	1.43348	0.0382072	0.220156	-1.11779	-0.515213	1.95748	1.97676	1.15662	1.98877	1.11006	1.72155	2.89312	0.0965181	0.569467	0.802331	0.22785	0.135042	0.41443	0.206263	0.439163	0.31832	0.0102565	0.96052
7	95297676	95324532	PON1	ENSG00000005421	protein_coding	-0.358408	0.690021	0.869218	-1.30906	-1.14717	-2.3719	0.927966	0.771413	0.100446	-1.27552	-2.37029	1.42122	-1.40714	NA	NA	NA	NA	0.761044	NA	0.620856	NA	0.489727	0.573235
2	75652000	75710985	GCFC2	ENSG00000005436	protein_coding	0.180763	0.319781	0.623796	0.0570838	0.576649	0.0462697	-0.0414453	0.359306	-0.266621	-0.279851	-0.204445	0.662767	0.512495	0.899769	0.0384311	0.945874	0.924447	0.219882	0.522762	0.359221	0.646819	0.00862035	0.0446839
2	74421678	74425755	WDR54	ENSG00000005448	protein_coding	-0.120057	0.492916	0.75733	-0.0699495	0.251038	-0.231637	-0.208495	-0.0506492	-0.273633	-0.436308	0.219863	-0.936264	0.120369	0.879971	0.479523	0.639364	0.579704	0.908547	0.540262	0.154066	0.622384	0.00107539	0.732683
7	87345681	87399795	CROT	ENSG00000005469	protein_coding	0.0873107	0.518093	0.77182	0.265859	-0.039134	0.218144	-0.310509	0.415592	0.117978	-0.174784	-0.0788914	-0.0330972	0.349532	0.331628	0.92125	0.536183	0.230142	0.0684641	0.767462	0.510597	0.862921	0.920407	0.119255
7	87401697	87480435	ABCB4	ENSG00000005471	protein_coding	0.406981	0.333718	0.635488	0.772348	-0.0989015	-0.719706	1.26383	-0.647576	0.299009	0.71832	-0.350692	0.790919	0.385082	0.460638	0.949213	0.628893	0.137358	0.597207	0.849795	0.430883	0.820212	0.374729	0.705959
7	105014190	105115019	KMT2E	ENSG00000005483	protein_coding	0.0697381	0.515098	0.770294	0.0142099	0.0858534	0.0768175	0.120157	0.11758	0.00173084	0.0366388	0.0118305	-0.133785	0.320463	0.974714	0.802817	0.876524	0.688012	0.685001	0.997351	0.909035	0.983004	0.617656	0.145396
7	75842602	75888926	RHBDD2	ENSG00000005486	protein_coding	0.351822	0.137391	0.419505	0.274743	0.215351	0.298603	-0.589917	0.79541	-0.230692	1.41143	0.305237	-0.194552	0.167785	0.220978	0.361037	0.239448	0.00241555	1.79013e-06	0.425354	1.00724e-19	0.216809	0.380492	0.438487
16	981770	986979	SOX8	ENSG00000005513	protein_coding	-0.227326	0.499293	0.761064	-0.834236	-0.78489	-0.684042	0.603458	-0.992233	-0.178623	-0.371786	-0.243211	0.946828	-1.59983	0.0461999	0.0605999	0.168233	0.149359	0.00895748	0.805005	0.395075	0.719795	0.00828496	4.83993e-06
6	82169986	82247754	IBTK	ENSG00000005700	protein_coding	-0.33329	0.00229738	0.0486872	-0.190979	-0.304758	-0.382794	-0.222453	-0.539132	-0.102315	-0.642675	-0.307846	-0.144454	-0.611819	0.402093	0.125156	0.0721649	0.281169	0.00136079	0.74558	6.84209e-05	0.174075	0.487652	0.000125104
11	3339261	3379222	ZNF195	ENSG00000005801	protein_coding	-0.0268898	0.867855	0.950253	-0.282804	-0.617824	0.111613	0.481237	-0.182862	0.13273	0.00955148	0.0170259	0.20962	-0.468435	0.314551	0.00820143	0.806361	0.0367505	0.523452	0.738375	0.981909	0.976625	0.419624	0.0360709
13	77044657	77327094	MYCBP2	ENSG00000005810	protein_coding	0.214245	0.131564	0.411144	0.46623	0.496525	0.0534997	0.280937	0.199428	0.0128794	-0.0557851	-0.0442959	0.0580119	0.511507	0.0875996	0.0608079	0.931604	0.334412	0.513044	0.981196	0.872515	0.937436	0.868095	0.0295846
13	76992598	77027195	FBXL3	ENSG00000005812	protein_coding	0.196227	0.228092	0.533744	0.404361	0.447636	-0.0758017	-0.35895	0.236991	-0.116867	0.51984	0.373124	-0.395222	0.537238	0.05902	0.0299337	0.862308	0.0927473	0.291919	0.737807	0.00498228	0.123143	0.0437846	0.00292019
16	30472719	30523185	ITGAL	ENSG00000005844	protein_coding	0.0921974	0.918804	0.970238	1.41869	0.564507	0.653541	-0.338726	0.385352	-0.265327	1.14088	-1.37163	-2.8249	-2.4866	0.51464	0.835238	0.856508	0.90212	0.873275	NA	0.560261	NA	0.108919	0.144435
17	50094737	50112152	PDK2	ENSG00000005882	protein_coding	0.403999	0.140154	0.423526	-0.453575	-0.29035	0.746067	0.242972	0.584801	0.446557	-0.0403013	0.124694	1.46606	0.176735	0.323028	0.566357	0.0988113	0.624069	0.138284	0.409143	0.943668	0.872005	7.36997e-06	0.703947
17	50055968	50090481	ITGA3	ENSG00000005884	protein_coding	0.0664219	0.860137	0.947117	-0.663596	-0.845253	0.768238	-0.163168	-1.03803	0.00891044	1.32042	0.616175	-0.0784068	-2.20638	0.0123493	0.000780442	0.00451727	0.633912	7.1998e-06	0.986632	2.19477e-09	0.0322888	0.823431	4.01607e-24
X	24149173	24216255	ZFX	ENSG00000005889	protein_coding	0.422555	0.0159465	0.140218	0.595495	0.875525	-0.164215	0.737865	0.916515	0.099468	0.0264941	-0.115591	0.171307	0.563927	0.000156765	2.34408e-09	0.532933	6.71016e-07	9.66471e-11	0.73212	0.91403	0.68565	0.355675	0.000114362
X	120426148	120469365	LAMP2	ENSG00000005893	protein_coding	-0.121503	0.310251	0.615432	0.0199563	-0.26653	-0.2538	-0.633249	0.0506634	-0.315516	0.110416	-0.106742	-0.194418	0.197109	0.947423	0.147706	0.248534	2.87103e-05	0.831423	0.125471	0.573813	0.706015	0.272397	0.253298
17	44372180	44389649	ITGA2B	ENSG00000005961	protein_coding	1.1439	0.147058	0.433305	1.72471	0.029991	0.665299	0.95122	1.72159	1.14369	2.27998	1.91706	1.27445	0.105172	0.379067	0.993775	0.844465	0.653574	0.339242	NA	0.184917	NA	0.489846	0.966942
7	95478444	95540233	ASB4	ENSG00000005981	protein_coding	0.089659	0.891652	0.960279	-2.01558	-2.78576	0.852275	1.5335	-0.292187	-0.398955	-2.85645	-2.30104	1.59509	-0.730432	0.0232376	0.00193377	0.465304	0.052696	0.794221	0.78114	0.00130079	0.0208533	0.0305191	0.411462
16	19501693	19522123	GDE1	ENSG00000006007	protein_coding	-0.0345808	0.775067	0.908403	-0.153998	-0.132036	-0.153801	-0.418065	0.00796658	-0.105474	0.445131	0.212869	0.00743611	-0.242154	0.484377	0.556827	0.570145	0.0120777	0.977182	0.714431	0.00403015	0.358593	0.979686	0.154694
19	18588685	18592336	REX1BD	ENSG00000006015	protein_coding	0.00344845	0.979048	0.992335	-0.366881	-0.201117	-0.0813195	0.0785433	0.0966493	0.134027	-0.209658	-0.178278	0.487977	0.0895633	0.107748	0.438988	0.853074	0.788885	0.724334	0.701214	0.358514	0.58129	0.0103341	0.726621
19	18572220	18607741	CRLF1	ENSG00000006016	protein_coding	0.65993	0.248273	0.555218	1.93047	1.30163	1.43655	-0.17089	0.0832285	-2.01408	0.182474	0.62017	-4.0961	0.91561	0.00126824	0.0429512	0.0399254	0.851393	0.931173	0.0018349	0.823828	0.497221	9.38742e-14	0.135726
17	47807372	47821834	OSBPL7	ENSG00000006025	protein_coding	0.510515	0.203204	0.507934	0.202244	-0.324201	-0.0802966	0.782844	0.366647	0.852489	-0.57303	-0.189078	1.88332	0.448882	0.849891	0.741748	0.962944	0.293323	0.665823	0.346193	0.444124	0.891651	0.00125871	0.551888
17	32927910	32945106	TMEM98	ENSG00000006042	protein_coding	-0.382333	0.108908	0.373774	-0.319304	-0.169676	-0.283061	-0.965322	-1.05302	-0.409625	0.62511	-0.0580123	-1.02532	-1.24796	0.108352	0.457142	0.229507	1.6676e-09	2.06097e-11	0.0528112	7.88563e-05	0.874874	7.11849e-11	3.55106e-16
17	7288263	7294639	YBX2	ENSG00000006047	protein_coding	0.463844	0.673399	NA	-0.0226217	0.640642	-1.52109	-0.35064	-1.30928	-0.34794	-0.0358074	-1.05268	2.45774	-0.199609	NA	NA	NA	NA	0.6886	NA	0.994552	NA	0.271935	0.955132
17	41346092	41350828	KRT33A	ENSG00000006059	protein_coding	NA	NA	NA	NA	NA	NA	NA	NA	NA	NA	NA	NA	NA	NA	NA	NA	NA	NA	NA	NA	NA	NA	NA
17	45263119	45317029	MAP3K14	ENSG00000006062	protein_coding	0.079513	0.512237	0.768801	-0.125944	-0.0886709	0.191239	0.198224	-0.0689654	0.111738	0.246846	0.0763847	0.336101	-0.186532	0.714824	0.81194	0.620098	0.495926	0.84381	0.792593	0.338987	0.873793	0.160138	0.498445
11	17392498	17476879	ABCC8	ENSG00000006071	protein_coding	1.72613	0.197935	NA	0	0	0	0	1.29448	2.70728	3.24157	1.05756	3.72295	1.29479	NA	NA	NA	NA	NA	NA	NA	NA	NA	NA
16	24255553	24362801	CACNG3	ENSG00000006116	protein_coding	0.549322	0.894218	NA	0	0	0	1.2464	1.26213	0	0	0	0	1.25427	NA	NA	NA	NA	NA	NA	NA	NA	NA	NA
11	60924463	60937159	TMEM132A	ENSG00000006118	protein_coding	-0.540974	0.145569	0.431352	-1.05057	-0.667228	-0.0254108	0.296783	-1.44833	0.496965	-2.63869	-0.427699	-0.979593	-1.4758	0.00643613	0.111341	0.980474	0.539498	2.447e-05	0.351805	4.04756e-16	0.438154	0.00568682	9.34855e-06
17	35578046	35726413	AP2B1	ENSG00000006125	protein_coding	0.0257349	0.79453	0.917885	-0.0119135	-0.0294011	0.195677	-0.312962	-0.0353886	-0.186366	0.216575	0.281388	-0.0209268	0.0592704	0.968478	0.911821	0.375411	0.0504484	0.876404	0.405652	0.176228	0.137406	0.926984	0.764229
7	97732084	97740472	TAC1	ENSG00000006128	protein_coding	-1.42363	0.0379687	0.219616	-1.58382	-4.42964	-2.51906	-4.3028	0.139327	-0.407624	-0.252175	-1.94558	-4.18012	-1.50575	NA	NA	NA	NA	0.943296	NA	0.890144	NA	0.0176042	0.333059
16	3263800	3301401	ZNF263	ENSG00000006194	protein_coding	-0.0842824	0.259773	0.56784	-0.0254871	0.0227591	-0.217377	-0.17851	-0.186654	-0.222438	0.0333116	-0.141755	-0.00801231	0.0562106	0.916765	0.926377	0.252733	0.271234	0.232276	0.234385	0.86715	0.502917	0.972526	0.755255
16	57372477	57385044	CX3CL1	ENSG00000006210	protein_coding	0.894663	0.0423566	0.232704	0.398	0.853579	1.763	1.19471	1.11315	0.431719	1.05482	0.287	1.00536	0.241864	0.774759	0.454835	0.0778964	0.220667	0.249334	0.800775	0.270348	0.883182	0.297473	0.849121
17	50543058	50555852	SPATA20	ENSG00000006282	protein_coding	0.425624	0.0281676	0.186788	0.564643	0.491904	0.0923244	-0.295835	0.52347	-0.307209	0.872352	0.202371	0.532909	0.981864	0.0138911	0.0359546	0.847898	0.261283	0.0172085	0.337242	9.93516e-06	0.566988	0.0118401	2.97619e-07
17	50560715	50627474	CACNA1G	ENSG00000006283	protein_coding	2.53954	0.0312239	0.197841	3.35262	-1.29099	-1.29251	-0.510585	4.27216	1.56764	4.67124	-1.25925	-1.86308	3.81772	0.0147654	0.643507	0.717373	0.85227	0.000410747	NA	9.92585e-05	NA	0.400135	0.0015045
16	3018445	3022383	TNFRSF12A	ENSG00000006327	protein_coding	-0.274853	0.290483	0.597549	-0.0627913	-0.356387	-0.170756	-0.581784	-0.75121	-0.207188	0.257519	0.591508	-1.13319	-1.51568	0.885196	0.241395	0.717284	0.0272591	0.0022558	0.626209	0.373056	0.0451803	7.57201e-07	9.37358e-12
7	97005553	97011040	DLX6	ENSG00000006377	protein_coding	0.66304	0.834218	NA	0.821414	0	0	0	0	0	4.13306	0	0	0	NA	NA	NA	NA	NA	NA	NA	NA	NA	NA
14	70722526	70809534	MAP3K9	ENSG00000006432	protein_coding	-0.199101	0.429793	0.714374	-0.75478	-1.01754	0.56381	-0.104942	-0.0884062	-0.648347	0.280845	-0.406071	0.283483	-0.962709	0.0366127	0.00341639	0.155596	0.829317	0.853628	0.128589	0.451036	0.385469	0.441578	0.00251919
7	39623565	39708120	RALA	ENSG00000006451	protein_coding	-0.499039	0.000684665	0.0229564	-0.0219225	-0.41235	-0.802555	-0.984095	-0.577756	-0.0524823	-0.663361	-0.351212	-0.94223	-0.545163	0.935225	0.0072334	1.04326e-08	1.74949e-13	2.98333e-05	0.863161	9.56271e-07	0.0426677	1.05679e-12	5.44545e-05
7	98291650	98401090	BAIAP2L1	ENSG00000006453	protein_coding	0.812755	0.070909	0.301903	0.437185	-0.265585	-0.146051	0.468176	0.715635	-0.185382	2.87182	-0.00799055	0.0731524	0.426949	0.425266	0.679686	0.883322	0.372881	0.109785	0.830628	2.57714e-16	0.99465	0.909676	0.369332
7	140084746	140176983	KDM7A	ENSG00000006459	protein_coding	0.567447	0.00572784	0.0815108	0.336216	0.256524	0.789174	0.406723	0.555526	0.546469	-0.422041	0.0928108	1.17113	1.20482	0.137675	0.279698	4.0908e-05	0.0479752	0.00330253	0.0133532	0.0380873	0.806784	3.21768e-12	3.82252e-13
7	13891229	13991425	ETV1	ENSG00000006468	protein_coding	-0.246319	0.339528	0.64062	0.0844987	0.370131	0.185434	-0.0552562	-0.709235	-0.00496427	-1.37728	-0.631841	-0.549251	-0.629994	0.894111	0.438988	0.805459	0.927669	0.0692472	0.995153	7.00805e-05	0.192546	0.162555	0.0922959
7	141551278	141655244	AGK	ENSG00000006530	protein_coding	0.00793714	0.945083	0.97972	-0.200246	-0.0575163	-0.0409521	-0.0611985	-0.198875	0.0665029	-0.0186208	-0.0253682	0.49925	0.0143855	0.431726	0.860128	0.93397	0.837529	0.397404	0.867264	0.95474	0.957395	0.00636162	0.962544
11	68008578	68029282	ALDH3B1	ENSG00000006534	protein_coding	0.0695438	0.806195	0.922425	-0.0368145	-0.538845	-0.0719798	-0.338938	-0.102688	-0.388973	1.26527	0.234782	0.22979	-0.606909	0.961742	0.254579	0.943639	0.500775	0.861395	0.530728	0.000436792	0.741854	0.640845	0.135944
1	54779712	54801323	TTC22	ENSG00000006555	protein_coding	1.32087	0.180229	NA	1.71594	-0.272545	1.07409	1.73511	-0.13935	2.54634	2.15825	1.06613	1.73245	-1.07039	NA	NA	NA	NA	NA	NA	NA	NA	NA	NA
7	77798792	77957503	PHTF2	ENSG00000006576	protein_coding	0.25034	0.042989	0.234534	0.256586	0.260966	0.473234	0.0738196	0.344462	0.199049	0.331592	0.260285	0.386561	-0.178943	0.373021	0.354931	0.085552	0.829722	0.161634	0.588737	0.164242	0.435448	0.0938334	0.500043
7	75769533	75789896	CCL26	ENSG00000006606	protein_coding	0.470678	0.375608	0.670629	0.522101	0.230072	-0.0620817	-1.94774	0.172466	-0.284924	2.23642	1.21902	-0.775302	-0.967112	0.585612	0.840465	0.974134	0.0257032	0.870694	0.844672	0.00014933	0.140573	0.355404	0.258291
2	241356285	241494841	FARP2	ENSG00000006607	protein_coding	-0.420378	0.000226255	0.0122196	-0.403714	-0.466498	-0.154648	-0.196374	-0.387245	-0.650882	-0.81859	-0.243514	-0.323056	-0.722823	0.0221606	0.00602469	0.568982	0.317732	0.0213224	0.000126359	7.24749e-08	0.278916	0.051983	1.15141e-06
11	17493895	17544416	USH1C	ENSG00000006611	protein_coding	0.549322	0.894218	NA	0	0	0	1.24702	1.2641	0	0	1.11991	0	0	NA	NA	NA	NA	NA	NA	NA	NA	NA	NA
7	30496621	30504841	GGCT	ENSG00000006625	protein_coding	-0.213283	0.161264	0.453836	-0.0932001	-0.0032571	-0.0632484	-0.281571	-0.464922	-0.0975234	-1.20315	-0.415344	0.0991183	0.00018188	0.705504	0.993419	0.86473	0.130804	0.00516589	0.74323	1.06821e-13	0.0308042	0.634336	1
7	87876216	87909553	DBF4	ENSG00000006634	protein_coding	0.221776	0.425521	0.711433	0.104348	0.885582	0.109519	-0.0814379	0.0710894	0.488644	-0.747471	-0.00854802	-0.330134	0.880074	0.895504	0.0782365	0.926971	0.913153	0.923854	0.496632	0.178306	0.994841	0.570123	0.0511291
19	3594507	3606875	TBXA2R	ENSG00000006638	protein_coding	0.0725655	0.616027	0.831763	0.240345	0.00928997	-0.0251448	0.103879	0.191803	0.0937373	0.435985	-0.249756	-0.474365	0.207848	0.472949	0.986331	0.971462	0.784975	0.561534	0.858906	0.0939362	0.547263	0.105407	0.48515
7	112422968	112481017	IFRD1	ENSG00000006652	protein_coding	0.0574881	0.701214	0.873618	0.281673	-0.134629	-0.354652	-0.308617	0.484891	-0.391316	0.322054	0.0435256	-0.100848	0.405094	0.158507	0.571224	0.0973445	0.103238	0.00332982	0.0625694	0.0626567	0.909005	0.644472	0.0126855
19	39704481	39709444	LGALS14	ENSG00000006659	protein_coding	NA	NA	NA	NA	NA	NA	NA	NA	NA	NA	NA	NA	NA	NA	NA	NA	NA	NA	NA	NA	NA	NA	NA
17	14069490	14231736	COX10	ENSG00000006695	protein_coding	0.0400761	0.833382	0.93499	-0.264153	-0.296776	0.336261	0.354434	-0.257535	0.0111751	-0.332744	-0.205319	0.726497	-0.141442	0.494614	0.421892	0.426089	0.28145	0.463966	0.984863	0.310035	0.679068	0.00595634	0.695468
7	74453790	74602604	GTF2IRD1	ENSG00000006704	protein_coding	-0.0447321	0.869605	0.950876	-0.540878	-0.826386	0.343836	0.861904	-0.616613	-0.0352826	-0.954491	0.00107696	0.505769	-0.342102	0.156536	0.0157196	0.500159	0.00728273	0.0747664	0.959848	0.00220216	1	0.133074	0.347508
19	39385629	39391154	PAF1	ENSG00000006712	protein_coding	0.0729113	0.445626	0.725114	-0.0495946	0.0378412	0.201279	0.137194	0.160665	0.248229	0.0360804	-0.0530516	0.135222	-0.176035	0.870214	0.903213	0.466997	0.563248	0.469171	0.328639	0.890776	0.89153	0.533811	0.38738
7	38722974	38932394	VPS41	ENSG00000006715	protein_coding	-0.0195717	0.899325	0.963485	0.0266865	0.158214	0.113607	-0.548049	0.0322604	-0.361517	0.289198	0.299374	-0.621439	0.0962419	0.94149	0.559221	0.767814	0.00546579	0.917361	0.161245	0.163654	0.259518	0.000788215	0.700607
17	12789498	12991643	ARHGAP44	ENSG00000006740	protein_coding	1.27302	0.00213329	0.0465978	1.97117	1.48021	0.155267	1.14841	1.80255	0.124577	0.210189	0.658491	0.664487	2.3855	0.00108641	0.0182498	0.922304	0.0879826	0.00179642	0.929928	0.812039	0.498117	0.363985	5.88499e-06
17	12991612	13018065	ELAC2	ENSG00000006744	protein_coding	-0.0532571	0.652235	0.850807	-0.137639	-0.215137	-0.00306826	-0.112875	-0.011455	0.366519	-0.507071	-0.076854	0.180203	-0.191985	0.5531	0.288503	0.996264	0.61453	0.96713	0.0693106	0.0013059	0.810179	0.332616	0.291205
7	12570577	12660182	SCIN	ENSG00000006747	protein_coding	1.00442	0.0536	0.26184	-0.694434	0.464737	1.32317	0.428559	2.66413	-0.610887	1.86589	-0.387182	1.02095	0.21858	0.512478	0.676817	0.162518	0.679152	6.66879e-05	0.643235	0.00723434	0.789394	0.19096	0.829454
X	2903972	2929349	ARSD	ENSG00000006756	protein_coding	0.356188	0.0310015	0.197005	0.42741	0.33293	0.270973	0.729299	0.967345	0.072938	0.182648	0.0714767	0.230866	-0.0198642	0.120876	0.248891	0.468689	0.00195272	8.26322e-06	0.886784	0.532037	0.89188	0.411195	0.95855
X	7898247	7927739	PNPLA4	ENSG00000006757	protein_coding	0.226108	0.27042	0.577499	0.242195	0.363436	-0.479495	0.453847	0.675549	0.0184646	-0.0720558	-0.572901	0.62139	0.490798	0.528581	0.285077	0.232307	0.149304	0.0144768	0.977197	0.862181	0.11952	0.0225056	0.0795076
17	10300865	10373130	MYH13	ENSG00000006788	protein_coding	-1.32386	0.0116982	0.119583	-2.30769	-1.20869	-1.11107	-1.72024	-3.20469	-0.831399	-0.232735	-1.35759	-0.600151	-4.34434	0.0204033	0.250476	0.390379	0.0803065	0.00167587	0.54513	0.84575	0.255482	0.569812	0.000243633
12	1688574	1788674	ADIPOR2	ENSG00000006831	protein_coding	-0.0575787	0.62606	0.837179	0.13548	-0.0130324	-0.20149	-0.319282	-0.303658	-0.0964395	0.254104	0.191279	-0.353385	-0.0225322	0.595748	0.969397	0.471102	0.107543	0.117927	0.769415	0.183938	0.482106	0.0514009	0.932282
5	134286350	134371047	CDKL3	ENSG00000006837	protein_coding	0.125082	0.613955	0.830198	0.239801	-0.0279067	-0.101415	0.324362	-0.200023	0.323288	0.0263197	0.0172522	0.566782	-0.0489996	0.760855	0.977275	0.938799	0.639814	0.788393	0.719828	0.977025	0.990339	0.320549	0.950166
2	157876702	158136154	UPP2	ENSG00000007001	protein_coding	1.51317	0.225334	NA	-0.412795	-0.289351	3.40084	1.47306	2.71243	0.624294	3.19	-0.283714	-0.0398364	1.45783	NA	NA	NA	NA	NA	NA	NA	NA	NA	NA
16	2817180	2826304	PRSS21	ENSG00000007038	protein_coding	1.67654	0.502607	NA	0	4.35143	0	0	0	3.24381	0	0	0	0	NA	NA	NA	NA	NA	NA	NA	NA	NA	NA
19	45079288	45305284	MARK4	ENSG00000007047	protein_coding	0.0911718	0.563961	0.800799	-0.112693	0.0826488	0.23963	-0.0204346	0.21544	0.164133	0.318799	0.0500745	-0.0304195	-0.0483462	0.834479	0.882045	0.683375	0.972063	0.611447	0.785991	0.388164	0.947342	0.952502	0.917408
4	15963076	16084378	PROM1	ENSG00000007062	protein_coding	1.12671	0.0886699	0.33708	0.0311404	-2.38029	0.42149	1.15614	0.920395	1.34904	1.7492	0.499937	2.53243	1.5864	0.991685	0.267242	0.882629	0.39923	0.555312	NA	0.195082	NA	0.0171445	0.189542
19	17933015	17943991	CCDC124	ENSG00000007080	protein_coding	-0.0740087	0.632754	0.840849	-0.171872	-0.104596	0.0552034	0.152109	-0.390223	0.499564	-0.479176	-0.168051	0.0835813	-0.582119	0.53182	0.72944	0.909777	0.560207	0.0650353	0.0293232	0.016484	0.60901	0.751812	0.00219318
19	41549518	41586844	CEACAM21	ENSG00000007129	protein_coding	0.356963	0.931143	NA	0	0	1.12951	0	0	0	0	0	0	0	NA	NA	NA	NA	NA	NA	NA	NA	NA	NA
17	2593210	2685615	PAFAH1B1	ENSG00000007168	protein_coding	0.0642251	0.411147	0.699672	0.00545408	-0.0578142	0.21224	0.0100985	0.102027	0.152139	0.00454157	0.153548	0.273904	-0.288645	0.980242	0.708343	0.0952729	0.953494	0.413158	0.288874	0.980548	0.273234	0.00507328	0.00281327
17	27756766	27800529	NOS2	ENSG00000007171	protein_coding	0.067291	0.959423	NA	-0.927259	0.161696	-0.794455	0.291947	0.294353	0.238322	1.42697	-0.798177	-0.554301	1.33678	NA	NA	NA	NA	NA	NA	NA	NA	NA	NA
17	11598470	11969748	DNAH9	ENSG00000007174	protein_coding	0.52436	0.37677	0.671764	-0.524128	1.05766	0.209363	0.299161	1.39091	0.513808	1.16257	-0.0426502	-0.270309	1.12147	0.817825	0.513842	0.950934	0.883721	0.371555	NA	0.420585	NA	0.892817	0.441678
17	28614446	28645454	KIAA0100	ENSG00000007202	protein_coding	-0.0423805	0.695874	0.871465	0.0437488	-0.292236	0.150583	-0.261761	-0.0336647	0.154118	0.278512	-0.054191	-0.265231	-0.283481	0.865559	0.0855771	0.543769	0.121019	0.884119	0.518952	0.072158	0.865553	0.0910602	0.0626383
17	28473293	28497781	SLC13A2	ENSG00000007216	protein_coding	0.549322	0.894218	NA	0.892074	0	0	0	0	0	2.64457	0	0	0	NA	NA	NA	NA	NA	NA	NA	NA	NA	NA
17	9910609	10198551	GAS7	ENSG00000007237	protein_coding	-0.337545	0.607899	0.826647	-0.622251	0.94151	-0.171193	-0.499363	0.0473707	-1.91481	-2.79732	-3.53016	-4.98509	1.10374	0.523369	0.267006	0.923796	0.598976	0.968297	0.0226956	6.79381e-05	1.57467e-06	1.10118e-11	0.125648
19	45162928	45178237	TRAPPC6A	ENSG00000007255	protein_coding	0.153714	0.515231	0.770294	-0.134237	-0.306167	-0.0120986	0.0700592	0.275725	-0.00717375	0.0249572	-0.303927	1.22538	-0.0241264	0.799741	0.491458	0.990198	0.893612	0.502761	0.992218	0.9627	0.571282	2.64043e-05	0.963276
19	3777970	3802129	MATK	ENSG00000007264	protein_coding	1.52565	0.246663	NA	1.08672	-0.309324	0.914247	-0.182491	-0.171207	3.17964	2.4591	-0.303687	2.2298	2.98589	NA	NA	NA	NA	NA	NA	NA	NA	NA	NA
19	41673303	41706976	CEACAM7	ENSG00000007306	protein_coding	0.356963	0.931143	NA	0	0	0	0	0	0	1.53041	0	0	0	NA	NA	NA	NA	NA	NA	NA	NA	NA	NA
17	63928740	63932354	CD79B	ENSG00000007312	protein_coding	1.47452	0.0857389	0.331863	-2.20372	-1.19866	-0.153162	2.09438	2.21244	1.50528	0.012145	0.514206	3.4986	-0.469344	0.33769	0.633892	0.966214	0.108402	0.0947747	NA	0.998394	NA	0.000756108	0.817765
17	63938554	63972918	SCN4A	ENSG00000007314	protein_coding	0.681082	0.294104	0.601181	-2.50375	-2.38046	0.307017	1.48304	0.3969	1.20425	-0.796292	-0.724869	2.71585	-1.80103	3.95441e-05	0.000106535	0.808884	0.0185478	0.626408	0.127668	0.239057	0.430521	7.76109e-07	0.0018841
1	112523514	112620825	ST7L	ENSG00000007341	protein_coding	0.10373	0.351924	0.651155	0.0988878	0.32826	-0.181668	0.136299	-0.163651	0.0146159	0.395297	0.00324876	-0.106656	0.339912	0.690274	0.0705087	0.519467	0.547938	0.450862	0.968997	0.0153502	0.994505	0.630687	0.0377417
X	154295795	154330350	TKTL1	ENSG00000007350	protein_coding	0.944251	0.562103	NA	-0.447336	-0.323893	0.644303	1.63153	1.55972	1.65322	1.89459	-0.318256	2.26449	-0.186485	NA	NA	NA	NA	NA	NA	NA	NA	NA	NA
11	31784779	31817961	PAX6	ENSG00000007372	protein_coding	1.35251	0.018713	0.152016	0.936149	0.0739156	1.04769	0.386935	1.41143	0.870589	3.42125	0.575575	1.09078	1.16219	0.468632	0.968738	0.495677	0.800918	0.168988	0.58589	5.71387e-05	0.759704	0.296395	0.244661
16	784974	788397	RPUSD1	ENSG00000007376	protein_coding	-0.281927	0.00732569	0.0921775	-0.335783	-0.403304	-0.356957	0.014143	-0.418427	-0.088512	-0.212228	-0.225557	-0.222339	-0.71133	0.0772449	0.0268675	0.0940265	0.960517	0.0158822	0.777201	0.269026	0.348772	0.237635	8.28354e-06
16	58059	76355	RHBDF1	ENSG00000007384	protein_coding	-0.0721007	0.648685	0.848894	-0.455796	-0.162054	-0.0175846	0.309775	-0.223689	0.0307896	-0.217087	-0.207733	0.410563	-0.438077	0.103542	0.65008	0.979206	0.283449	0.460723	0.955118	0.44779	0.60667	0.104971	0.0761292
16	188969	229463	LUC7L	ENSG00000007392	protein_coding	-0.183331	0.216709	0.52161	-0.38451	-0.415402	-0.0317054	0.171487	-0.32637	-0.0431584	-0.883408	-0.195207	0.249128	-0.30781	0.0515986	0.03028	0.945838	0.443417	0.0878543	0.911149	8.31733e-08	0.473063	0.192129	0.0906477
3	50362799	50504244	CACNA2D2	ENSG00000007402	protein_coding	0.653152	0.212046	0.516324	1.34163	0.00705836	1.22272	0.673081	-0.166432	-1.14471	1.53426	0.411724	-1.56273	1.09839	0.226489	0.998887	0.323095	0.57997	0.918716	NA	0.0907544	NA	0.354672	0.262752
16	1333601	1349441	BAIAP3	ENSG00000007516	protein_coding	-0.00179257	0.992481	0.997633	0.0632276	-0.350602	0.0999564	0.373359	-0.516247	0.630882	-0.530178	-0.142787	0.180073	-0.353889	0.896776	0.320447	0.873605	0.246584	0.0948841	0.0523674	0.0899909	0.787491	0.602155	0.267691
16	1349240	1351878	TSR3	ENSG00000007520	protein_coding	-0.201662	0.0937083	0.347186	-0.369477	-0.286488	-0.0857795	0.006668	-0.44592	0.219131	-0.581058	-0.139052	0.02801	-0.626087	0.00152561	0.0186048	0.678421	0.974986	4.02771e-05	0.135024	5.81281e-08	0.408017	0.866835	1.51141e-09
16	566995	584136	PIGQ	ENSG00000007541	protein_coding	-0.042423	0.714975	0.881	0.175272	-0.02192	-0.109958	-0.352477	0.0329071	-0.173279	-0.123017	-0.0599889	-0.099163	0.219849	0.5587	0.955616	0.802972	0.148527	0.923831	0.631625	0.653079	0.898656	0.728179	0.358676
16	1612337	1677908	CRAMP1	ENSG00000007545	protein_coding	0.247536	0.16731	0.462155	0.264054	0.229961	0.0877953	0.453078	0.354984	0.0256752	0.115936	0.518136	-0.219876	0.4848	0.586658	0.643519	0.919102	0.25718	0.390536	0.973392	0.805705	0.268967	0.611106	0.175638
6	35473597	35497079	TEAD3	ENSG00000007866	protein_coding	-0.202596	0.286297	0.593437	-0.462625	0.0708816	0.346293	-0.0526451	-0.462123	-0.0893209	-0.605836	-0.127661	-0.130232	-0.922852	0.177139	0.885309	0.427173	0.909577	0.146858	0.883293	0.036996	0.820984	0.733893	0.000656238
1	169722640	169764705	SELE	ENSG00000007908	protein_coding	0.441628	0.914868	NA	0	0	0	0	0	0.956735	0	1.24454	0	0	NA	NA	NA	NA	NA	NA	NA	NA	NA	NA
1	6634168	6701924	DNAJC11	ENSG00000007923	protein_coding	0.21808	0.131694	0.411175	-0.0781115	0.0763598	0.101367	0.511199	0.476718	0.058961	0.246458	-0.060946	0.677583	-0.0662977	0.826007	0.828723	0.820957	0.0194769	0.0275055	0.895188	0.303291	0.896263	0.000612117	0.821479
1	171090901	171117819	FMO3	ENSG00000007933	protein_coding	2.58931	0.000698013	0.0233006	2.48002	3.84907	-0.28551	0.769384	0.857934	0.133292	4.83781	1.52904	-0.223385	1.50295	0.000774139	6.67636e-09	0.89122	0.478657	0.364054	0.946679	9.00267e-15	0.112387	0.880723	0.0458239
6	16129086	16148248	MYLIP	ENSG00000007944	protein_coding	0.581499	0.231517	0.537447	-1.1174	-0.798137	-0.242529	1.28011	1.34833	0.358385	-0.562473	-1.30732	1.97774	0.856184	0.0982786	0.261031	0.849089	0.0309304	0.0187365	0.724986	0.410955	0.0687049	0.000149756	0.149901
X	100843324	100874359	NOX1	ENSG00000007952	protein_coding	-0.102937	0.891271	NA	-0.736817	-1.30064	0.430073	0.133448	0.31566	-2.06993	-1.71127	0.264035	1.44541	-2.00017	NA	NA	NA	NA	0.890173	NA	0.446904	NA	0.352694	0.353372
1	23506438	23531233	E2F2	ENSG00000007968	protein_coding	-0.0913361	0.757403	0.900652	-0.39563	0.333431	-0.184311	0.25827	-0.303619	0.1254	0.298405	-0.319433	-0.635134	-0.445096	0.681882	0.719037	0.905995	0.777432	0.741157	0.92871	0.717017	0.797977	0.436788	0.583733
6	170535120	170553307	PSMB1	ENSG00000008018	protein_coding	-0.223251	0.0130362	0.126633	-0.191082	-0.306791	-0.156781	-0.333518	-0.359858	-0.0925707	-0.291253	-0.0249339	0.0307606	-0.630947	0.136795	0.00736889	0.321727	0.00235205	0.0006957	0.615577	0.0069296	0.920834	0.845522	1.14804e-10
X	47571901	47619857	SYN1	ENSG00000008056	protein_coding	0.0770657	0.890723	0.959606	1.25261	-1.75104	0.442806	-0.3557	0.129733	-0.700535	0.936518	0.439421	-0.733367	-4.05392	0.226159	0.26082	0.81729	0.819262	0.933991	NA	0.362028	NA	0.595329	0.00985636
6	15246069	15522042	JARID2	ENSG00000008083	protein_coding	-0.0087003	0.969818	0.988837	-0.321587	-0.473945	-0.34818	0.829507	-0.530542	0.207756	-0.670284	-0.619029	0.673012	0.198948	0.131029	0.0152398	0.14194	3.98779e-07	0.00373771	0.450424	0.000178141	0.00167946	3.67963e-05	0.320965
X	18425583	18653629	CDKL5	ENSG00000008086	protein_coding	0.364351	0.000640359	0.0221585	0.391992	0.211018	0.47888	0.507372	0.184105	0.42451	0.353052	0.398834	0.267282	0.385136	0.116215	0.461253	0.0678438	0.0238506	0.503763	0.12866	0.125787	0.147134	0.270706	0.0788833
1	209583714	209613939	CAMK1G	ENSG00000008118	protein_coding	0.584674	0.588399	NA	0.603818	0.551318	-1.34917	0.302747	0.339623	1.5186	-0.948259	0.32921	3.07667	-1.22112	NA	NA	NA	NA	NA	NA	NA	NA	NA	NA
1	1702379	1724357	CDK11A	ENSG00000008128	protein_coding	-0.0357437	0.848018	0.941616	0.195151	0.288269	0.0028943	-0.911903	0.0371195	-0.103429	0.341161	-0.190958	-0.218316	-0.107302	0.659585	0.466662	0.998941	0.00341499	0.940217	0.869134	0.321049	0.727384	0.559133	0.795265
1	1751232	1780457	NADK	ENSG00000008130	protein_coding	0.177227	0.295054	0.602243	0.342597	0.206638	-0.0528499	-0.166242	0.250516	-0.282021	0.404523	0.328948	-0.45165	0.757929	0.159692	0.445371	0.920403	0.551507	0.29964	0.352115	0.052272	0.235719	0.0332349	4.61136e-05
6	50818723	50847619	TFAP2B	ENSG00000008196	protein_coding	0.0914112	0.977925	NA	-0.637744	-0.514302	-0.504943	0.887393	-0.376188	1.72233	-0.104039	0.911983	-0.264794	-0.376895	NA	NA	NA	NA	NA	NA	NA	NA	NA	NA
6	50713828	50772988	TFAP2D	ENSG00000008197	protein_coding	NA	NA	NA	NA	NA	NA	NA	NA	NA	NA	NA	NA	NA	NA	NA	NA	NA	NA	NA	NA	NA	NA	NA
3	38039205	38124025	DLEC1	ENSG00000008226	protein_coding	0.104468	0.433638	0.717187	0.406156	0.210729	0.0283453	-0.192628	0.161752	0.138858	0.144361	0.0641579	0.0761451	-0.0475613	0.212253	0.577073	0.96941	0.618671	0.663335	0.785991	0.688565	0.916555	0.849452	0.904972
7	6161776	6272644	CYTH3	ENSG00000008256	protein_coding	-0.153975	0.521218	0.77417	-0.0217539	-0.0278348	0.37255	-0.0909517	-0.738622	-0.379906	0.209724	0.375572	-1.32645	-0.817885	0.968388	0.955616	0.344642	0.826843	0.00607048	0.331	0.519845	0.326538	6.62147e-08	0.00126392
7	87934143	88202889	ADAM22	ENSG00000008277	protein_coding	1.62611	0.00128702	0.0336849	0.686413	0.952393	1.34408	2.49541	2.52343	0.244321	1.1316	-0.101555	1.60998	2.57623	0.544603	0.343235	0.214336	0.00134656	0.000861921	0.887587	0.196827	0.96174	0.0431428	0.000355855
7	106090503	106112576	SYPL1	ENSG00000008282	protein_coding	0.290964	0.0406053	0.228285	0.149047	0.203151	0.0400366	-0.334102	0.464924	-0.0126347	0.595656	0.593326	0.353248	0.597763	0.52552	0.338523	0.926971	0.077215	0.00505949	0.973808	0.000151142	0.000587858	0.0368272	9.37235e-05
17	63432304	63446354	CYB561	ENSG00000008283	protein_coding	0.576145	0.200587	0.50425	1.52629	0.736785	-0.310136	-1.48619	1.36463	-0.280908	1.07542	-0.455256	-1.9814	1.43524	2.91943e-05	0.0806285	0.645911	8.75577e-05	0.000111767	0.67485	0.00275388	0.426291	9.42885e-08	2.42627e-05
17	50962174	51120868	SPAG9	ENSG00000008294	protein_coding	0.0152696	0.841675	0.939031	0.0516134	0.0972665	-0.0746758	-0.0218373	0.0792775	-0.00332067	0.295214	-0.0427929	-0.260785	-0.0277225	0.774965	0.534424	0.72961	0.905488	0.597207	0.989935	0.00754287	0.857683	0.0205037	0.863163
3	48636463	48662886	CELSR3	ENSG00000008300	protein_coding	0.674715	0.23601	0.542845	3.02377	-0.337578	-0.348341	-0.327735	0.0854736	-0.979162	1.48737	-0.0856817	-0.515303	-0.40794	1.16577e-05	0.769408	0.819374	0.757584	0.942391	0.367538	0.0357504	0.961788	0.578768	0.663534
7	122073549	122144255	AASS	ENSG00000008311	protein_coding	0.000712623	0.996952	0.9989	-0.329314	0.0124244	-0.218127	0.233611	-0.323124	0.385263	-0.727395	-0.338262	0.725825	0.0432617	0.15568	0.97375	0.481625	0.31648	0.136312	0.120896	0.000156097	0.193345	3.57878e-05	0.876297
12	6310436	6328506	PLEKHG6	ENSG00000008323	protein_coding	0.472293	0.36432	0.662036	0.627965	0.829915	-0.832757	-0.552984	0.765654	-0.928431	1.44019	-0.418304	-0.759619	1.64525	0.59333	0.443811	0.593349	0.680907	0.463577	0.573521	0.0875766	0.81096	0.533196	0.0373573
3	42581840	42595114	SS18L2	ENSG00000008324	protein_coding	-0.118955	0.309233	0.614101	-0.0338016	0.0246622	-0.272732	-0.242288	-0.132149	0.100491	-0.297744	-0.114788	-0.426563	0.0716672	0.933466	0.95225	0.435734	0.395258	0.669251	0.815624	0.264403	0.788649	0.0811833	0.814036
19	4343527	4360086	MPND	ENSG00000008382	protein_coding	-0.118376	0.489724	0.755855	0.172881	-0.302062	0.13896	0.0417536	-0.579308	-0.18584	-0.199235	-0.459674	0.308688	-0.381566	0.699503	0.45466	0.822537	0.933316	0.0740667	0.733578	0.607636	0.262961	0.355675	0.249459
12	16347142	16609259	MGST1	ENSG00000008394	protein_coding	0.613647	0.319622	0.623622	1.44964	0.890519	-1.93773	-3.00932	1.6283	-0.508833	1.14585	-2.31099	-1.89314	1.94816	0.000988805	0.0649673	1.18764e-05	1.45226e-13	6.33242e-05	0.448712	0.00637256	5.31728e-08	3.18476e-06	4.94933e-07
12	106991364	107093549	CRY1	ENSG00000008405	protein_coding	-0.195895	0.153459	0.442568	-0.0335586	-0.145305	0.0368591	-0.0694516	-0.454523	-0.0416612	-0.70406	-0.160827	-0.322581	-0.249501	0.940266	0.686001	0.954295	0.85227	0.0833841	0.939602	0.0038272	0.710378	0.229616	0.364665
19	46019153	46023053	PGLYRP1	ENSG00000008438	protein_coding	-0.566686	0.462671	NA	-0.0607859	-0.329947	-0.0368645	-0.82533	-0.847033	-2.7457	-0.0124286	-1.84678	-2.56651	0.709473	NA	NA	NA	NA	NA	NA	NA	NA	NA	NA
19	12995608	13098796	NFIX	ENSG00000008441	protein_coding	0.987093	0.00248523	0.0509861	0.911345	0.979092	0.360119	-0.322703	1.41738	0.301484	1.95786	-0.168641	0.999933	1.65785	0.0203345	0.0105	0.551523	0.497663	2.96195e-05	0.626209	1.39217e-09	0.81515	0.00417907	3.14647e-07
8	133454848	133571940	ST3GAL1	ENSG00000008513	protein_coding	0.173288	0.664203	0.856721	0.932067	0.373027	-0.800151	-0.733454	0.407618	-0.470504	0.451985	-1.06201	-1.33686	1.37539	0.0852083	0.578161	0.225958	0.185413	0.500241	0.540078	0.41698	0.0682147	0.0041449	0.00202398
16	3046561	3060726	MMP25	ENSG00000008516	protein_coding	-0.521392	0.175629	0.473377	-0.943191	-0.319831	-0.205437	-0.308331	-1.9886	0.753518	-1.23059	-0.777892	-0.229284	-1.95453	0.222329	0.728946	0.877227	0.696131	0.00210413	0.331495	0.0563859	0.340364	0.767983	0.000911688
16	3065297	3082192	IL32	ENSG00000008517	protein_coding	-0.177959	0.730836	0.888233	-2.06976	-1.0862	-0.010614	0.66624	-2.77383	1.24582	-1.92513	-0.735089	0.916115	-1.83327	2.75236e-09	0.00510338	0.993579	0.108197	5.07038e-17	0.00222047	1.08168e-08	0.119674	0.0119678	3.98621e-08
16	2088708	2135898	PKD1	ENSG00000008710	protein_coding	-0.106701	0.495847	0.758996	0.00608486	0.000189336	-0.525658	-0.603439	-0.138289	-0.209082	0.566702	-0.00602042	-0.382251	-0.135959	0.987616	1	0.0117682	0.000953253	0.567806	0.466223	0.00119313	0.991399	0.0401817	0.542003
22	50600793	50613981	MAPK8IP2	ENSG00000008735	protein_coding	-0.220725	0.634415	0.841853	-1.29796	-0.954595	-0.595265	-0.594241	0.845812	-1.23851	1.28847	-0.532405	-0.228757	-1.01439	0.194819	0.344725	0.667709	0.568067	0.298495	0.301538	0.0666976	0.69313	0.840945	0.272582
17	40019097	40061215	MED24	ENSG00000008838	protein_coding	0.254492	0.123969	0.398829	-0.0869448	-0.163644	0.330557	0.352895	0.450868	0.219093	-0.116322	-0.000674542	0.984955	0.166084	0.781514	0.548758	0.210411	0.101624	0.0233365	0.466731	0.64301	1	1.07632e-08	0.470997
8	22987417	23020199	RHOBTB2	ENSG00000008853	protein_coding	0.127743	0.610987	0.828509	-0.419723	0.1612	0.119265	0.799404	-0.369191	-0.34644	-0.313756	-0.199179	1.16992	-0.410347	0.150511	0.658993	0.816904	0.000816243	0.181702	0.3349	0.258213	0.635031	8.48537e-08	0.10928
2	36968383	37084372	HEATR5B	ENSG00000008869	protein_coding	-0.0557781	0.675442	0.86119	0.204483	0.209145	-0.0897605	-0.305448	-0.172804	-0.251303	-0.197444	-0.172548	-0.280813	0.331371	0.47811	0.45538	0.848626	0.218434	0.52591	0.439518	0.433593	0.630372	0.235282	0.134194
3	169966635	169998373	SEC62	ENSG00000008952	protein_coding	0.237566	0.151763	0.440688	0.333546	0.503063	0.191315	-0.257877	0.47104	0.0849508	0.410536	0.479187	-0.40563	0.279176	0.288791	0.0727656	0.676144	0.413761	0.0786501	0.872176	0.120124	0.13364	0.128023	0.318188
8	56067295	56074581	RPS20	ENSG00000008988	protein_coding	-0.220938	0.0891177	0.337967	-0.00157942	0.0446799	-0.360014	-0.210327	-0.351706	-0.140586	-0.990048	-0.153136	-0.422297	0.0910778	0.996564	0.818604	0.00571129	0.110094	0.00238554	0.436315	8.9667e-22	0.375096	0.000122207	0.519319
1	114716913	114758676	CSDE1	ENSG00000009307	protein_coding	-0.245445	0.106872	0.370952	-0.35347	-0.436033	-0.103851	0.0292497	-0.622629	0.142003	-0.491575	-0.279586	0.183595	-0.891658	0.0407522	0.00742891	0.724973	0.907497	1.86959e-05	0.581955	0.000858016	0.169823	0.295827	8.15153e-11
7	157138916	157269370	UBE3C	ENSG00000009335	protein_coding	-0.184048	0.0269891	0.183768	-0.173355	-0.163985	-0.102027	-0.0354992	-0.387252	0.085437	-0.182149	-0.0953521	-0.325101	-0.569516	0.0726358	0.0895089	0.440785	0.7799	1.07881e-06	0.530037	0.0368037	0.46449	4.78801e-05	8.3045e-14
6	111299028	111483715	REV3L	ENSG00000009413	protein_coding	0.580133	0.00203053	0.0450606	0.322032	0.0548314	0.562345	0.669767	1.03709	0.212023	0.539919	0.0176418	0.810487	1.11232	0.305095	0.900328	0.0639762	0.00812695	6.42314e-06	0.613077	0.0302572	0.978306	0.000503664	5.64786e-07
X	124375903	124963817	TENM1	ENSG00000009694	protein_coding	4.36422	0.0121326	0.121398	0.959946	4.70903	0	0	3.59798	1.15467	3.61562	0	0	7.7168	0.81	0.0296018	1	1	0.11192	NA	0.100259	NA	1	1.7206e-05
1	18630846	18748866	PAX7	ENSG00000009709	protein_coding	3.04944	0.000347198	0.0159025	3.81383	3.42718	3.57119	1.84427	-2.37331	4.65895	2.8985	3.23311	-3.06734	1.30561	3.80273e-06	6.64326e-05	4.18452e-05	0.0648013	0.207298	5.59495e-09	0.000499293	0.000259833	0.0728614	0.205748
1	11026523	11047239	MASP2	ENSG00000009724	protein_coding	0.178487	0.352729	0.651994	0.279012	0.115903	-0.293189	0.554627	-0.0240719	0.26849	-0.0137758	-0.270706	0.267255	0.632387	0.569487	0.846732	0.667082	0.15295	0.969513	0.659045	0.985406	0.682687	0.546201	0.0661668
6	150368892	150405969	IYD	ENSG00000009765	protein_coding	-0.0843095	0.772523	0.907567	-0.523321	-0.485955	-0.124346	-0.534848	0.394067	0.201991	0.126045	-0.530868	-0.393515	0.591678	0.516084	0.543024	0.932993	0.494686	0.581707	0.86073	0.880238	0.575468	0.580668	0.332682
1	27725979	27763122	FAM76A	ENSG00000009780	protein_coding	-0.0963644	0.594607	0.81987	-0.250092	-0.350146	-0.345766	0.373747	-0.517662	0.194055	-0.548199	-0.262335	0.508852	-0.256617	0.42411	0.218843	0.310909	0.149721	0.03882	0.621024	0.0275547	0.469691	0.0254085	0.334591
1	209756032	209782320	TRAF3IP3	ENSG00000009790	protein_coding	-0.267383	0.530701	0.780202	-1.36177	-0.944719	-0.428676	1.10044	-0.759681	-0.227707	-2.27532	-1.13772	0.760174	-0.797214	0.0276148	0.136957	0.632404	0.0253742	0.221656	0.820665	0.00114009	0.099766	0.133814	0.198138
14	77274956	77320884	POMT2	ENSG00000009830	protein_coding	-0.0314955	0.840641	0.938572	-0.222502	-0.193291	0.0591878	0.109348	-0.0906767	0.0983677	0.0374165	-0.133206	0.261264	-0.328372	0.619002	0.670503	0.941233	0.815317	0.844999	0.878111	0.93782	0.827052	0.475162	0.341386
6	142147162	142224685	VTA1	ENSG00000009844	protein_coding	-0.19854	0.260788	0.568848	-0.462182	-0.401994	0.215753	0.00168706	-0.466883	0.230952	-0.790124	0.0351545	0.0833166	-0.963342	0.00649318	0.0198975	0.363515	0.997276	0.00343218	0.315985	9.99463e-08	0.925168	0.691873	2.0467e-11
7	73593194	73624543	MLXIPL	ENSG00000009950	protein_coding	0.835694	0.00336002	0.0611792	0.54904	0.462256	0.341434	0.821072	0.948534	0.759632	0.272672	-0.340423	1.34194	1.96686	0.141155	0.235385	0.514154	0.0103328	0.0021214	0.0492388	0.50711	0.548371	1.09006e-06	4.85585e-14
7	73440406	73522293	BAZ1B	ENSG00000009954	protein_coding	-0.147194	0.0417419	0.231417	-0.0447757	-0.0129181	-0.254704	-0.0953392	-0.224515	-0.08931	-0.106475	-0.155648	-0.444875	-0.0943638	0.816634	0.95295	0.0786296	0.536948	0.072257	0.657416	0.44335	0.356712	4.51819e-05	0.496497
6	13621498	13711835	RANBP9	ENSG00000010017	protein_coding	0.11565	0.227882	0.533509	0.182898	0.298557	0.158693	0.0307655	0.0228389	0.0544861	0.0823833	0.0434697	-0.0786602	0.308711	0.446267	0.15135	0.605432	0.917496	0.938391	0.886811	0.730429	0.915434	0.745305	0.0933495
6	36354091	36387800	ETV7	ENSG00000010030	protein_coding	0.1198	0.77409	0.908157	-0.65315	-0.446168	0.644976	-1.736	0.532424	-0.738512	1.29949	-0.477154	-0.354405	0.793202	0.481688	0.640579	0.496042	0.0713538	0.481011	0.489274	0.0224422	0.70009	0.693705	0.205803
1	231337104	231355023	SPRTN	ENSG00000010072	protein_coding	-0.193433	0.0883902	0.336646	-0.353841	-0.211175	-0.079973	0.00366329	-0.461188	-0.125744	-0.309843	0.137739	-0.218088	-0.446192	0.104885	0.384128	0.84672	0.993666	0.0187932	0.707641	0.130797	0.674535	0.320516	0.0177978
1	171781660	171814023	EEF1AKNMT	ENSG00000010165	protein_coding	-0.0649608	0.583173	0.812621	-0.449045	-0.256491	-0.114008	-0.0943832	0.0678125	0.0958749	0.00128798	0.0156952	0.0225849	-0.0136271	0.0714823	0.35735	0.800609	0.772104	0.837037	0.824082	0.999748	0.977771	0.948429	0.968722
12	4562204	4615302	DYRK4	ENSG00000010219	protein_coding	-0.311835	0.0742109	0.308995	-0.620108	-0.463511	-0.141152	-0.102914	-0.398755	0.0758944	-1.09691	0.0403697	0.000146417	-0.982508	0.00160085	0.0245709	0.680527	0.699015	0.0523093	0.840976	1.13622e-08	0.926219	1	1.33629e-07
17	32350117	32381886	ZNF207	ENSG00000010244	protein_coding	-0.0487763	0.287246	0.594388	0.0368827	-0.0337046	0.0108641	-0.0868825	-0.11218	0.0224461	-0.165909	0.0285983	-0.0741129	-0.137508	0.76393	0.79073	0.958873	0.370703	0.208807	0.893348	0.0394418	0.862721	0.424561	0.0873176
3	48599002	48610976	UQCRC1	ENSG00000010256	protein_coding	0.0629507	0.760132	0.90185	-0.279361	-0.297479	0.159358	0.0483958	-0.16491	0.329669	-0.510575	-0.025385	1.03909	-0.384235	0.274131	0.230077	0.666994	0.881821	0.531768	0.242789	0.0116029	0.960895	1.23002e-08	0.0645137
7	38178222	38230671	STARD3NL	ENSG00000010270	protein_coding	-0.459581	0.00300755	0.057529	-0.389925	-0.26915	-0.216927	-0.124761	-0.943974	-0.0987695	-0.821865	-0.241146	-0.995788	-0.925799	0.00669733	0.0799612	0.254318	0.478424	3.5545e-14	0.679257	8.60195e-11	0.178881	1.59793e-15	5.61635e-14
12	6199715	6238271	CD9	ENSG00000010278	protein_coding	0.862057	0.0171653	0.145615	0.621968	0.617946	1.69226	-0.376346	0.779453	0.382328	1.8805	0.973727	-0.462695	0.762467	0.329125	0.324666	0.00139241	0.579251	0.159839	0.65831	4.40004e-05	0.123896	0.438463	0.145859
3	42692663	42702824	HHATL	ENSG00000010282	protein_coding	0.811895	0.245517	0.553636	0.0306432	-1.21318	-0.100487	1.35349	0.946955	1.0447	-2.22131	-1.80063	2.91311	-0.751272	0.986934	0.312879	0.966178	0.159933	0.36136	0.417328	0.025755	0.169786	0.000176676	0.484269
12	6493356	6531955	NCAPD2	ENSG00000010292	protein_coding	0.190908	0.177764	0.476334	0.0118225	0.360113	0.559653	-0.108391	0.140463	0.0303749	0.136796	0.00470407	0.137774	0.480921	0.982089	0.214436	0.0561674	0.76463	0.672099	0.956152	0.661846	0.994565	0.663244	0.0471349
12	6538375	6556083	IFFO1	ENSG00000010295	protein_coding	0.0705482	0.829365	0.933347	-0.899456	-1.172	-0.00145431	0.289691	0.183885	0.740273	-0.53527	-0.509086	1.25734	-0.49308	0.014051	0.0007197	1	0.516176	0.69554	0.0845166	0.140933	0.284309	6.22707e-05	0.174037
19	45668221	45683722	GIPR	ENSG00000010310	protein_coding	0.785616	0.0669706	0.292891	0.535476	0.474016	1.01246	-0.371551	0.868907	0.864564	1.94317	1.44313	0.186299	0.362293	0.655009	0.703678	0.386758	0.789105	0.366521	NA	0.013866	NA	0.884632	0.765841
3	52410660	52423641	PHF7	ENSG00000010318	protein_coding	0.22107	0.464957	0.738639	-0.0362699	0.0996983	-0.163826	0.607179	0.441983	-0.788314	-0.101677	-0.477988	1.40363	0.0531283	0.965368	0.889875	0.866572	0.211288	0.374106	0.172988	0.873069	0.464537	0.0001797	0.932761
3	52433035	52445103	SEMA3G	ENSG00000010319	protein_coding	-1.64423	0.00199932	0.0444514	-3.032	-2.69845	-0.252185	-2.0347	-1.59501	-1.95238	-2.45098	-2.62985	-0.786995	-1.14272	0.010296	0.0385172	0.920055	0.0713482	0.15167	0.149289	0.0276241	0.0375122	0.51526	0.328956
3	52455118	52493068	NISCH	ENSG00000010322	protein_coding	0.0738443	0.473826	0.744333	0.141406	0.0265826	0.162292	-0.0175749	0.213477	-0.27641	0.308874	0.109645	-0.26567	0.208356	0.496315	0.923526	0.500686	0.945585	0.212618	0.172988	0.0431379	0.681008	0.0932757	0.196895
3	52495338	52524495	STAB1	ENSG00000010327	protein_coding	-0.0561727	0.93245	0.975076	0.804049	-0.313071	-1.06777	-1.031	0.376983	-0.119232	0.389803	0.655473	-3.68146	-0.226437	0.624612	0.875491	0.630725	0.551189	0.828878	0.966211	0.812423	0.758424	0.0140187	0.891403
19	49806866	49817376	FUZ	ENSG00000010361	protein_coding	0.210077	0.156946	0.447601	0.0788127	0.0972009	0.27664	0.00974839	0.424556	-0.0519908	0.151054	-0.00320742	0.581262	0.403032	0.866158	0.829324	0.531724	0.98646	0.159488	0.933688	0.67511	0.997485	0.0331118	0.154754
12	220621	262873	SLC6A13	ENSG00000010379	protein_coding	1.03335	0.023118	0.168998	0.297319	0.255522	0.925896	0.775543	1.40172	1.4451	0.945373	-0.307207	2.39988	-1.00262	0.754255	0.817225	0.27967	0.267592	0.0192321	0.0401617	0.14238	0.808344	3.27062e-06	0.164827
X	149476988	149521096	IDS	ENSG00000010404	protein_coding	0.144365	0.26472	0.572982	0.158476	0.0706092	0.0416578	-0.180848	0.236914	-0.175162	0.764304	0.226936	0.110894	-0.0414986	0.427587	0.7685	0.912097	0.324459	0.154582	0.451855	1.31185e-08	0.275798	0.550739	0.843036
9	33750466	33799231	PRSS3	ENSG00000010438	protein_coding	1.33777	0.0832385	0.327923	2.7452	1.83964	-1.46633	-3.22526	2.125	-1.56405	2.2134	2.14491	-3.29997	1.21848	0.00200228	0.0561023	0.321955	0.0421765	0.0159821	0.301488	0.00931531	0.034292	0.0228576	0.197557
16	3222325	3236221	ZNF200	ENSG00000010539	protein_coding	-0.0503554	0.707464	0.877057	-0.117704	0.22189	0.0414122	-0.196177	-0.109971	-0.383372	-0.248338	0.143631	0.0660853	-0.0173897	0.766192	0.513088	0.950934	0.569538	0.765352	0.294259	0.41782	0.761067	0.861442	0.966028
12	6786858	6820799	CD4	ENSG00000010610	protein_coding	1.30116	0.0253373	0.177639	0.994203	1.81223	0.781533	0.599327	1.5052	-0.489835	2.24668	1.36734	0.846373	1.78495	0.532789	0.156624	0.714043	0.72436	0.246032	NA	0.0442842	NA	0.593293	0.131148
12	6873569	6914241	LRRC23	ENSG00000010626	protein_coding	0.0456774	0.732595	0.888991	-0.154494	-0.0958796	0.229438	0.170305	-0.29769	0.210816	0.232475	-0.0638719	0.0953046	0.0629803	0.691903	0.824055	0.592034	0.633649	0.357934	0.623698	0.464674	0.913371	0.787352	0.864291
X	101349447	101390796	BTK	ENSG00000010671	protein_coding	1.03022	0.652571	NA	0	0	0	0	2.37064	1.08742	2.01475	0.931371	0	2.3645	NA	NA	NA	NA	NA	NA	NA	NA	NA	NA
6	26087281	26098343	HFE	ENSG00000010704	protein_coding	0.43471	0.129615	0.407966	0.65047	0.580413	-0.167702	-0.50843	0.935428	-0.180494	0.809775	0.508758	-1.04145	1.2855	0.0161081	0.0347238	0.736108	0.0813058	8.31004e-05	0.697105	0.000809003	0.11277	4.2879e-05	7.25546e-09
1	41027200	41242154	SCMH1	ENSG00000010803	protein_coding	-0.237309	0.118229	0.390145	-0.328326	0.0485821	-0.273574	-0.0345723	-0.709485	-0.0140325	-0.647119	-0.452209	-0.271918	0.0608124	0.267145	0.907165	0.470103	0.931556	0.00294193	0.979375	0.00722503	0.144322	0.318137	0.856409
6	111660332	111873452	FYN	ENSG00000010810	protein_coding	0.0594151	0.689775	0.869169	0.0822403	-0.31429	0.34088	0.0876708	0.226808	0.353695	-0.121534	-0.248342	-0.62179	0.455173	0.7235	0.0622374	0.0644635	0.680919	0.179033	0.0565356	0.508436	0.224529	9.04598e-06	0.00127049
6	142751469	142956698	HIVEP2	ENSG00000010818	protein_coding	0.667111	0.00229326	0.0486872	0.695494	0.487835	0.593573	1.04461	0.535542	0.961012	0.381613	-0.225206	0.658846	1.11018	0.0873979	0.261517	0.221888	0.00327112	0.177231	0.020678	0.350169	0.730593	0.0709096	0.000783276
1	171248471	171285978	FMO1	ENSG00000010932	protein_coding	1.54556	NA	NA	1.89098	3.02839	0.247627	0.843892	2.22872	0.545919	-1.05259	0.535173	-0.828744	2.48877	0.163191	0.0111943	0.934809	0.591178	0.0635256	0.807815	0.477404	0.816499	0.570937	0.0254969
1	23743155	23762059	ELOA	ENSG00000011007	protein_coding	0.0370549	0.740165	0.892458	-0.05857	-0.231835	0.176497	0.109627	-0.0452234	0.30267	0.193533	0.199697	0.0938167	-0.555921	0.762953	0.0996362	0.320075	0.490745	0.805903	0.0407117	0.142461	0.227963	0.535749	9.46544e-07
1	23791145	23795539	LYPLA2	ENSG00000011009	protein_coding	-0.169385	0.248692	0.555694	-0.375072	-0.414061	0.291813	-0.0609814	-0.402091	-0.0209303	-0.660631	-0.0145019	0.233443	-0.642254	0.0161186	0.00655561	0.102426	0.776451	0.0058483	0.949479	2.12253e-06	0.968904	0.122559	2.1111e-06
1	11806096	11848079	CLCN6	ENSG00000011021	protein_coding	0.198389	0.203007	0.507604	0.0920287	0.140173	0.382379	-0.0942421	0.13688	0.31534	0.197147	-0.097751	0.285454	0.512789	0.854712	0.765058	0.386723	0.836445	0.741857	0.4942	0.597892	0.880539	0.40818	0.0869297
17	62627670	62693597	MRC2	ENSG00000011028	protein_coding	-0.147089	0.592283	0.818667	0.274644	0.364906	0.186877	-0.622738	-0.489723	-0.515688	-0.0752825	-0.0336408	-1.87161	0.181363	0.562278	0.396293	0.780536	0.0897132	0.189888	0.267008	0.87638	0.968904	2.95461e-10	0.666253
17	51153590	51171744	NME1-NME2	ENSG00000011052	protein_coding	-0.344961	0.159149	0.45062	-0.222428	-0.741999	-0.661274	0.424927	-1.14763	0.265132	-0.845517	0.120894	-0.875763	-0.767167	0.556545	0.00931571	0.0404925	0.154788	9.3806e-06	0.530347	0.0013767	0.817479	0.000782974	0.00304856
5	150190062	150222788	SLC6A7	ENSG00000011083	protein_coding	1.16469	0.348933	NA	-0.470573	2.26262	0.678365	1.8394	0.810054	1.78656	0.0631442	1.1804	1.58133	1.28245	NA	NA	NA	NA	NA	NA	NA	NA	NA	NA
12	3077355	3286564	TSPAN9	ENSG00000011105	protein_coding	-0.140084	0.654605	0.851364	-0.573392	-0.970452	0.184247	0.0847766	-0.518737	0.561902	-0.593646	-0.120734	0.701713	-1.67904	0.204483	0.0138104	0.81255	0.886395	0.219516	0.2819	0.130844	0.881957	0.0647744	4.86685e-07
14	93237550	93333092	BTBD7	ENSG00000011114	protein_coding	-0.0565467	0.551309	0.792799	-0.145442	-0.217131	0.230767	0.052709	-0.052325	-0.0406105	-0.0250465	-0.108031	-0.20648	-0.101237	0.553025	0.315865	0.366338	0.843646	0.842212	0.915058	0.925396	0.733638	0.293817	0.640071
19	3750772	3761692	APBA3	ENSG00000011132	protein_coding	-0.148564	0.235459	0.542212	0.205146	-0.240482	-0.633133	-0.24642	-0.314223	-0.119674	-0.0783119	-0.0473435	-0.0610527	-0.0860529	0.464901	0.371387	0.00872852	0.348923	0.189566	0.762162	0.788093	0.922247	0.843408	0.757291
17	58205441	58219605	MKS1	ENSG00000011143	protein_coding	0.198052	0.30417	0.610147	-8.55187e-05	0.0429006	0.213951	0.175813	0.411025	0.308085	-0.321673	-0.242889	0.56532	0.546132	1	0.946411	0.745725	0.719563	0.306346	0.588737	0.450863	0.693204	0.11566	0.124433
3	43690108	43734371	ABHD5	ENSG00000011198	protein_coding	0.050335	0.845336	0.94035	0.470377	0.149371	-0.153316	-0.357301	0.496402	-0.348387	-0.321979	0.878265	-0.582208	-0.522941	0.282457	0.798047	0.851295	0.43723	0.216234	0.56166	0.473349	0.0275329	0.151458	0.184655
X	8528874	8732137	ANOS1	ENSG00000011201	protein_coding	2.53348	0.00034331	0.0158473	1.89528	2.98413	1.20833	-0.986276	1.49565	1.17557	4.42602	3.82177	0.787872	-0.691616	0.0245134	7.31548e-05	0.282005	0.407561	0.0772804	0.305699	3.80225e-11	1.21145e-07	0.411352	0.571922
19	15380050	15419141	AKAP8L	ENSG00000011243	protein_coding	0.00769393	0.953496	0.981658	-0.149966	-0.214603	0.325495	0.134609	0.10871	0.00132873	-0.241314	-0.139123	0.3685	-0.298038	0.614085	0.42233	0.246048	0.629981	0.698993	0.99797	0.296523	0.701144	0.0777194	0.169646
17	51177425	51260163	MBTD1	ENSG00000011258	protein_coding	-0.114301	0.578471	0.809305	-0.272251	-0.0490585	0.323242	0.47164	-0.619398	-0.0089789	-1.31135	-0.27338	-0.0184644	-0.103858	0.330834	0.898416	0.297227	0.040274	0.00491126	0.984863	3.55682e-10	0.401939	0.958127	0.716223
17	51260546	51297936	UTP18	ENSG00000011260	protein_coding	-0.122136	0.289149	0.596116	-0.163438	-0.0238213	-0.0616008	-0.344588	-0.224391	0.167002	-0.50724	-0.14054	-0.219264	0.145687	0.526032	0.943561	0.88814	0.0968758	0.310656	0.583813	0.0063692	0.662048	0.300627	0.508417
7	5620047	5781739	RNF216	ENSG00000011275	protein_coding	0.133184	0.104678	0.367167	0.212992	0.185592	0.074718	0.0113675	0.294812	0.150723	0.237299	0.103975	-0.135208	0.145015	0.235453	0.309731	0.806361	0.964868	0.0568262	0.518494	0.12826	0.689226	0.442771	0.390479
17	15999784	16045015	TTC19	ENSG00000011295	protein_coding	0.0634836	0.562381	0.799477	-0.110976	0.0434792	0.309947	-0.08322	-0.0283848	0.331673	0.0486668	-0.0672123	0.224353	-0.131815	0.694081	0.893607	0.219792	0.761568	0.925436	0.180125	0.85672	0.86523	0.282986	0.562908
19	797075	812327	PTBP1	ENSG00000011304	protein_coding	0.164489	0.433757	0.717333	0.417386	0.513651	0.0248515	-0.12223	0.261359	-0.423344	0.468346	0.240025	-0.755358	0.484908	0.26453	0.140433	0.976464	0.78727	0.494676	0.3349	0.144108	0.641828	0.0113241	0.121244
19	38211006	38229714	DPF1	ENSG00000011332	protein_coding	-0.395996	0.31059	0.615601	-0.777626	-0.258595	-0.373225	0.68759	-1.595	-0.03259	-0.872181	-0.0203603	-0.763773	-1.81544	0.371634	0.805331	0.767019	0.361605	0.0267885	0.982036	0.256442	0.991438	0.33083	0.0129876
11	61513714	61581148	SYT7	ENSG00000011347	protein_coding	-0.665076	0.198623	0.502329	-0.645413	-0.40373	-1.8481	-1.92052	0.440947	-1.22855	-0.424685	-2.33603	-2.65328	0.53031	0.508406	0.702628	0.0348011	0.0164725	0.634473	0.212117	0.641694	0.0043612	0.00163476	0.522335
3	45388561	45554726	LARS2	ENSG00000011376	protein_coding	-0.155171	0.747207	0.895533	0.0826425	-0.545032	-0.309808	-0.845711	-0.107113	0.101185	-1.68462	-0.562581	0.868323	0.0494266	0.962768	0.684646	0.882387	0.46266	0.94277	0.95907	0.0783612	0.742645	0.40315	0.973063
11	17077730	17207983	PIK3C2A	ENSG00000011405	protein_coding	0.560019	0.129652	0.407966	0.822796	0.66518	0.159167	-0.799267	0.760259	0.111965	1.97272	0.50371	-1.04345	0.134877	0.0734957	0.161094	0.863419	0.0728376	0.0800487	0.897065	6.35102e-08	0.401022	0.00896188	0.808797
19	43646095	43670547	PLAUR	ENSG00000011422	protein_coding	0.134747	0.812059	0.92497	0.695156	0.387433	-0.1818	-2.47734	-0.0502247	-0.524481	1.22928	0.785088	-4.35289	0.277049	NA	NA	NA	NA	NA	NA	NA	NA	NA	NA
7	36389821	36453791	ANLN	ENSG00000011426	protein_coding	-0.0881339	0.804552	0.921807	-0.491192	-0.0253699	0.699279	0.486581	-0.265499	0.797948	-1.76902	-0.402726	-0.312272	-1.82791	0.279733	0.971022	0.131001	0.252558	0.57816	0.0756841	4.24849e-07	0.469941	0.474955	7.98735e-08
19	15419978	15449956	WIZ	ENSG00000011451	protein_coding	0.0569468	0.703925	0.874918	0.216262	-0.0291947	0.0763525	-0.0268038	0.0445987	-0.333649	0.468683	0.0423181	-0.142412	0.113808	0.580544	0.954627	0.911747	0.954554	0.92015	0.428525	0.100749	0.948213	0.695338	0.753676
9	122940833	123104866	RABGAP1	ENSG00000011454	protein_coding	-0.0513935	0.552745	0.793606	-0.170597	-0.0620476	0.0723672	0.0910159	-0.035206	0.00455418	-0.290207	-0.105293	0.116093	-0.189839	0.394732	0.802386	0.82146	0.66823	0.880434	0.989678	0.0656078	0.696285	0.531642	0.253888
12	91140484	91182824	DCN	ENSG00000011465	protein_coding	1.60826	0.0478506	0.247374	1.81203	2.02266	-2.86045	-5.5054	3.15775	-2.0965	2.02783	0.411163	-2.64636	3.00535	0.00138399	0.000252558	8.23391e-08	7.14013e-29	1.88114e-10	0.000329105	7.95439e-05	0.672737	1.31343e-07	8.06376e-10
19	45692666	45703989	QPCTL	ENSG00000011478	protein_coding	0.148618	0.621192	0.833926	-0.030246	0.105853	-0.164867	-0.558593	0.0589652	-0.264958	1.41854	0.674851	-0.434919	-0.711059	0.966224	0.862225	0.827249	0.181139	0.916928	0.668329	6.59975e-06	0.125339	0.28778	0.0506777
19	46347087	46392981	PPP5C	ENSG00000011485	protein_coding	-0.0170114	0.888647	0.958585	-0.141289	-0.274719	-0.158537	0.0890773	-0.042429	-0.0809617	-0.334469	-0.0624591	0.601623	-0.0248729	0.428953	0.0705488	0.452998	0.628799	0.834902	0.740856	0.0149642	0.81394	3.96079e-07	0.898328
2	65056366	65087004	CEP68	ENSG00000011523	protein_coding	0.163041	0.538775	0.78548	-0.559087	-0.180762	0.145922	0.771909	0.0443793	0.443474	-0.760251	-0.359213	1.19907	-0.375641	0.0329082	0.593325	0.751392	0.000852303	0.905945	0.155414	0.000904584	0.276778	1.23479e-08	0.132666
2	39249266	39437301	MAP4K3	ENSG00000011566	protein_coding	-0.244789	0.0890935	0.337967	0.0506372	-0.0826202	0.113444	-0.416531	-0.490081	-0.51271	-0.000777308	-0.274052	-0.566116	-0.480842	0.895622	0.820889	0.804485	0.0886432	0.0326229	0.0613809	1	0.400489	0.0091019	0.0283826
19	35704558	35717038	ZBTB32	ENSG00000011590	protein_coding	0.356015	0.4768	0.746669	-0.165272	0.559346	-0.549664	0.877532	0.972479	-0.303176	0.562197	0.65106	-1.80942	1.1228	0.919453	0.673571	0.754933	0.434606	0.363802	0.87814	0.632947	0.678431	0.0832477	0.246223
19	35904401	35908295	TYROBP	ENSG00000011600	protein_coding	0.549322	0.894218	NA	0	0	0	0	2.34294	0	0	0	0	1.19318	NA	NA	NA	NA	NA	NA	NA	NA	NA	NA
16	21158377	21180616	TMEM159	ENSG00000011638	protein_coding	0.734889	0.0118231	0.120132	0.941977	0.689402	-0.0317126	-0.548955	1.50297	0.192432	1.34069	0.278815	-0.136249	1.48048	3.03952e-05	0.00415849	0.960201	0.0303534	1.25048e-13	0.628288	5.66843e-11	0.4274	0.655844	1.50777e-13
X	152166234	152451315	GABRA3	ENSG00000011677	protein_coding	-0.185471	0.912291	NA	-0.931702	-0.0927605	-0.7989	-0.681428	0.0519827	-0.0252301	2.95106	-0.802622	-0.558749	0.472906	NA	NA	NA	NA	NA	NA	NA	NA	NA	NA
17	43044295	43170245	BRCA1	ENSG00000012048	protein_coding	-0.206448	0.248573	0.55558	-0.258167	-0.257802	-0.0796635	0.0184538	-0.123417	0.0208582	-0.716092	-0.249141	-0.0844531	-0.477308	0.609668	0.604263	0.929364	0.977783	0.811564	0.978667	0.0462214	0.684119	0.868444	0.202257
19	45407333	45478828	ERCC1	ENSG00000012061	protein_coding	-0.258099	0.0489496	0.250352	-0.290499	0.0416591	-0.121445	-0.451315	-0.612321	-0.212058	-0.376181	0.167005	-0.399144	-0.537669	0.204351	0.899839	0.735165	0.0218239	0.000831318	0.467875	0.0530576	0.588498	0.0349595	0.00270379
19	35319261	35347361	CD22	ENSG00000012124	protein_coding	0.540962	0.491927	0.756422	1.48138	-1.25701	0.230872	0.30826	0.784246	0.595282	1.59984	0.0984844	-0.484701	-0.201791	0.478248	NA	NA	0.907462	0.715808	NA	0.374205	NA	0.852247	0.938358
3	50267558	50277546	SEMA3B	ENSG00000012171	protein_coding	1.21955	0.00656238	0.0873284	0.682557	0.958715	-0.15945	-0.242912	2.85305	-0.823947	0.742723	0.413318	1.45042	2.10962	0.0854081	0.00731588	0.844413	0.637836	1.67749e-23	0.110633	0.0353607	0.44868	3.28273e-06	6.75516e-13
X	21839617	21885423	MBTPS2	ENSG00000012174	protein_coding	0.576333	0.00391292	0.0660085	0.688502	0.400845	0.604185	0.37414	0.806249	0.442847	1.11528	0.272543	0.2084	0.624171	0.0983965	0.394057	0.222682	0.412677	0.0308948	0.422133	0.00116264	0.669189	0.659426	0.0937658
X	49174802	49186528	PRICKLE3	ENSG00000012211	protein_coding	0.271386	0.173269	0.470099	0.314824	0.0260816	-0.00116471	-0.249221	0.655785	0.221135	0.457447	0.0224657	0.446723	0.575899	0.534854	0.971022	1	0.644478	0.0934902	0.741146	0.272709	0.98184	0.286646	0.11823
3	46435645	46485234	LTF	ENSG00000012223	protein_coding	1.3133	0.078396	0.317872	-1.54584	-1.02038	2.68418	-0.0396428	0.634203	1.93917	2.26631	0.205	1.87837	-0.368378	0.480421	0.653149	0.0714532	0.990196	0.739025	0.277369	0.0766493	0.948507	0.148573	0.843788
8	28600469	28755599	EXTL3	ENSG00000012232	protein_coding	0.281468	0.0449602	0.240226	-0.25273	-0.118941	0.326165	0.531661	0.377124	0.342032	0.458681	0.0585392	0.650277	0.197456	0.290211	0.676025	0.201048	0.00521514	0.059438	0.174408	0.014	0.88741	0.000214735	0.36335
12	100473708	100564414	NR1H4	ENSG00000012504	protein_coding	-0.127985	0.975285	NA	-0.449333	-0.325891	-0.316532	-0.199061	-0.187777	-0.255569	0.0843718	0.634755	-0.0763827	-0.188484	NA	NA	NA	NA	NA	NA	NA	NA	NA	NA
6	53267398	53349179	ELOVL5	ENSG00000012660	protein_coding	0.0321385	0.923154	0.971872	0.773142	0.694459	-0.678547	-1.29122	-0.0588323	-0.415012	0.431111	0.152708	-1.55015	0.43582	0.0661432	0.101754	0.168971	0.00042362	0.922503	0.474679	0.30641	0.842444	6.59037e-06	0.289809
10	45374176	45446119	ALOX5	ENSG00000012779	protein_coding	NA	NA	NA	NA	NA	NA	NA	NA	NA	NA	NA	NA	NA	NA	NA	NA	NA	NA	NA	NA	NA	NA	NA
Y	19703865	19744939	KDM5D	ENSG00000012817	protein_coding	-1.01119	0.405723	0.695954	-9.56553	-8.2408	0.0920736	-7.93176	-7.82823	0.155195	-0.469052	-0.152946	0.17877	-9.37478	8.41873e-27	1.64712e-26	0.767814	1.75219e-30	2.12057e-19	0.537026	0.00253535	0.545096	0.317084	4.55535e-21
12	53708517	53727745	CALCOCO1	ENSG00000012822	protein_coding	0.32316	0.00719176	0.0915745	0.256816	0.256809	0.692259	0.0783735	0.239638	0.192245	0.612932	0.133102	0.613182	-0.0426983	0.138813	0.130524	1.44526e-06	0.708821	0.139468	0.379865	5.35831e-06	0.583545	5.00079e-06	0.834302
14	93207241	93229215	UBR7	ENSG00000012963	protein_coding	0.0207293	0.87499	0.953193	-0.220095	0.00376082	0.129894	0.170938	-0.0666979	-0.428961	-0.380985	0.156327	0.397474	0.244757	0.337258	0.993228	0.691053	0.44935	0.802425	0.0567412	0.0441313	0.593184	0.0242525	0.198515
14	50418501	50561126	MAP4K5	ENSG00000012983	protein_coding	0.0220837	0.88848	0.958544	0.149736	0.20271	0.353989	-0.344442	-0.0253079	-0.161964	0.125585	0.39369	-0.491325	-0.264459	0.665856	0.523707	0.279375	0.202539	0.947251	0.695107	0.675525	0.200668	0.0372593	0.306961
2	31234152	31269451	EHD3	ENSG00000013016	protein_coding	-0.558596	0.0269786	0.18375	-0.450791	-0.737883	-0.470923	-1.96923	0.322746	-0.529269	-0.871711	-0.253309	-1.01814	-0.621525	0.219429	0.0232253	0.264584	1.17565e-11	0.368548	0.192752	0.00319176	0.61394	0.000430405	0.03914
19	39971165	39981764	PSMC4	ENSG00000013275	protein_coding	-0.130339	0.431563	0.715535	-0.335918	-0.474953	0.142517	0.00254371	-0.246041	0.214053	-0.45161	-0.13424	0.412027	-0.886895	0.0718791	0.00571492	0.615369	0.995144	0.183439	0.378437	0.00501932	0.631086	0.00988801	2.17466e-09
4	6575189	6623362	MAN2B2	ENSG00000013288	protein_coding	0.301577	0.350087	0.649854	0.210135	0.136184	-0.0794541	-1.1295	0.798836	-0.422435	1.52444	0.391754	-1.08739	0.620165	0.503137	0.690605	0.882356	1.9624e-07	0.000197748	0.166765	1.11019e-14	0.192235	3.18228e-07	0.00389244
3	170459548	170586075	SLC7A14	ENSG00000013293	protein_coding	1.19547	0.0227296	0.16761	0.528865	0.805106	1.13856	-0.0675357	1.76426	0.492739	2.57561	1.18785	-0.393329	1.50435	0.691641	0.50095	0.388189	0.966118	0.0552916	0.764748	0.00197948	0.352804	0.753988	0.0945453
3	170418865	170454733	CLDN11	ENSG00000013297	protein_coding	0.11633	0.896521	0.962392	1.61973	0.232902	-3.83657	-6.96432	0.629238	-2.43554	0.8238	-5.34218	-6.15614	1.5711	0.010807	0.812982	8.79277e-12	3.24733e-28	0.386898	8.36606e-05	0.204975	1.87806e-21	2.9901e-25	0.00586262
17	44319625	44324870	SLC25A39	ENSG00000013306	protein_coding	-0.231789	0.0553613	0.266099	-0.323724	-0.396171	0.133007	-0.672482	-0.287094	-0.377862	0.112167	-0.136909	-0.478034	-0.0928474	0.0545675	0.0137018	0.602168	3.88227e-06	0.0764723	0.0392461	0.541342	0.577461	0.000992375	0.620384
16	29820394	29848039	MVP	ENSG00000013364	protein_coding	0.335032	0.0484195	0.248825	0.196577	0.300561	-0.0970908	-0.284009	0.816191	0.139445	0.653191	0.114752	0.260672	0.819802	0.454184	0.194151	0.81213	0.211609	5.5301e-06	0.683264	0.000333859	0.752219	0.222644	2.80225e-06
7	151341699	151378449	NUB1	ENSG00000013374	protein_coding	0.0894542	0.442782	0.722554	0.352489	0.336213	-0.0717964	-0.313065	0.167442	-0.139213	0.314776	0.157874	-0.193983	0.1026	0.040395	0.0495829	0.832198	0.072485	0.380454	0.598297	0.0486669	0.522341	0.280029	0.594424
6	83161150	83193936	PGM3	ENSG00000013375	protein_coding	-0.169679	0.559347	0.797419	0.563544	0.354816	-0.84397	-0.872986	-0.277595	-0.482443	0.0227124	0.311622	-1.24976	-0.306571	0.261351	0.521562	0.0982315	0.0430687	0.604833	0.434952	0.974315	0.656603	0.00116823	0.528133
6	83193357	83198935	RWDD2A	ENSG00000013392	protein_coding	0.0384826	0.730999	0.888386	0.150103	0.22289	0.130589	-0.00226398	-0.436672	-0.0791844	0.198836	0.299805	-0.112446	-0.166208	0.519299	0.281101	0.671144	0.996237	0.0197189	0.816473	0.320952	0.168113	0.617656	0.416286
2	200853009	200864744	CLK1	ENSG00000013441	protein_coding	0.0255174	0.873747	0.952453	0.0673642	0.186364	-0.0142662	0.0333893	0.138396	-0.551985	-0.260376	0.0539862	-0.147348	0.509457	0.878532	0.613582	0.985346	0.938674	0.694777	0.0917106	0.384523	0.928807	0.656059	0.0458357
12	106357748	106510198	POLR3B	ENSG00000013503	protein_coding	0.0313208	0.848094	0.941616	0.0238244	0.179307	-0.101904	0.0200409	0.401513	0.00891258	-0.14902	-0.272686	0.175653	-0.065792	0.971377	0.713407	0.894194	0.972632	0.284976	0.990541	0.730429	0.611968	0.671942	0.88579
14	76786168	76826246	ANGEL1	ENSG00000013523	protein_coding	0.0485841	0.77334	0.908044	-0.382075	-0.0135859	0.0766779	0.328037	-0.0495806	0.29571	0.390122	-0.180496	0.223123	-0.456621	0.26686	0.980535	0.911747	0.324589	0.910249	0.489219	0.189055	0.71858	0.503988	0.113743
5	141958328	141990292	RNF14	ENSG00000013561	protein_coding	-0.107964	0.417152	0.704948	-0.240538	-0.390506	-0.0200784	-0.192157	-0.154166	-0.0227778	-0.00493411	0.189023	0.240859	-0.720986	0.257189	0.0367616	0.965789	0.363634	0.475424	0.953605	0.98907	0.470227	0.194148	3.93792e-06
X	154401236	154412112	DNASE1L1	ENSG00000013563	protein_coding	-0.247783	0.296996	0.603693	-0.730461	-1.16262	-0.531565	-0.501481	-0.415566	0.0864129	0.387501	0.245273	0.254552	-1.03995	0.00497215	1.34443e-06	0.086074	0.0626442	0.126547	0.866736	0.137568	0.528051	0.369976	5.13055e-06
12	31073860	31104799	DDX11	ENSG00000013573	protein_coding	0.0854712	0.789605	0.915556	0.13096	0.517854	-1.12974	-0.01735	-0.0928703	-0.139692	-0.888325	-0.968682	0.293584	1.31472	0.803338	0.166856	0.00208513	0.977503	0.8513	0.829188	0.00705366	0.00816689	0.439135	4.18177e-06
12	12974870	13000265	HEBP1	ENSG00000013583	protein_coding	0.268722	0.277495	0.585095	0.516158	0.232339	0.227317	-0.412895	0.532911	-0.0884223	0.827203	0.536151	-0.900558	0.464526	0.24193	0.663458	0.743993	0.364917	0.186854	0.911571	0.0202592	0.282283	0.016448	0.233908
12	12890782	12917937	GPRC5A	ENSG00000013588	protein_coding	4.35763	1.6475e-07	0.000111249	4.98017	4.22019	3.08449	0.240422	4.03944	0.120734	6.57005	4.46733	-2.14001	3.59512	2.83425e-08	4.87144e-06	0.00304629	0.877465	5.53538e-06	0.956712	4.87713e-15	1.5307e-06	0.0341282	4.13046e-05
X	150361422	150514178	MAMLD1	ENSG00000013619	protein_coding	0.268576	0.381768	0.676111	-0.262842	-0.0452991	1.18396	1.02167	-0.0722317	-0.414498	-0.979978	0.457996	0.581748	-0.360304	0.634548	0.947225	0.00177574	0.00459004	0.902543	0.486103	0.0192671	0.402301	0.131452	0.41432
11	60971680	61020377	CD6	ENSG00000013725	protein_coding	-0.870118	0.268655	NA	-0.84708	-2.05551	-2.98963	-0.147075	0.252709	-2.45564	0.0978221	0.518799	-0.874771	-3.06177	NA	NA	NA	NA	0.923505	NA	0.972327	NA	NA	0.14336
4	1712891	1745176	TACC3	ENSG00000013810	protein_coding	0.430414	0.105726	0.368816	0.79082	1.08761	0.510702	0.0195738	0.301933	-0.405824	0.531763	0.284984	0.489109	0.30556	0.162846	0.0323673	0.499977	0.983291	0.645388	0.627364	0.346653	0.744451	0.387043	0.608528
6	96521595	96555276	UFL1	ENSG00000014123	protein_coding	-0.0425204	0.744772	0.894918	-0.0562742	0.0360977	-0.293717	-0.214013	0.197382	0.108032	-0.249955	-0.14417	0.288753	-0.225821	0.884859	0.929685	0.382268	0.455133	0.485751	0.802485	0.331678	0.724677	0.243913	0.378867
11	65261920	65305589	POLA2	ENSG00000014138	protein_coding	-0.34416	0.205864	0.510267	-0.595332	-0.266425	-0.310771	0.575707	-1.13614	0.336217	-1.09422	-0.178694	-0.784993	-1.13163	0.103542	0.544007	0.556235	0.0983143	0.000200672	0.495113	0.000326648	0.765268	0.0127828	0.000150753
8	143437659	143541447	ZC3H3	ENSG00000014164	protein_coding	0.383155	0.119836	0.392716	0.625203	0.255798	-0.0324042	0.508731	0.545544	0.487111	-0.583285	-0.070177	0.864437	0.670629	0.214531	0.684283	0.978413	0.311104	0.255962	0.445656	0.233701	0.944632	0.0382473	0.121487
11	65180566	65212006	CAPN1	ENSG00000014216	protein_coding	0.0528949	0.665763	0.857317	-0.0568884	-0.292191	0.105953	-0.0512759	0.346736	0.121778	0.181879	-0.221868	0.401305	-0.181134	0.847442	0.153175	0.755943	0.849818	0.0591386	0.694712	0.367967	0.38916	0.0198538	0.365039
3	132317369	132368298	ACPP	ENSG00000014257	protein_coding	-0.217861	0.762402	0.902687	1.07842	-1.69027	-0.126924	-4.58622	0.327581	-1.00937	1.04272	-1.85092	-2.66595	0.66143	0.459852	0.346155	0.969125	0.0118572	0.846501	NA	0.447237	NA	0.120875	0.630008
2	63588609	63607197	MDH1	ENSG00000014641	polymorphic_pseudogene	-0.0251117	0.902581	0.964776	-0.347993	-0.405126	-0.15557	-0.189763	0.0274606	-0.0686822	-0.336253	-0.0638934	1.02233	-0.387019	0.205907	0.118405	0.713257	0.523174	0.941277	0.886732	0.166169	0.898336	4.96408e-07	0.0958062
4	41990502	42090461	SLC30A9	ENSG00000014824	protein_coding	-0.169496	0.120062	0.393033	-0.0824076	-0.0787927	-0.0609985	-0.292738	-0.317976	0.0789409	-0.263066	0.0266903	-0.120849	-0.747493	0.684857	0.698652	0.832693	0.0418407	0.0217264	0.748029	0.0588879	0.932543	0.44958	5.47525e-10
1	149928651	149936879	MTMR11	ENSG00000014914	protein_coding	1.17997	0.0458351	0.242071	1.16367	1.83816	-0.341803	-1.99761	2.13011	-0.141665	0.359852	-0.0355712	-1.41829	2.97103	0.0352294	0.000151301	0.754748	0.0034294	2.28746e-06	0.903515	0.602279	0.979201	0.0301513	1.71871e-12
10	99711844	99732100	COX15	ENSG00000014919	protein_coding	0.307293	0.0124254	0.123077	0.392802	0.0292686	0.281414	0.00470234	0.64663	0.271571	0.0573222	-0.0375194	0.698885	0.492757	0.00486518	0.902906	0.0960854	0.98656	9.23487e-08	0.118704	0.758288	0.901394	4.91075e-09	5.96755e-05
14	91271323	91417844	CCDC88C	ENSG00000015133	protein_coding	0.16386	0.771454	0.906956	-1.30085	-1.54504	-0.822083	1.44249	-0.520887	0.809807	-2.65944	-1.09799	1.72352	-0.324276	0.0660821	0.025227	0.37229	0.0236514	0.52145	0.370735	6.89512e-06	0.187238	0.00313036	0.687019
12	42157104	42238349	YAF2	ENSG00000015153	protein_coding	-0.0997515	0.510704	0.768446	-0.268885	-0.0867673	-0.0287829	0.0130881	-0.336696	0.282591	-0.203177	0.123793	0.0485654	-0.811527	0.346943	0.811632	0.962111	0.974846	0.179303	0.389341	0.445756	0.767436	0.88178	9.89118e-05
10	134465	254637	ZMYND11	ENSG00000015171	protein_coding	0.0357789	0.538522	0.785304	0.0498704	0.196626	0.083903	-0.0550765	-0.0630858	0.00418962	0.0407142	0.133013	0.009046	-0.0688308	0.757313	0.0917081	0.646626	0.709614	0.65525	0.984863	0.775636	0.377216	0.956846	0.589635
X	48676596	48691427	WAS	ENSG00000015285	protein_coding	1.95893	0.0706195	NA	0.600089	1.34104	1.66222	1.41922	3.00914	0.10571	2.97003	0.174736	3.424	1.68218	NA	NA	NA	NA	0.15577	NA	0.13035	NA	NA	0.495105
16	89613308	89638456	DPEP1	ENSG00000015413	protein_coding	0.231141	0.919156	NA	2.63344	-0.568127	-0.558768	0.658306	0.176487	-0.497805	1.81389	-0.56249	-0.318619	-0.43072	NA	NA	NA	NA	NA	NA	NA	NA	NA	NA
22	17734138	17774770	BID	ENSG00000015475	protein_coding	-0.316544	0.191751	0.494	-0.128906	-0.611681	-0.140355	0.159357	-1.09994	0.459723	-0.769474	-0.18777	-0.393066	-1.46347	0.734459	0.0207201	0.776188	0.639206	1.82452e-06	0.155432	0.00114652	0.660653	0.134391	4.8678e-11
5	139293674	139331677	MATR3	ENSG00000015479	protein_coding	0.0071169	0.960235	0.985034	0.0122878	0.0919907	-0.109413	0.207589	-0.0195156	-0.0233058	-0.648768	-0.244034	0.503449	0.0336469	0.975391	0.753046	0.767694	0.365949	0.948979	0.955769	0.000208331	0.367947	0.00496718	0.90031
7	44512535	44541315	NPC1L1	ENSG00000015520	protein_coding	-0.350901	0.827054	NA	-0.0999755	-1.08691	-1.07755	-0.080544	0.93644	-1.01658	1.58104	-1.08127	-0.837394	-0.0715885	NA	NA	NA	NA	NA	NA	NA	NA	NA	NA
17	50346126	50363138	XYLT2	ENSG00000015532	protein_coding	0.135246	0.460133	0.735331	0.00367014	0.165888	-0.0827042	-0.348747	0.595166	-0.359113	0.689989	0.451861	-0.444273	0.155002	0.994983	0.581034	0.866099	0.165222	0.00410159	0.232066	0.000477742	0.0793746	0.0478459	0.547076
2	109792758	109857705	RGPD5	ENSG00000015568	protein_coding	0.221293	0.0660712	0.29121	0.183009	0.344228	0.0403496	0.160633	0.386016	0.0767223	0.219828	0.361418	0.0306105	0.344461	0.587008	0.22097	0.948343	0.61618	0.132556	0.876452	0.423759	0.258933	0.933907	0.164851
8	27235323	27258420	STMN4	ENSG00000015592	protein_coding	0.232849	0.908502	NA	-0.485146	-0.361704	0.591077	-0.234874	0.822499	0.827249	0.0485587	-0.356067	0.927816	0.549079	NA	NA	NA	NA	NA	NA	NA	NA	NA	NA
7	44379119	44490658	NUDCD3	ENSG00000015676	protein_coding	-0.0841648	0.430361	0.714518	-0.239026	-0.370113	-0.177707	-0.06731	0.126915	0.0906817	-0.0784507	-0.197269	0.117777	-0.13032	0.30785	0.0750173	0.567162	0.812515	0.604126	0.798216	0.753108	0.493331	0.61377	0.562774
5	51383448	51394730	ISL1	ENSG00000016082	protein_coding	0.277539	0.872723	NA	-1.10049	-0.250073	-0.967688	-0.850216	-0.838932	0.178265	-0.566779	3.08363	0.357816	-0.839639	NA	NA	NA	NA	NA	NA	NA	NA	NA	NA
3	53812335	53846419	CHDH	ENSG00000016391	protein_coding	0.117619	0.560802	0.79824	-0.139387	0.155901	0.0525324	0.460083	0.502316	-0.161778	-0.761038	-0.122156	0.266297	0.478874	0.817718	0.786463	0.957318	0.267354	0.20079	0.828527	0.0970461	0.879503	0.550928	0.199682
6	136999971	137045180	IL20RA	ENSG00000016402	protein_coding	0.325202	0.554363	0.794208	-0.910185	-0.0456876	0.868339	2.03212	-0.8331	0.000124689	-3.02907	-0.979897	1.32073	-1.271	0.153977	0.964812	0.225958	4.39208e-05	0.168075	1	5.20783e-07	0.165767	0.00971662	0.0184362
1	86468368	86500259	CLCA1	ENSG00000016490	protein_coding	0.356963	0.931143	NA	0	0	0	0	1.25826	0	0	0	0	0	NA	NA	NA	NA	NA	NA	NA	NA	NA	NA
1	86547078	86580754	CLCA4	ENSG00000016602	protein_coding	0.461009	0.911144	NA	0.498251	0	0	0	0	0	0	0	0	1.36186	NA	NA	NA	NA	NA	NA	NA	NA	NA	NA
3	52694488	52706032	GLT8D1	ENSG00000016864	protein_coding	-0.000472865	0.998111	0.999211	0.19961	0.259388	-0.344548	-0.663174	0.230002	-0.584674	0.19554	0.218221	-0.795624	0.589285	0.421157	0.254238	0.166047	0.000367445	0.296366	0.00596498	0.368612	0.43914	6.0312e-06	0.000684939
3	130850595	131016712	ATP2C1	ENSG00000017260	protein_coding	-0.0108717	0.924136	0.972074	0.0295105	-0.124718	0.312122	0.310846	-0.0986028	0.19129	-0.123227	-0.142523	-0.175173	-0.473385	0.901024	0.494598	0.054488	0.0276518	0.578812	0.324604	0.441824	0.49648	0.242244	0.000153974
12	102395874	102481744	IGF1	ENSG00000017427	protein_coding	1.60517	0.0734875	0.307511	1.73135	3.90331	0.126716	-1.3839	0.894541	-2.5508	-2.06794	-1.20598	-4.28118	2.98039	0.143123	7.10757e-05	0.963074	0.264138	0.480996	0.0437698	0.0652688	0.440438	4.79055e-05	0.00146687
X	48458537	48470260	SLC38A5	ENSG00000017483	protein_coding	-0.51388	0.286054	0.593296	-0.711426	-0.325203	-1.96983	-0.62272	0.667037	-0.581358	-0.548093	-0.793255	-2.99505	0.0743429	0.504072	0.794923	0.0377796	0.544181	0.491086	0.665133	0.564996	0.513585	0.000116927	0.950011
18	9475009	9538114	RALBP1	ENSG00000017797	protein_coding	-0.196347	0.0415735	0.231005	-0.173883	-0.102606	-0.125403	-0.0380029	-0.376971	0.0122437	-0.266383	-0.125012	-0.158043	-0.738223	0.199396	0.498123	0.47897	0.825063	0.000476307	0.960102	0.0173385	0.463404	0.195428	1.11038e-13
4	70704204	70808619	RUFY3	ENSG00000018189	protein_coding	0.185063	0.0523202	0.25916	0.0441112	0.244588	-0.090734	0.265591	0.259096	0.129639	0.123353	0.0441576	0.295805	0.462892	0.870214	0.188924	0.773282	0.131435	0.133117	0.627024	0.520061	0.899324	0.0665313	0.00163731
12	40692439	41072415	CNTN1	ENSG00000018236	protein_coding	0.351014	0.716151	0.881506	0.976916	1.13955	0.465768	0.389926	1.71169	-1.84084	-1.62952	-0.733199	-2.26403	0.0119789	0.731907	0.678878	0.926971	0.900237	0.463829	NA	0.510342	NA	0.389518	0.99955
2	218382029	218396894	SLC11A1	ENSG00000018280	protein_coding	0.205096	0.61584	0.831653	-0.30692	0.0137109	0.687659	0.190768	-0.214758	0.61738	0.0491854	0.669863	0.122996	-0.253906	0.82935	0.995133	0.663561	0.888967	0.874115	0.683264	0.974512	0.651193	0.924518	0.830898
3	149517235	149736714	WWTR1	ENSG00000018408	protein_coding	-0.710831	0.0339084	0.206147	-0.619054	-0.91068	-0.00807167	0.26764	-2.05818	-0.125706	-1.68393	-0.66692	-1.13881	-2.50195	0.00141322	3.96454e-07	0.988744	0.228229	1.40257e-36	0.711157	9.46244e-25	0.000747368	1.25671e-11	2.24843e-54
2	177392757	177559299	AGPS	ENSG00000018510	protein_coding	-0.454548	0.00840706	0.0996204	-0.278711	-0.386032	-0.616581	-0.382087	-0.52668	0.205448	-1.05483	-0.287594	-0.872463	-0.753899	0.319401	0.128183	0.0135889	0.122289	0.0192585	0.570182	1.47319e-07	0.370249	1.77877e-05	0.000221524
2	132309309	132318736	ZNF806	ENSG00000018607	unprocessed_pseudogene	NA	NA	NA	NA	NA	NA	NA	NA	NA	NA	NA	NA	NA	NA	NA	NA	NA	NA	NA	NA	NA	NA	NA
X	119538149	119565408	CXorf56	ENSG00000018610	protein_coding	-0.0241606	0.842225	0.93916	-0.0353484	-0.0643727	-0.139605	-0.0848688	-0.108897	-0.0718999	0.103572	0.13097	-0.0690533	0.0824853	0.940713	0.883732	0.78784	0.829317	0.767726	0.894566	0.763662	0.78797	0.852201	0.813145
1	160115759	160143591	ATP1A2	ENSG00000018625	protein_coding	0.383988	0.326401	0.629316	-0.426686	-0.680687	0.881327	0.842089	0.274228	1.2305	-0.0860934	-0.359479	1.27336	-1.5017	0.523369	0.240936	0.159237	0.113854	0.674799	0.0304804	0.903814	0.666818	0.0057214	0.000776901
2	32628032	32821051	TTC27	ENSG00000018699	protein_coding	-0.200102	0.0355483	0.212749	-0.237022	-0.235359	-0.201521	-0.138347	-0.0647999	0.0505893	-0.572989	-0.292411	-0.0633297	-0.339131	0.209793	0.206589	0.391174	0.495644	0.775012	0.876452	0.000185199	0.145243	0.768518	0.0308086
19	56375846	56393545	ZNF582	ENSG00000018869	protein_coding	0.314717	0.0444939	0.239047	0.610148	0.403405	0.22614	0.495077	0.180314	0.307623	0.418823	0.229218	0.0704918	0.119242	0.0842256	0.301614	0.698929	0.160414	0.685969	0.544313	0.242825	0.681358	0.882325	0.784878
11	124747474	124752255	VSIG2	ENSG00000019102	protein_coding	1.03022	0.760375	NA	3.56404	0	1.13963	0	0	0	0	0	0	1.25143	NA	NA	NA	NA	NA	NA	NA	NA	NA	NA
11	118606440	118658031	PHLDB1	ENSG00000019144	protein_coding	0.00155542	0.992823	0.997638	-0.296034	0.160767	0.287006	0.583254	-0.0710283	-0.144147	-0.677447	0.136838	0.030175	-0.404918	0.282838	0.612479	0.383399	0.0092935	0.83007	0.714991	0.00125787	0.734482	0.92886	0.0701325
2	118942166	118994660	MARCO	ENSG00000019169	protein_coding	3.65078	0.00145826	0.0363166	0.807368	5.16549	0.941996	2.68365	4.94889	1.62679	5.15242	0.93172	3.02096	3.84305	NA	NA	NA	NA	0.00100426	NA	0.00116264	NA	0.111992	0.0169802
20	54153446	54173986	CYP24A1	ENSG00000019186	protein_coding	-1.10957	0.172887	0.46963	-1.76309	0.0301174	0.650623	-0.713478	-3.87666	-1.13158	-3.58806	-1.22972	-2.49255	-4.32825	0.385318	0.992948	0.823923	0.714917	0.058683	NA	0.0726702	NA	0.154093	0.0198285
11	45095806	45235110	PRDM11	ENSG00000019485	protein_coding	0.282293	0.162648	0.455821	0.138701	0.538341	0.373592	0.160857	0.27216	0.175339	0.224963	0.432367	-0.926748	0.886633	0.73804	0.0636835	0.324371	0.660829	0.401411	0.724345	0.49583	0.22455	0.000839948	0.000188035
11	45240302	45286341	SYT13	ENSG00000019505	protein_coding	0.207965	0.793716	NA	0.580884	-0.443643	1.04754	1.75622	-0.301625	-1.16949	-1.7222	-0.480154	-0.98774	0.657195	NA	NA	NA	NA	NA	NA	NA	NA	NA	NA
8	48917598	48921740	SNAI2	ENSG00000019549	protein_coding	-0.25246	0.600327	0.822452	0.202137	0.316791	-1.56301	-3.34474	0.291946	-0.44466	0.339585	-0.192398	-3.34685	0.445555	0.747306	0.577791	0.000202801	2.10202e-18	0.581573	0.480217	0.481765	0.807794	1.74548e-18	0.322246
5	150400041	150412929	CD74	ENSG00000019582	protein_coding	2.30326	0.00503635	0.0762518	3.88046	1.94491	0.203687	-0.0996895	2.97185	-0.961964	3.4053	-1.09254	-0.490748	2.73595	9.31471e-06	0.063677	0.94383	0.959158	0.00080272	0.683264	6.5669e-05	0.594776	0.760069	0.00159586
7	81699010	81770438	HGF	ENSG00000019991	protein_coding	2.10388	0.044528	0.239067	3.07573	2.92522	-4.76925	-7.97937	2.96273	-0.434798	1.12049	-0.137738	-5.30176	3.895	6.26898e-10	4.88344e-09	2.2161e-07	1.63123e-08	8.94771e-10	0.652761	0.0430644	0.912978	2.92238e-07	6.43666e-17
10	124942123	124988189	ZRANB1	ENSG00000019995	protein_coding	0.249295	0.0646557	0.288005	0.105692	0.145327	0.16189	0.212968	0.0381358	0.177239	0.151618	0.0864841	1.03913	0.0437979	0.472749	0.273319	0.292856	0.0712604	0.815182	0.232903	0.209868	0.640566	7.36241e-30	0.763974
1	35557473	35567274	NCDN	ENSG00000020129	protein_coding	0.40702	0.0728202	0.305877	0.218241	-0.266391	0.45872	0.163496	0.969281	0.582881	0.573513	-0.0613191	1.02439	-0.262868	0.629668	0.529815	0.294245	0.708106	0.00104074	0.149229	0.0684683	0.93241	0.00034153	0.467991
8	37784191	37844896	ADGRA2	ENSG00000020181	protein_coding	0.303287	0.525372	0.776963	0.547792	0.842294	-1.24411	-1.62162	1.01218	-0.471752	-0.344131	-0.361084	-2.23693	1.93089	0.136363	0.0103443	0.000127978	4.54437e-08	0.000747857	0.290012	0.339393	0.449202	9.7678e-15	1.24494e-12
7	152445477	152447150	CCT8L1P	ENSG00000020219	processed_pseudogene	1.24618	0.51972	NA	1.46466	-0.321123	1.2822	-0.194292	3.23542	-0.2508	0.0891436	1.72185	-0.0716123	2.31536	NA	NA	NA	NA	NA	NA	NA	NA	NA	NA
20	52051663	52204308	ZFP64	ENSG00000020256	protein_coding	0.043269	0.784678	0.912988	-0.0159853	0.0191879	-0.0336046	-0.358077	0.387116	-0.119184	0.0552003	0.154185	-0.111448	0.318922	0.979956	0.973662	0.966814	0.324459	0.255741	0.843141	0.901828	0.784479	0.788819	0.335679
14	60734742	60969965	MNAT1	ENSG00000020426	protein_coding	-0.239523	0.143544	0.428801	-0.55038	-0.411743	-0.128943	0.158864	-0.55654	0.0541289	-0.314323	-0.0135017	-0.00848058	-1.01659	0.0113522	0.0731102	0.741746	0.556807	0.00695974	0.899912	0.156984	0.979678	0.981523	6.56731e-08
14	54566117	54793315	SAMD4A	ENSG00000020577	protein_coding	-0.0905853	0.736159	0.890384	-0.694586	-0.875856	0.080655	0.688234	-0.418364	0.262958	-0.887134	-0.05344	0.713333	-1.09869	0.000953148	1.2809e-05	0.863215	0.000615973	0.0544856	0.391581	3.01555e-06	0.907888	0.000188025	2.59444e-09
1	24899511	24965121	RUNX3	ENSG00000020633	protein_coding	0.574143	0.388305	0.681505	1.11453	0.597564	0.323948	-0.53127	-0.202037	0.978771	1.41731	1.27233	-0.825642	-0.682707	NA	NA	NA	NA	0.932642	NA	0.324053	NA	0.710783	0.735187
11	94415578	94493908	MRE11	ENSG00000020922	protein_coding	-0.154476	0.483229	0.750994	0.0464114	-0.0608745	0.442205	0.351937	-0.686261	0.0755514	-1.24753	-0.206514	-0.717502	-0.354067	0.910351	0.87927	0.13346	0.181148	0.00259465	0.875473	4.81585e-09	0.58592	0.00106566	0.147983
11	73646178	73662819	PLEKHB1	ENSG00000021300	protein_coding	-0.167398	0.660625	0.854441	-0.635928	0.560595	0.500579	-0.228109	-0.811018	0.138842	0.211497	-0.918701	-0.939948	-0.609774	0.546592	0.59083	0.707809	0.844185	0.404596	0.933109	0.852778	0.474267	0.334865	0.498223
6	2832332	2841959	SERPINB1	ENSG00000021355	protein_coding	-0.0765403	0.710199	0.878466	-0.083378	-0.250238	-0.348647	-0.247378	-0.655513	-0.696518	0.608072	0.308582	0.0704055	0.0387511	0.868654	0.540628	0.44991	0.526241	0.0344684	0.060226	0.0396429	0.496038	0.871269	0.929116
7	99828013	99866102	CYP3A43	ENSG00000021461	protein_coding	0.0423028	0.943632	0.979478	-0.191052	0.796403	-1.02602	0.442853	0.181293	-1.5684	-0.617029	0.192971	0.584356	0.0782667	NA	NA	NA	NA	0.93051	NA	0.752262	NA	0.715971	0.969025
19	32830509	32869767	SLC7A9	ENSG00000021488	protein_coding	0.253889	0.755381	NA	0.947326	-1.71431	-1.80857	-1.68241	1.62211	-0.357867	0.979929	0.29073	0.158326	0.449516	NA	NA	NA	NA	0.38494	NA	0.633859	NA	NA	0.844354
2	32063547	32157637	SPAST	ENSG00000021574	protein_coding	-0.125948	0.436895	0.719347	0.00656862	-0.204834	0.161766	0.0710719	-0.722524	0.000819124	-0.112723	-0.460043	0.163434	-0.42335	0.991638	0.566302	0.739856	0.857973	0.00451428	0.999753	0.740511	0.168113	0.609317	0.109615
14	78170373	79868290	NRXN3	ENSG00000021645	protein_coding	0.669679	0.282186	0.589671	1.24701	0.204685	0.737633	-0.599717	-0.780276	-2.02451	2.24085	1.81226	-2.18786	-0.36028	0.200924	0.884152	0.590366	0.604814	0.465484	0.0625694	0.00350152	0.0597517	0.0132229	0.745753
11	3087107	3166739	OSBPL5	ENSG00000021762	protein_coding	0.231199	0.316176	0.620507	0.535503	0.848876	0.461797	-0.498801	0.0861351	-0.612477	0.460989	0.206771	-0.417627	0.47595	0.118263	0.00533688	0.265688	0.149939	0.849791	0.123275	0.145653	0.694198	0.209752	0.120216
15	34851782	34969742	AQR	ENSG00000021776	protein_coding	-0.382619	0.00640925	0.0864097	-0.321677	-0.19241	-0.317501	0.0243453	-0.67185	-0.150247	-0.741522	-0.267156	-0.99151	-0.483525	0.0928435	0.36716	0.142914	0.931365	1.97686e-05	0.587782	1.77879e-06	0.240319	4.86638e-11	0.00231514
2	210477682	210679107	CPS1	ENSG00000021826	protein_coding	-0.758568	0.0057954	0.0820153	-1.63881	-0.575834	-1.57655	-0.899122	-0.379971	0.0721414	-2.0043	-0.719268	-0.823934	-0.298432	1.14835e-08	0.0921484	9.21127e-08	0.00310443	0.281633	0.912069	3.26021e-12	0.0440222	0.00511023	0.385382
1	56929207	56966140	C8B	ENSG00000021852	protein_coding	0.547298	0.894605	NA	1.70378	0	0.779136	0	0	0	0	0	0	0.984723	NA	NA	NA	NA	NA	NA	NA	NA	NA	NA
X	136146702	136211359	FHL1	ENSG00000022267	protein_coding	0.886332	0.0254161	0.177928	0.957469	0.648698	0.485874	1.03481	1.1559	2.29703	-0.651369	-0.250506	1.17823	-0.638682	0.0555792	0.229446	0.495677	0.0271025	0.00980851	8.47986e-08	0.175147	0.767436	0.00638337	0.17852
20	56468585	56519449	RTF2	ENSG00000022277	protein_coding	-0.184588	0.176744	0.475044	-0.389818	-0.45166	-0.0664108	0.0684957	-0.28932	0.12753	-0.367223	0.110387	-0.0227595	-0.872917	0.00784813	0.001505	0.820314	0.730388	0.0474653	0.576278	0.00698856	0.639603	0.913055	1.73384e-12
5	161847063	161899981	GABRA1	ENSG00000022355	protein_coding	0.737758	0.831302	NA	0.733821	0	1.5879	0	0	1.47177	1.61436	0	0	0	NA	NA	NA	NA	NA	NA	NA	NA	NA	NA
19	54953130	55001142	NLRP2	ENSG00000022556	protein_coding	0.34704	0.419292	0.706167	0.553139	-0.677092	0.4417	0.112853	0.683574	0.370082	1.32054	0.165412	0.269073	-0.481861	0.641298	0.645761	0.804544	0.941627	0.525932	NA	0.127966	NA	0.840933	0.692121
8	141207166	141308305	SLC45A4	ENSG00000022567	protein_coding	-0.276131	0.284486	0.591862	-0.328594	-0.145987	-0.504349	0.627068	-0.558132	0.21054	-0.884675	-1.09654	-0.0446835	-1.02896	0.462593	0.785143	0.283119	0.0809939	0.125191	0.720399	0.00775793	0.00268678	0.929425	0.0013644
12	120533480	120577588	RNF10	ENSG00000022840	protein_coding	0.0597889	0.632621	0.840815	-0.0136773	-0.128338	0.0138352	0.152705	-0.0842772	0.52131	0.218701	0.024967	-0.0134328	-0.243836	0.974312	0.663545	0.980474	0.56747	0.770442	0.0268623	0.336839	0.960349	0.96771	0.265896
14	102317377	102342702	ZNF839	ENSG00000022976	protein_coding	0.123394	0.388325	0.681505	0.166528	0.00695636	-0.306984	-0.108538	0.344073	-0.263669	0.0825153	0.310403	0.311264	0.496036	0.602431	0.988751	0.371546	0.745224	0.164888	0.460611	0.795675	0.32269	0.206369	0.0204298
10	112424428	112446917	ZDHHC6	ENSG00000023041	protein_coding	-0.214034	0.144593	0.430281	0.207275	-0.09077	-0.372803	-0.553717	-0.224729	-0.334799	-0.628512	0.0152125	-0.640606	0.16855	0.366049	0.745085	0.105967	0.00270956	0.290699	0.163965	0.000350787	0.973841	0.000236379	0.413457
11	123358428	123627774	GRAMD1B	ENSG00000023171	protein_coding	1.16512	0.0089159	0.103243	0.27306	1.41787	0.867609	1.39633	1.29615	1.58124	0.369204	-0.336994	2.53437	-0.430272	0.788765	0.0351089	0.339274	0.0333009	0.0458297	0.0336772	0.643373	0.780722	6.76529e-06	0.575887
11	494512	507300	RNH1	ENSG00000023191	protein_coding	0.0667498	0.568663	0.803046	0.0424484	-0.0726166	-0.198448	-0.234317	0.267936	-0.0102759	0.149857	0.147531	-0.178776	0.556172	0.858949	0.73811	0.330126	0.138847	0.071297	0.974128	0.350698	0.49694	0.252213	1.07198e-05
2	206114817	206159509	NDUFS1	ENSG00000023228	protein_coding	-0.111275	0.681246	0.864308	-0.582568	-0.603405	-0.219014	-0.00662111	-0.21925	0.142654	-0.873914	-0.277733	1.15296	-0.940031	0.0314373	0.022639	0.605302	0.990454	0.481376	0.752923	0.000148593	0.461062	2.1046e-07	2.98746e-05
8	52622458	52745843	RB1CC1	ENSG00000023287	protein_coding	0.134783	0.147445	0.433837	0.30072	0.220159	0.272102	-0.043818	0.0867491	-0.0285878	0.119919	0.0496884	0.157001	0.169919	0.147583	0.316776	0.270073	0.875258	0.724695	0.943684	0.583959	0.898656	0.452986	0.400914
9	99979185	100099000	ERP44	ENSG00000023318	protein_coding	-0.0868677	0.651538	0.850273	0.196929	-0.0165211	-0.0584918	-0.812627	0.0952271	-0.497134	0.208179	0.264622	-0.857733	0.0981643	0.572852	0.972552	0.926971	0.000913454	0.791559	0.120761	0.478474	0.484193	0.000235563	0.763974
3	52198086	52214327	ALAS1	ENSG00000023330	protein_coding	-0.155951	0.34041	0.641343	-0.341735	-0.52112	0.00966561	0.159571	-0.2575	0.180275	-0.552601	-0.142884	0.313368	-0.842557	0.0927851	0.00477913	0.985346	0.481577	0.198953	0.518839	0.00125121	0.635031	0.0858781	1.8458e-07
11	102317450	102339403	BIRC3	ENSG00000023445	protein_coding	0.795184	0.173664	0.470632	1.69852	1.14667	0.200289	-2.98746	-0.0218953	-0.851946	1.56442	2.06374	-3.1045	0.94655	0.000432913	0.0275272	0.85628	4.54186e-07	0.980209	0.224485	0.000604941	1.06917e-05	4.25648e-07	0.0520551
13	42272152	42323261	AKAP11	ENSG00000023516	protein_coding	0.49332	8.28674e-05	0.00656043	0.340581	0.224391	0.543947	0.391149	0.719889	0.326004	0.325257	0.393534	0.967086	0.543998	0.123164	0.350456	0.0100399	0.0541879	4.82732e-05	0.202745	0.101158	0.0921413	1.02367e-08	0.00223944
1	193090866	193106114	GLRX2	ENSG00000023572	protein_coding	-0.378466	0.0479505	0.247437	-0.810965	-0.837386	-0.163938	-0.214805	-0.43915	0.0489282	-0.721466	-0.212332	0.153726	-1.11238	0.00087847	0.000567726	0.707263	0.478964	0.0870496	0.925604	0.00226313	0.582188	0.600134	5.75452e-07
14	61762420	61796428	SNAPC1	ENSG00000023608	protein_coding	-0.478684	0.0782059	0.317362	-0.386242	-0.41457	-0.399146	-1.25124	-0.413014	-0.607127	0.341967	0.02148	-1.82308	-0.955437	0.377103	0.324984	0.443698	0.000138661	0.296506	0.176427	0.376481	0.980356	4.31474e-09	0.00284224
12	15911302	16037381	DERA	ENSG00000023697	protein_coding	-0.115409	0.465866	0.73919	-0.223741	-0.0799213	0.077696	0.170059	-0.338353	0.120378	-0.879581	-0.0640418	0.265963	-0.593261	0.32809	0.782109	0.843873	0.456612	0.0822503	0.706106	1.91781e-07	0.86744	0.167113	0.000480398
12	15882387	15903478	STRAP	ENSG00000023734	protein_coding	-0.228229	0.112351	0.379167	-0.301632	-0.328701	0.0625816	-0.00569389	-0.513935	0.198888	-0.54155	-0.0454575	-0.1673	-1.04189	0.000629406	0.00015538	0.697077	0.971286	7.37553e-11	0.0635195	7.31103e-12	0.7855	0.0623114	6.46394e-42
10	99782640	99852594	ABCC2	ENSG00000023839	protein_coding	1.38627	0.0445394	0.239074	2.77323	1.15637	0.491903	-2.43721	2.47506	-0.403699	1.36899	-1.61899	-1.36429	2.89152	3.09718e-06	0.114465	0.737636	0.0116007	2.40796e-05	0.753721	0.0375927	0.103001	0.10119	1.89898e-07
6	35297818	35321771	DEF6	ENSG00000023892	protein_coding	0.0934354	0.882801	0.956274	0.885858	1.13337	-0.113952	-3.95229	0.198826	-0.803623	1.26201	-0.632124	-0.478124	-0.496968	0.562315	0.424727	0.972391	0.0333546	0.918575	0.684955	0.295989	0.762701	0.774787	0.732565
1	150149183	150164720	PLEKHO1	ENSG00000023902	protein_coding	-0.198353	0.475748	0.745636	-0.472224	-0.798327	0.14121	0.757901	-0.545143	0.0789859	-1.37623	-0.455229	0.357421	-1.04091	0.130701	0.00377921	0.795894	0.00433207	0.0515302	0.888633	1.44266e-08	0.197606	0.218602	1.97689e-05
1	93885199	93909456	GCLM	ENSG00000023909	protein_coding	-0.230042	0.427272	0.712505	0.33445	0.0128544	-0.405429	-1.77097	-0.305967	-0.774522	0.658646	-0.0747933	-1.03157	-0.323168	0.42735	0.984599	0.399484	2.76074e-09	0.437758	0.0455038	0.0395096	0.91742	0.000612117	0.372511
6	42564062	42693504	UBR2	ENSG00000024048	protein_coding	0.0274339	0.618768	0.833445	0.107304	0.0947982	-0.0317681	-0.0673483	-0.079629	-0.00990533	-0.0310132	0.0907868	0.0119692	0.163938	0.402093	0.46693	0.891078	0.620282	0.532229	0.964185	0.824789	0.567947	0.937611	0.10467
19	47713422	47743134	EHD2	ENSG00000024422	protein_coding	0.488452	0.0755083	0.311932	0.703006	0.533968	-0.0989487	-0.38219	1.05591	-0.00762003	1.2325	0.489634	-0.612841	0.823324	0.0555499	0.165623	0.902724	0.345693	0.000831318	0.992128	4.76726e-05	0.284309	0.0739127	0.00904864
1	68474152	68497221	DEPDC1	ENSG00000024526	protein_coding	0.151038	0.716898	0.882119	-1.06806	0.141813	1.00558	0.374325	-0.191968	0.326972	-1.75362	0.290388	0.727357	-0.132042	0.237259	0.907992	0.305027	0.709983	0.863188	0.810534	0.04237	0.838649	0.378545	0.903039
6	138773509	138793319	CCDC28A	ENSG00000024862	protein_coding	0.285015	0.406235	0.696092	0.420503	0.196181	-0.361382	-1.69367	0.518106	-1.00417	1.42648	0.635245	-0.301106	0.803053	0.206273	0.630369	0.423529	4.10267e-07	0.0796915	0.00449376	2.02888e-09	0.0484714	0.385666	0.00161962
6	89364616	89412273	RRAGD	ENSG00000025039	protein_coding	0.99338	0.0815271	0.325246	-0.547847	-0.94226	0.549772	2.10885	0.928328	1.1723	-1.5461	-0.850466	2.77179	0.0572009	0.517408	0.193493	0.592981	0.00032944	0.167553	0.139316	0.00997289	0.326925	3.79527e-07	0.951828
6	122399551	122433119	HSF2	ENSG00000025156	protein_coding	0.293903	0.151231	0.43981	-0.135576	0.197429	0.143478	0.624147	0.0769769	0.84432	-0.243168	-0.320005	1.02284	0.0222972	0.678314	0.496953	0.726394	0.0033072	0.812516	0.000101249	0.349951	0.301511	6.40484e-08	0.94701
20	35771974	35950370	PHF20	ENSG00000025293	protein_coding	-0.0887418	0.613871	0.830157	0.182074	0.0314547	0.171182	0.225345	-0.675123	0.379631	-0.76031	-0.161788	-0.0471192	-0.802336	0.235244	0.884152	0.351732	0.106192	3.31491e-09	0.0067293	1.80552e-11	0.377136	0.786879	6.45878e-13
12	56752161	56787790	HSD17B6	ENSG00000025423	protein_coding	0.533024	0.243557	0.551408	1.19311	1.44475	1.39589	0.104178	0.0717161	-0.121011	-0.647953	1.2163	-2.25366	-0.799419	0.0312087	0.00574971	0.0147696	0.900282	0.932401	0.915055	0.269116	0.0399508	1.4138e-05	0.154688
11	47248300	47269033	NR1H3	ENSG00000025434	protein_coding	0.204276	0.63205	0.840532	0.270184	0.867617	-0.602143	-1.55938	1.05382	-1.01992	-0.48577	-0.305837	-1.12176	1.52866	0.686676	0.0766614	0.402472	0.00697094	0.0175464	0.097502	0.369568	0.718677	0.0280798	0.000128768
22	50525752	50530032	TYMP	ENSG00000025708	protein_coding	-0.0695449	0.90161	0.96433	0.934525	0.787384	-2.01764	-2.78767	-0.947632	-0.820704	-0.0456021	-0.765566	-3.00343	1.44029	0.125544	0.207239	0.000369519	1.28685e-07	0.098777	0.269348	0.95722	0.303849	7.87183e-09	0.00347979
22	50508224	50524780	NCAPH2	ENSG00000025770	protein_coding	-0.019655	0.843953	0.939728	0.0602963	-0.042067	-0.280675	0.0965706	-0.0425569	-0.000306629	-0.303317	-0.0773031	0.130467	0.166323	0.839744	0.89121	0.270073	0.703634	0.878257	1	0.126337	0.829875	0.553361	0.416761
20	44942130	44960397	TOMM34	ENSG00000025772	protein_coding	0.369123	0.0893301	0.338315	0.47162	0.0608672	0.0346863	-0.818013	0.868641	-0.0179482	1.12892	0.588886	0.17777	0.340798	0.0123657	0.840383	0.942383	6.20603e-06	5.36014e-08	0.964635	3.01574e-13	0.00167946	0.402039	0.0592995
6	107867756	107958208	SEC63	ENSG00000025796	protein_coding	0.238989	0.246555	0.554327	0.578624	0.34403	0.358441	-0.299621	0.24991	0.0765935	0.435293	0.176507	-0.769307	0.71016	0.0722625	0.337802	0.407517	0.400505	0.48785	0.898916	0.151311	0.73535	0.00535414	0.00938862
1	32108056	32176563	KPNA6	ENSG00000025800	protein_coding	0.0211631	0.820794	0.929303	0.0133786	-0.170009	0.185363	-0.088887	0.0171982	0.131263	0.285025	0.0533484	0.094662	-0.427327	0.950968	0.212484	0.232749	0.558051	0.925656	0.451405	0.0102334	0.809666	0.488592	4.4403e-05
10	17228241	17237593	VIM	ENSG00000026025	protein_coding	0.253489	0.583908	0.812992	0.755794	0.638099	-0.934885	-1.8118	0.955065	-0.828639	0.587582	0.116697	-2.77918	1.397	0.0654332	0.127049	0.0279503	7.43334e-08	0.00861659	0.0664115	0.125655	0.883009	2.52954e-18	2.41361e-05
20	63659300	63698684	RTEL1-TNFRSF6B	ENSG00000026036	protein_coding	0.217729	0.407811	0.69751	0.35446	0.395199	0.447096	0.0240445	0.358424	-0.526692	0.365338	0.251289	-0.143323	0.37139	0.638815	0.587697	0.613294	0.98045	0.597352	0.527829	0.564981	0.801926	0.849632	0.548998
10	88990531	89017059	FAS	ENSG00000026103	protein_coding	0.579568	0.199296	0.503053	1.16192	0.887287	-0.171421	-1.99629	1.20749	-0.571248	1.22096	1.15493	-2.35843	0.996829	0.000759115	0.0142592	0.812282	3.2496e-09	0.000189498	0.230819	0.000120191	0.00128699	1.05679e-12	0.00192861
6	166929504	166957191	RNASET2	ENSG00000026297	protein_coding	0.71526	0.0622573	0.282558	1.36372	0.587858	-0.656001	-1.30374	1.41412	-0.129349	1.60292	0.937639	-0.620731	1.12071	5.1359e-06	0.103396	0.136683	0.00026027	6.95368e-07	0.846257	8.92296e-09	0.00631013	0.0804538	0.000101388
11	35138870	35232402	CD44	ENSG00000026508	protein_coding	0.970494	0.0833252	0.327999	1.49975	1.16544	0.165237	-2.34028	1.38517	-0.480638	1.9818	1.45413	-2.64258	1.59784	0.0221665	0.0874171	0.91337	5.90289e-05	0.0254345	0.64404	0.000478954	0.0405396	1.878e-06	0.00554408
20	51003656	51023107	KCNG1	ENSG00000026559	protein_coding	-1.52022	0.00645697	0.0867069	-0.808405	-1.27785	-3.52277	-3.11561	-2.37489	-0.135669	-2.40944	-2.24445	-4.46151	-0.414628	0.342522	0.0902728	2.21968e-07	2.52546e-06	0.000264354	0.927603	0.000157671	0.00179208	1.71611e-11	0.612841
6	161129967	161274061	AGPAT4	ENSG00000026652	protein_coding	-0.609832	0.0113095	0.117876	-0.77529	-0.51288	-0.0314253	-0.549823	-0.990338	-0.479497	-1.72102	-0.705718	-0.978537	-0.0719833	0.0506473	0.231606	0.974336	0.174577	0.00528105	0.353266	2.65768e-07	0.117214	0.0046627	0.886662
1	160739057	160754821	SLAMF7	ENSG00000026751	protein_coding	-0.0970871	0.870576	0.95141	0.0630522	0.464721	0.601992	0.0648977	-0.613648	-0.0788792	0.116427	-1.67966	-0.386365	-0.838797	NA	NA	NA	NA	0.771802	NA	0.960298	NA	0.848675	0.651409
6	26402237	26415208	BTN3A1	ENSG00000026950	protein_coding	0.053477	0.897779	0.962947	0.422777	0.421076	-0.466256	-2.14043	0.664929	-0.790356	0.349523	-0.273765	-2.70866	1.21384	0.117786	0.113477	0.134775	7.1947e-19	0.00364448	0.0038136	0.167155	0.449207	8.6407e-23	2.19423e-09
13	23730189	23889400	MIPEP	ENSG00000027001	protein_coding	0.527702	0.0472487	0.246018	0.326377	-0.0362017	0.851498	0.230728	0.742502	0.327016	0.266097	0.565691	1.3986	0.00586413	0.609704	0.966317	0.13127	0.71272	0.120174	0.668465	0.632636	0.377295	0.000665988	0.995199
14	61187559	61550976	PRKCH	ENSG00000027075	protein_coding	-0.0656165	0.794571	0.917885	-0.689778	-0.842622	0.156813	-0.240601	-0.274675	0.295521	0.64303	-0.417741	0.127124	0.00895054	0.159707	0.0784433	0.863215	0.671269	0.620563	0.673226	0.131488	0.511735	0.825014	0.991671
1	156840063	156859117	INSRR	ENSG00000027644	protein_coding	2.52954	0.0776326	NA	2.78283	4.45612	1.12918	0	0	0	1.51347	1.12311	3.44458	3.53417	NA	NA	NA	NA	NA	NA	NA	NA	NA	NA
6	137197484	137219449	IFNGR1	ENSG00000027697	protein_coding	0.0878809	0.605718	0.825559	0.144997	0.149331	-0.250467	-0.670736	0.237488	-0.192457	0.433767	0.161127	-0.312775	0.694759	0.526393	0.501547	0.287561	3.16695e-05	0.199268	0.450443	0.00649124	0.537679	0.069404	2.04275e-06
5	177600132	177610330	B4GALT7	ENSG00000027847	protein_coding	-0.0374198	0.78067	0.910813	0.0841941	-0.048347	-0.0409821	-0.498833	0.0192898	-0.162128	0.499064	0.0617915	-0.250152	-0.301701	0.768783	0.879757	0.931511	0.00923368	0.948396	0.599172	0.00406647	0.874262	0.224043	0.116179
1	156806243	156816862	SH2D2A	ENSG00000027869	protein_coding	-0.0947958	0.921976	NA	0.933236	-0.299508	-2.54369	-2.42622	0.442262	-1.26583	0.901877	1.42637	-2.30353	-1.66694	NA	NA	NA	NA	NA	NA	NA	NA	NA	NA
2	57907629	58159920	VRK2	ENSG00000028116	protein_coding	0.126221	0.427584	0.71276	0.0144942	0.377601	-0.114638	-0.314685	0.609372	0.00985622	0.0512617	0.233463	-0.265204	0.400048	0.977485	0.172969	0.820993	0.277428	0.0094289	0.984825	0.884981	0.534328	0.345178	0.0990646
1	12166991	12209228	TNFRSF1B	ENSG00000028137	protein_coding	1.83468	0.0193133	0.153963	3.05648	2.36453	-0.341683	-1.57282	2.31413	-0.822735	2.52869	-1.03663	-1.63496	4.21428	4.60894e-07	0.000230215	0.82895	0.111696	0.000159168	0.505987	3.10609e-05	0.371382	0.0836778	2.02866e-14
12	95217746	95302799	VEZT	ENSG00000028203	protein_coding	-0.217921	0.181935	0.481614	-0.670983	-0.299634	0.0718183	0.281768	-0.498008	0.134415	-0.594645	-0.148042	-0.0292144	-0.884668	1.21519e-06	0.0615774	0.81061	0.0709486	0.000334921	0.569024	1.0761e-05	0.511749	0.890873	6.20314e-12
19	42086110	42196585	POU2F2	ENSG00000028277	protein_coding	0.00166895	0.997842	0.999127	-0.695705	-0.0179597	0.867875	-0.158304	1.10068	-0.843705	-0.791683	0.56168	-3.4334	-0.372136	0.716203	0.995816	0.691053	0.939197	0.456159	0.697864	0.644268	0.80486	0.0432847	0.823308
5	850291	892801	BRD9	ENSG00000028310	protein_coding	-0.248809	0.0229241	0.168267	-0.395576	-0.242156	-0.06274	-0.0750228	-0.540018	-0.0637865	-0.714679	-0.0690451	-0.0890366	-0.423799	0.0067102	0.128988	0.830666	0.701173	4.99094e-05	0.811247	5.05947e-08	0.79416	0.61029	0.00124484
15	64094123	64146090	SNX1	ENSG00000028528	protein_coding	0.164256	0.284922	0.59209	0.29565	0.221019	0.00184666	-0.282992	0.462739	-0.372524	0.545748	0.182224	-0.28951	0.51439	0.12953	0.281854	0.998743	0.133645	0.0049168	0.076507	0.000526277	0.478479	0.0984568	0.000900325
6	133952170	133990432	TBPL1	ENSG00000028839	protein_coding	-0.0765126	0.752481	0.898279	0.384009	0.120805	-0.259648	-0.920054	-0.173735	-0.28933	0.273535	0.416575	-1.18944	0.0561147	0.338252	0.814899	0.642205	0.00479123	0.688574	0.583478	0.46829	0.360724	6.73586e-05	0.901776
12	27332854	27425289	ARNTL2	ENSG00000029153	protein_coding	-0.359671	0.264705	0.572982	0.297372	-0.0881704	-0.497754	-1.36899	-0.342817	-0.534395	-0.40593	0.329118	-2.18687	-0.295308	0.634624	0.906602	0.457419	0.0013885	0.533102	0.406552	0.418835	0.65361	6.06867e-08	0.569596
6	136256627	136289851	BCLAF1	ENSG00000029363	protein_coding	-0.0842663	0.501743	0.762143	-0.0330979	-0.0412345	-0.14954	0.149792	-0.167064	-0.0521033	-0.25711	-0.149101	0.0603705	-0.258659	0.943465	0.926926	0.755769	0.662483	0.609046	0.9247	0.365203	0.743517	0.866946	0.352849
14	69398015	69462390	SLC39A9	ENSG00000029364	protein_coding	-0.167389	0.470148	0.741953	0.269467	0.00973703	-0.271725	-1.04179	-0.24158	-0.452007	0.387984	0.247295	-1.38007	-0.119447	0.360583	0.98361	0.443785	1.46678e-06	0.384796	0.13002	0.103808	0.482303	1.96707e-11	0.681491
8	41653220	41896762	ANK1	ENSG00000029534	protein_coding	0.732683	0.218443	0.523598	-1.22302	-1.38014	-0.00302731	1.40497	0.81257	0.902123	0.377396	-1.63532	2.70248	-1.29243	0.11203	0.0613474	1	0.0453284	0.294216	0.348342	0.653425	0.0361168	6.92759e-06	0.0523431
4	87799554	87812435	IBSP	ENSG00000029559	protein_coding	-0.843834	0.519708	0.77299	-3.78784	-2.81114	-1.23704	-4.49904	-3.53101	-4.55555	2.23958	-2.66762	-4.37636	-3.52616	0.0932118	NA	NA	0.0291947	0.0953435	NA	0.117968	NA	0.0248246	0.0777429
6	155256134	155314493	TFB1M	ENSG00000029639	protein_coding	-0.0619693	0.619245	0.833693	-0.282983	0.046261	-0.0836431	-0.0508267	-0.353585	-0.0605052	-0.0783234	0.23767	0.244104	-0.419539	0.27813	0.900328	0.861717	0.880254	0.145582	0.890416	0.796224	0.429873	0.301709	0.0615236
17	5282265	5386340	RABEP1	ENSG00000029725	protein_coding	-0.179196	0.0514901	0.257168	-0.40519	-0.0639549	-0.124816	0.0390792	-0.334236	0.0226289	-0.336397	-0.17076	-0.203449	-0.288435	0.0115734	0.794171	0.638176	0.868912	0.0326865	0.947436	0.0264502	0.455758	0.219522	0.0586329
X	150980509	150990771	HMGB3	ENSG00000029993	protein_coding	0.0131296	0.949453	0.981154	-0.196566	-0.323471	0.421176	0.292178	-0.1438	0.154357	-0.242133	-0.0348662	0.605161	-1.00883	0.600441	0.320775	0.23551	0.357503	0.686904	0.742917	0.4319	0.956988	0.0173752	2.49044e-05
11	47778087	47848555	NUP160	ENSG00000030066	protein_coding	0.0392569	0.793472	0.917641	0.0965805	0.124492	0.0434857	0.320501	-0.295016	0.251657	-0.73711	-0.0637994	0.0400172	0.32211	0.759812	0.678878	0.93422	0.161741	0.19802	0.404606	0.000147148	0.885339	0.894961	0.12349
6	33572547	33580293	BAK1	ENSG00000030110	protein_coding	-0.361683	0.0546504	0.264295	-0.487234	-0.675997	-0.227862	-0.254891	-0.656921	-0.106102	-1.03602	0.0894442	0.153442	-0.981177	0.0582817	0.00492339	0.545297	0.367646	0.00428449	0.810913	2.25975e-06	0.849265	0.58895	4.47662e-06
9	110668779	110806558	MUSK	ENSG00000030304	protein_coding	-0.36912	0.333137	0.635051	-1.3807	-1.6629	0.0607822	0.45864	-0.901959	0.286479	-0.539103	-0.936272	0.508052	-2.05402	0.00134203	6.28648e-05	0.957318	0.376278	0.0392677	0.701214	0.245826	0.0661438	0.279751	5.6993e-08
2	212999691	213152427	IKZF2	ENSG00000030419	protein_coding	0.739373	0.00367336	0.0639266	1.05224	1.38152	0.0211176	0.835277	0.463508	-0.0566223	1.20522	0.441133	-0.151272	1.21675	0.000405079	7.79347e-07	0.98035	0.00531649	0.162442	0.933694	9.26429e-06	0.285971	0.705121	5.48448e-06
17	44345246	44353106	GRN	ENSG00000030582	protein_coding	0.817177	0.0104227	0.112692	0.652091	0.190136	0.358718	-0.421152	1.70855	-0.160617	1.61309	0.240849	1.00708	1.2996	0.108195	0.723878	0.530769	0.32379	7.2755e-08	0.815765	3.36635e-07	0.699922	0.00256534	4.71814e-05
5	137937960	138051961	FAM13B	ENSG00000031003	protein_coding	-0.150903	0.240513	0.547989	0.0423619	-0.151206	-0.140625	0.0451647	-0.558835	-0.223011	-0.0369417	-0.133399	0.0789576	-0.593416	0.905067	0.597961	0.706628	0.887799	0.00526093	0.474056	0.901766	0.70965	0.773971	0.00182519
3	119294383	119420714	ARHGAP31	ENSG00000031081	protein_coding	-0.107438	0.76187	0.902436	0.110697	0.268295	0.212613	-1.38045	-0.398979	-1.09856	0.604947	0.680452	-1.98332	-0.23243	0.867158	0.631924	0.785739	0.000273296	0.398132	0.0144547	0.138188	0.176343	3.49242e-08	0.629533
6	49463370	49493107	CENPQ	ENSG00000031691	protein_coding	-0.142822	0.504065	0.763805	-0.678491	-0.447123	0.159152	-0.0402406	0.11406	-0.696051	-0.552707	-0.205228	0.494707	-0.0156724	0.120876	0.338475	0.833141	0.947375	0.831985	0.172025	0.202628	0.7638	0.190986	0.979837
1	109213918	109238182	SARS1	ENSG00000031698	protein_coding	-0.172708	0.232433	0.538508	0.0135323	0.123333	-0.470034	-0.677307	-0.226057	-0.222981	-0.402564	0.0350106	-0.601953	0.345533	0.958572	0.49307	0.000856397	4.842e-08	0.120895	0.221846	0.00161368	0.906753	7.78581e-07	0.00654549
19	5916139	5978142	RANBP3	ENSG00000031823	protein_coding	0.111405	0.45082	0.72846	0.0331962	0.1879	-0.032817	0.100318	0.109812	0.129564	0.151404	0.135991	-0.0335123	0.299225	0.955544	0.681593	0.969117	0.832502	0.809773	0.833265	0.705928	0.823522	0.945485	0.393071
14	58298504	58373887	ARID4A	ENSG00000032219	protein_coding	0.144361	0.447422	0.726162	0.211886	0.705874	0.427331	0.00622479	0.128308	-0.0980402	0.19916	0.0496486	-0.557512	0.0526101	0.641298	0.0343946	0.343116	0.993453	0.774649	0.880773	0.609468	0.94597	0.0850306	0.906954
2	3188925	3377882	EIPR1	ENSG00000032389	protein_coding	-0.275056	0.0553227	0.266073	-0.347933	-0.461005	-0.0671225	-0.146681	-0.397206	-0.0258463	-0.207992	0.00863026	-0.399766	-0.948656	0.181061	0.0564639	0.897539	0.621161	0.0927238	0.957113	0.417587	0.988303	0.0775333	2.80454e-06
19	7534004	7561764	PNPLA6	ENSG00000032444	protein_coding	-0.0481543	0.796801	0.918828	0.132629	-0.214581	-0.105681	-0.23052	-0.146224	-0.444265	0.544559	0.144326	-0.541426	0.0555874	0.787034	0.630427	0.882387	0.577595	0.73298	0.311339	0.0829808	0.808351	0.0907322	0.899643
13	20567069	20691437	IFT88	ENSG00000032742	protein_coding	-0.0200734	0.880915	0.955683	-0.132431	0.174704	0.0289949	0.0179767	-0.514422	-0.0338975	-0.102361	-0.154863	0.17695	0.205026	0.7177	0.606276	0.964258	0.965545	0.0460396	0.950898	0.755864	0.722678	0.546657	0.464475
16	5033923	5087379	ALG1	ENSG00000033011	protein_coding	0.0967131	0.464487	0.738325	0.258873	0.118176	0.0244983	-0.325604	0.151401	-0.0485235	0.258324	0.101601	-0.337307	0.531527	0.251464	0.665169	0.961606	0.129694	0.524283	0.903838	0.201881	0.773512	0.0938334	0.00204284
12	122471599	122501073	ZCCHC8	ENSG00000033030	protein_coding	0.0609619	0.566071	0.801483	0.0538549	0.320621	-0.135956	-0.0248038	-0.00760017	-0.250813	-0.171437	0.196241	0.166117	0.328835	0.838439	0.0630806	0.628893	0.925343	0.978309	0.260069	0.370908	0.396211	0.36466	0.0327839
7	151211484	151227205	ABCF2	ENSG00000033050	protein_coding	-0.246756	0.0276139	0.185253	-0.346806	-0.429331	-0.0878721	-0.176381	-0.369368	0.00209166	-0.2674	-0.021763	-0.164454	-0.767247	0.0381237	0.00658008	0.770494	0.34013	0.0166028	0.995106	0.0922369	0.954051	0.34204	1.89046e-08
7	151232489	151238827	CHPF2	ENSG00000033100	protein_coding	0.225717	0.335322	0.636702	0.453074	0.07608	0.00495647	-0.371987	0.349389	-0.122931	1.28402	0.365723	-0.662563	-0.0924498	0.0623915	0.833772	0.995083	0.129032	0.14275	0.759017	1.62398e-11	0.205278	0.0014462	0.746549
1	69568261	70151945	LRRC7	ENSG00000033122	protein_coding	1.32963	0.00262396	0.0527336	1.42333	1.72609	1.30493	1.50341	1.62496	1.11509	0.961926	1.1121	0.622799	1.58266	0.19634	0.0939076	0.321727	0.157681	0.109753	0.437171	0.365086	0.403291	0.603938	0.0988941
14	65410592	65744121	FUT8	ENSG00000033170	protein_coding	0.458766	0.119196	0.391806	0.806135	1.12149	-0.250467	-0.261862	0.467511	-0.0274823	0.497364	-0.185582	-0.533702	1.48861	0.0135571	0.000223952	0.65008	0.522241	0.171829	0.967913	0.125977	0.746241	0.103457	4.01682e-08
4	67612652	67701155	UBA6	ENSG00000033178	protein_coding	-0.103099	0.547099	0.790254	-0.0436376	-0.116571	-0.103243	-0.0825153	-0.383539	0.337471	0.0197102	0.180725	-0.457053	-0.651264	0.932106	0.795584	0.872019	0.847336	0.224847	0.419741	0.965374	0.718101	0.116875	0.015604
11	78215293	78418348	GAB2	ENSG00000033327	protein_coding	0.00934456	0.970966	0.989395	-0.355522	-0.513107	0.190004	0.690065	-0.197032	0.397278	-0.900711	-0.294045	0.789568	-0.842498	0.262249	0.0729545	0.684591	0.00763273	0.55174	0.263216	0.000177437	0.448054	0.00101532	0.000407728
17	42458844	42522611	ATP6V0A1	ENSG00000033627	protein_coding	0.18601	0.207633	0.512127	0.19042	-0.365191	0.416735	0.291423	0.108348	0.328947	0.455449	0.16888	0.392197	-0.401062	0.497263	0.121574	0.10491	0.220968	0.70141	0.242346	0.024625	0.622902	0.0588943	0.053514
15	68054179	68198603	PIAS1	ENSG00000033800	protein_coding	0.146669	0.246396	0.554128	0.186913	0.233317	0.161481	-0.00648637	0.0729151	0.398444	0.280686	0.0963911	-0.0559366	0.038691	0.602682	0.48293	0.731575	0.990628	0.846706	0.243432	0.320284	0.851428	0.87825	0.914935
3	27372721	27484420	SLC4A7	ENSG00000033867	protein_coding	0.721374	0.0324762	0.202304	0.917985	0.920641	0.289888	-0.410066	0.336126	0.0334482	1.59759	0.465103	-0.41313	1.71705	0.0415149	0.0374874	0.700867	0.422519	0.518395	0.970482	1.88818e-05	0.450907	0.381138	2.71244e-06
15	28884483	29118315	APBA2	ENSG00000034053	protein_coding	0.0621701	0.903343	0.964997	-1.57033	-1.53939	0.0618788	-0.292002	0.969716	-0.744794	0.693583	0.150967	0.812852	-0.343776	0.156843	0.170042	0.980136	0.830568	0.349016	0.623564	0.50669	0.943197	0.425198	0.770638
17	21284672	21315232	MAP2K3	ENSG00000034152	protein_coding	0.657646	0.00114192	0.0315651	0.681107	0.344916	0.962814	0.371495	0.656591	0.604677	1.35422	0.84112	0.118079	0.171778	0.0358077	0.361408	0.00222639	0.295985	0.0308805	0.112434	3.21204e-07	0.00994142	0.771666	0.64506
8	48710789	48735311	EFCAB1	ENSG00000034239	protein_coding	-0.389419	0.70462	NA	-1.42289	-2.09479	-1.29795	-2.62863	1.91228	-1.16196	-0.101318	-1.94091	-2.50595	1.30245	NA	NA	NA	NA	0.382893	NA	0.976734	NA	NA	0.560183
2	84905656	84906671	TMSB10	ENSG00000034510	protein_coding	-0.66042	0.00324008	0.0598523	-0.16249	-0.442177	-0.549069	-0.434573	-1.20359	-0.612322	-0.73896	-0.187324	-2.01086	-1.12045	0.606986	0.0685716	0.0321208	0.0654884	7.0059e-10	0.0148665	0.000283216	0.60485	1.78786e-26	6.27831e-09
3	131013875	131027649	ASTE1	ENSG00000034533	protein_coding	0.0286357	0.853035	0.943925	-0.0143383	0.221839	0.109076	0.104259	-0.150753	0.0799328	-0.337048	-0.221986	-0.135971	0.443877	0.981525	0.572594	0.866433	0.812938	0.706153	0.894614	0.324085	0.650968	0.726875	0.125307
8	100257060	100336218	RNF19A	ENSG00000034677	protein_coding	0.0208961	0.842048	0.93916	0.0985708	-0.0221471	-0.0449461	-0.0978793	0.0293792	0.0783284	-0.442276	0.144876	0.158413	0.205072	0.707066	0.943715	0.919069	0.690234	0.91516	0.817212	0.0105916	0.615934	0.439031	0.280691
6	143450805	143490616	PEX3	ENSG00000034693	protein_coding	0.0463969	0.738893	0.891706	-0.0599438	0.0504802	-0.164268	-0.456507	0.317384	-0.0588127	0.518643	0.239871	-0.0563117	-0.0610133	0.863653	0.886712	0.654523	0.0438864	0.160006	0.89399	0.0095494	0.429873	0.852061	0.829795
16	75566375	75577881	GABARAPL2	ENSG00000034713	protein_coding	-0.00815613	0.956846	0.983308	-0.179012	-0.174186	0.234484	-0.0503616	-0.0632786	0.0244499	-0.0651036	0.121959	0.517368	-0.775943	0.458346	0.46473	0.376632	0.856881	0.812034	0.952303	0.790977	0.700341	0.00225023	1.83719e-06
1	171635417	171652688	MYOC	ENSG00000034971	protein_coding	0.778906	0.522567	0.775089	-1.60596	0.129825	1.81032	-3.5177	-0.858129	-5.41012	2.41636	2.63144	-5.23093	-2.61124	0.438941	0.963768	0.410348	0.0939227	0.679244	0.0234578	0.108994	0.156339	0.00783785	0.142536
2	217730	266398	SH3YL1	ENSG00000035115	protein_coding	-0.041505	0.780413	0.910781	0.120311	0.335588	-0.37503	-0.406901	-0.0438473	-0.0784039	0.0428224	0.0190483	-0.441113	0.20113	0.741643	0.240936	0.262232	0.132245	0.907595	0.875468	0.904509	0.97528	0.0755051	0.467676
2	70295975	70302090	FAM136A	ENSG00000035141	protein_coding	-0.271377	0.0750213	0.310789	-0.598559	-0.6085	-0.215952	-0.111562	-0.489922	0.187449	-0.787125	-0.361526	0.281065	-0.399758	8.54379e-05	6.65595e-05	0.327373	0.587909	0.00120303	0.403484	8.63731e-08	0.0459001	0.0683722	0.00694213
10	73995193	74121363	VCL	ENSG00000035403	protein_coding	-0.112154	0.354559	0.653689	0.0495601	-0.193228	0.130772	-0.178279	-0.151661	-0.0855426	-0.103569	0.152837	-0.325271	-0.555734	0.88149	0.447994	0.717848	0.470282	0.541485	0.821604	0.675849	0.642291	0.106347	0.00219016
5	60596912	60700190	DEPDC1B	ENSG00000035499	protein_coding	-0.217978	0.716236	0.88155	-0.880578	-1.24512	1.00277	1.19729	-1.54019	0.0645657	-2.05314	0.0472398	-1.65834	-1.50318	0.514066	0.343289	0.477725	0.267917	0.209819	0.97666	0.138027	0.984917	0.167608	0.218644
15	63907036	64072033	DAPK2	ENSG00000035664	protein_coding	0.0786252	0.701682	0.873836	0.460262	0.32846	0.386962	0.553271	-0.197118	-0.414601	-0.0636139	-0.193937	-0.437946	-0.100703	0.245156	0.43744	0.438295	0.126812	0.657258	0.403916	0.896954	0.750767	0.267078	0.823906
8	58583508	58659853	NSMAF	ENSG00000035681	protein_coding	0.364541	0.0513322	0.256936	0.298307	0.369419	-0.0358688	-0.0509407	0.427934	0.0696648	0.525744	0.0992595	0.117098	1.27618	0.234652	0.114422	0.94782	0.876236	0.0464898	0.872176	0.00868781	0.804694	0.661094	6.06715e-13
1	244408494	244451909	ADSS2	ENSG00000035687	protein_coding	0.196892	0.5195	0.77297	0.549199	0.681317	-0.029333	-0.962646	0.299088	-0.363024	0.705138	0.5648	-1.63696	0.550394	0.138221	0.0486947	0.972968	0.00276724	0.446424	0.459958	0.0247342	0.168795	2.8624e-08	0.0874428
4	67558727	67607337	STAP1	ENSG00000035720	protein_coding	0.327535	0.803986	NA	0.301446	-1.35445	-1.34509	2.6602	0.639377	-1.28412	-0.944175	-1.34881	-0.151587	1.29172	NA	NA	NA	NA	NA	NA	NA	NA	NA	NA
17	78852977	78925387	TIMP2	ENSG00000035862	protein_coding	0.712174	0.00589535	0.0826031	0.644739	0.605665	0.578024	-0.294737	1.10482	0.0915355	1.18164	0.813331	-0.139742	1.5059	0.0547911	0.0707849	0.135683	0.439164	9.37891e-05	0.886708	1.82881e-05	0.0167556	0.725795	1.54218e-08
4	39287456	39366375	RFC1	ENSG00000035928	protein_coding	0.0565845	0.605697	0.825559	0.176342	0.175124	0.00801338	-0.104473	0.0724007	0.243518	-0.0151174	0.218403	-0.408777	0.0867287	0.459786	0.45275	0.988114	0.677845	0.778734	0.342439	0.958136	0.4025	0.0212328	0.703947
3	100260992	100325251	TBC1D23	ENSG00000036054	protein_coding	0.166459	0.14823	0.434919	0.334442	0.393436	-0.122521	-0.239344	0.309817	0.124525	0.381058	0.127795	-0.0324964	0.24582	0.0796876	0.0302126	0.695523	0.22937	0.0870027	0.672137	0.0236134	0.662048	0.897669	0.168786
2	224470150	224585397	CUL3	ENSG00000036257	protein_coding	0.0349403	0.767261	0.905349	-0.139878	-0.081028	0.330795	0.199526	-0.340382	0.39102	-0.0921756	0.039601	0.0795993	-0.20462	0.533182	0.747052	0.0994293	0.298715	0.0424577	0.0431611	0.653796	0.913206	0.704321	0.24258
8	2045046	2165552	MYOM2	ENSG00000036448	protein_coding	1.39613	0.0806875	0.322777	-0.493954	-2.07121	0.0441704	1.80922	0.709947	1.56526	-2.6431	-0.214251	3.77448	0.701892	0.770336	0.087311	0.988861	0.122303	0.609524	0.290264	0.0151527	0.931982	9.23257e-05	0.588257
X	38352586	38421446	OTC	ENSG00000036473	protein_coding	0.356963	0.931143	NA	0	0	0	0	0	0	0	1.12579	0	0	NA	NA	NA	NA	NA	NA	NA	NA	NA	NA
14	99684298	99727301	CYP46A1	ENSG00000036530	protein_coding	0.44897	0.115442	0.38472	-0.572482	0.106315	0.581674	1.1978	0.529072	0.673144	0.0134892	0.0549424	1.28119	-0.244695	0.221757	0.868912	0.254195	0.000646732	0.199554	0.163867	0.986699	0.95194	0.000130642	0.619176
1	77562416	77683419	ZZZ3	ENSG00000036549	protein_coding	-0.051629	0.612326	0.829357	0.0101423	0.0718921	-0.10326	-0.0355058	-0.206454	-0.0044542	-0.269146	0.0450356	-0.12436	0.0535609	0.98147	0.827714	0.803382	0.912825	0.398471	0.992128	0.221598	0.92211	0.623316	0.84679
8	20144855	20183206	SLC18A1	ENSG00000036565	protein_coding	0.847406	0.532526	NA	0.0245761	-0.814491	2.68931	0.273267	1.81205	0.20927	1.48819	-0.808854	1.06638	-0.677081	NA	NA	NA	NA	NA	NA	NA	NA	NA	NA
11	119355215	119381711	USP2	ENSG00000036672	protein_coding	0.507521	0.196601	0.499621	-0.176715	-0.638392	0.672993	1.34764	0.455556	1.01107	-0.439855	-0.599984	1.62182	-0.596729	0.832047	0.305204	0.346412	0.00585895	0.455235	0.104095	0.463347	0.425527	0.000314875	0.287547
3	122183683	122291629	CASR	ENSG00000036828	protein_coding	NA	NA	NA	NA	NA	NA	NA	NA	NA	NA	NA	NA	NA	NA	NA	NA	NA	NA	NA	NA	NA	NA	NA
17	42659284	42667006	TUBG2	ENSG00000037042	protein_coding	0.178864	0.431637	0.715535	0.382968	0.369883	0.126895	-0.534433	0.108802	-0.4491	0.85208	0.139588	-0.739528	0.649536	0.249751	0.262188	0.828464	0.0974538	0.788393	0.261019	0.000736012	0.791696	0.0126505	0.0118495
5	172958729	172969771	RPL26L1	ENSG00000037241	protein_coding	-0.32942	0.0120093	0.121023	-0.478455	-0.415133	-0.389266	-0.12262	-0.617644	-0.038958	-0.57623	-0.0102772	-0.0529872	-0.849526	0.00490532	0.016551	0.0452165	0.571256	8.30009e-05	0.911235	0.000287919	0.980356	0.817392	1.49335e-08
5	180601506	180649624	FLT4	ENSG00000037280	protein_coding	0.424774	0.530811	0.780202	-3.76101	-1.31406	0.39799	1.28247	-0.886918	-0.315231	1.68356	1.17438	1.50837	-1.88352	0.0481554	0.377445	0.861549	0.290208	0.538442	0.891806	0.101117	0.435758	0.161255	0.172177
5	6599239	6633291	NSUN2	ENSG00000037474	protein_coding	-0.0826494	0.319584	0.6236	-0.0765471	-0.271724	-0.0203872	-0.113821	-0.348022	0.0856573	-0.00638852	0.0780451	0.087759	-0.336178	0.635916	0.0224354	0.943639	0.411512	0.00148413	0.651287	0.974202	0.68682	0.516028	0.00168364
1	16246840	16352480	FBXO42	ENSG00000037637	protein_coding	-0.199395	0.0545571	0.264059	-0.266994	-0.23909	-0.396495	-0.119698	-0.103805	-0.327607	-0.208913	-0.216629	-0.142901	-0.0010246	0.302417	0.362067	0.13705	0.680588	0.71763	0.250917	0.386339	0.500454	0.578721	0.99998
5	154038906	154220478	MFAP3	ENSG00000037749	protein_coding	-0.250511	0.102324	0.362242	-0.268221	-0.308216	0.0620141	-0.0865863	-0.69072	0.114695	-0.860651	0.0893856	-0.158074	-0.835062	0.0629115	0.0265494	0.816456	0.62294	6.17593e-09	0.585276	2.04774e-12	0.692971	0.275097	8.43195e-13
19	13764522	13774282	MRI1	ENSG00000037757	protein_coding	0.0122578	0.949917	0.981154	0.338538	0.204579	0.123851	-0.087699	0.153054	-0.316439	-1.42408	0.097209	-0.122795	0.423777	0.0715874	0.33455	0.691053	0.718444	0.471093	0.169827	7.0706e-17	0.75942	0.565537	0.00869633
12	57768471	57772119	METTL1	ENSG00000037897	protein_coding	-0.138663	0.513921	0.769173	-0.0856971	-0.29367	-0.354334	0.381534	-0.325201	0.181362	-0.971244	-0.114771	0.151824	-0.396625	0.889211	0.554956	0.546241	0.381027	0.470477	0.785991	0.00754938	0.882341	0.751326	0.32718
12	54008985	54012769	HOXC8	ENSG00000037965	protein_coding	0.338671	0.305663	0.61118	0.882486	0.400103	0.00300439	0.568615	0.585177	-2.20401	0.742109	0.592888	-0.258797	0.382152	0.0315636	0.421237	0.999376	0.194781	0.165629	1.19784e-06	0.0561332	0.252179	0.602133	0.380894
4	177430774	177442437	AGA	ENSG00000038002	protein_coding	0.231335	0.574905	0.806978	1.14967	0.457477	-0.461915	-2.00984	0.855614	-0.347358	0.955316	0.319634	-2.0523	0.178834	0.00578947	0.373474	0.476042	1.77589e-06	0.0391673	0.612749	0.015121	0.64306	4.64656e-07	0.735008
4	25160663	25279204	PI4K2B	ENSG00000038210	protein_coding	0.0329027	0.929257	0.973517	0.788889	0.356049	-0.431799	-1.66709	0.28683	-0.672207	0.707897	0.440383	-1.89117	0.0893676	0.0988099	0.535419	0.528114	6.05487e-05	0.603525	0.250666	0.104167	0.496078	2.27794e-06	0.881332
4	13568738	13627725	BOD1L1	ENSG00000038219	protein_coding	-0.111289	0.390742	0.683451	-0.130493	-0.153212	-0.175619	-0.118803	-0.0153655	-0.0621753	0.123681	-0.231488	-0.276806	-0.111875	0.749033	0.699299	0.723399	0.756893	0.972479	0.913667	0.720216	0.593141	0.359145	0.745753
5	163503114	163519354	MAT2B	ENSG00000038274	protein_coding	-0.156765	0.0618476	0.281442	-0.0972254	0.0353713	-0.251752	-0.155739	-0.319868	-0.111118	-0.384868	-0.0358307	-0.255629	-0.0625847	0.650601	0.887681	0.198955	0.389615	0.0352602	0.656897	0.00796024	0.913206	0.0940287	0.742963
4	165873237	166104457	TLL1	ENSG00000038295	protein_coding	2.13864	0.0528664	0.260154	2.33913	3.43021	-2.81043	-1.2027	-0.547849	1.32019	-1.55233	0.178868	-0.99339	4.38788	0.107735	0.00807472	0.295016	0.622671	0.831705	NA	0.491085	NA	0.667085	9.33604e-05
16	67873052	67884499	EDC4	ENSG00000038358	protein_coding	-0.260516	0.358751	0.657135	-0.764954	-0.748963	-0.320562	0.592268	-0.691578	0.304165	-1.28179	-0.542403	0.48191	-0.976844	0.0193261	0.0210351	0.510322	0.0713274	0.0264851	0.527613	4.34703e-06	0.170679	0.131888	0.000538354
5	14143342	14532128	TRIO	ENSG00000038382	protein_coding	0.174719	0.214961	0.52	0.154209	0.145197	0.514573	0.138345	0.216398	0.375945	0.281956	0.305458	-0.551053	-0.0828659	0.57372	0.59595	0.0198225	0.59499	0.346916	0.133116	0.170782	0.241911	0.00269562	0.742608
5	83471618	83582303	VCAN	ENSG00000038427	protein_coding	0.559932	0.3307	0.632595	1.40961	1.19931	-0.419472	-2.20347	1.10248	-0.845687	0.973635	-0.354467	-3.83876	1.72479	0.0129885	0.0384311	0.660716	1.28269e-05	0.0475018	0.251885	0.0754868	0.709729	3.37637e-16	0.000467824
16	10944564	11182186	CLEC16A	ENSG00000038532	protein_coding	-0.175957	0.32881	0.631313	-0.480429	-0.518773	-0.0270278	0.359163	-0.53046	0.144869	-0.499106	-0.0411716	0.0601686	-0.60568	0.111396	0.0755841	0.969369	0.237464	0.0540769	0.762513	0.0636758	0.946377	0.873951	0.0175895
8	16107878	16567490	MSR1	ENSG00000038945	protein_coding	1.75906	0.000647833	0.0223006	1.09771	1.44765	1.37907	-1.51306	2.41974	0.324143	2.44809	2.50187	2.18723	2.47438	0.208759	0.0678866	0.13132	0.147553	0.000210399	0.844672	0.000181164	0.000525145	0.000888015	9.99486e-05
16	68737292	68835541	CDH1	ENSG00000039068	protein_coding	-0.737072	0.126217	0.402041	-1.02228	-1.2162	0.365128	-0.856023	-2.36336	-0.532671	-1.15894	-0.0255964	-0.711893	-1.90529	0.382731	0.270437	0.845727	0.452335	0.0172812	0.740796	0.266415	0.992054	0.492908	0.0471638
5	55307989	55425579	MTREX	ENSG00000039123	protein_coding	-0.218641	0.0539792	0.262479	-0.195315	-0.142991	-0.406886	-0.0768132	-0.295867	0.123268	-0.551932	-0.306692	-0.155225	-0.285641	0.442523	0.598058	0.0853099	0.786506	0.160718	0.716072	0.0026345	0.234027	0.499055	0.153061
5	13690331	13944543	DNAH5	ENSG00000039139	protein_coding	-0.511613	0.153331	0.442548	-0.200372	-0.813782	0.111339	-0.691654	-0.742302	0.212898	-0.664467	-0.423551	-1.6438	-1.3544	0.848713	0.290901	0.945512	0.370557	0.315755	0.870176	0.35684	0.701736	0.00823722	0.0318311
5	80408013	80483379	ZFYVE16	ENSG00000039319	protein_coding	0.258902	0.0325564	0.20259	0.158973	0.314311	0.189009	0.506783	0.25194	0.382229	0.0794795	0.0794614	0.291958	0.280515	0.6506	0.279288	0.65384	0.0438134	0.379443	0.240713	0.808356	0.876673	0.269922	0.280739
16	67518418	67546788	RIPOR1	ENSG00000039523	protein_coding	0.261671	0.148676	0.435756	0.271069	0.10481	-0.00607709	0.228039	0.608025	0.138392	0.610708	-0.114193	0.175105	0.44204	0.570932	0.856105	0.996707	0.624605	0.0919336	0.839769	0.0776183	0.875314	0.691995	0.221578
5	41142234	41261438	C6	ENSG00000039537	protein_coding	4.90144	0.000260134	0.0131653	5.9194	5.40279	0.85197	0.966147	6.73838	0	4.55469	3.3315	0	5.47791	0.000691874	0.00237005	0.868155	0.768957	3.23167e-05	NA	0.0133176	NA	1	0.00110284
5	34656328	34832612	RAI14	ENSG00000039560	protein_coding	-0.50772	0.241554	0.549195	-0.0418644	-0.352565	-0.43491	-1.29514	-1.27934	-0.792157	0.39349	0.497569	-3.30956	-1.66298	0.967057	0.622473	0.608566	0.0103601	0.00978525	0.246316	0.508171	0.523994	4.72599e-14	0.000272719
5	157625679	157671480	SOX30	ENSG00000039600	protein_coding	-0.414874	0.537447	NA	-1.72342	-0.096775	-0.608821	0.878685	-2.26044	-0.380405	-0.330138	-0.205595	-1.86297	-0.184904	NA	NA	NA	NA	0.313282	NA	0.887827	NA	NA	0.932761
19	49859882	49878351	PNKP	ENSG00000039650	protein_coding	0.0175651	0.901228	0.96422	-0.152817	0.0240721	0.259561	-0.0660596	-0.0572581	0.179823	0.263935	-0.0886587	0.0173731	-0.264632	0.717198	0.964134	0.576237	0.88123	0.894058	0.716419	0.418593	0.88295	0.970365	0.406652
19	12751702	12758458	BEST2	ENSG00000039987	protein_coding	0.280073	0.746292	NA	0.15301	-1.02426	1.80066	0.771577	-0.491555	0.944027	-0.274674	0.380796	-2.0164	-2.14369	NA	NA	NA	NA	0.86475	NA	0.924726	NA	0.412702	0.36979
16	71637835	71724701	PHLPP2	ENSG00000040199	protein_coding	-0.056739	0.714704	0.880904	0.173695	0.249991	0.0848591	0.453123	-0.385414	-0.00546107	-0.341961	-0.0625621	-0.571081	-0.561274	0.417715	0.194059	0.801008	0.00558861	0.0267736	0.987723	0.0517868	0.856136	0.000361971	0.000380885
5	169583636	169604778	SPDL1	ENSG00000040275	protein_coding	0.0844934	0.750092	0.896873	0.234697	0.0946884	0.143294	-0.553483	0.822171	-0.102361	-0.136619	0.33002	-0.401127	-0.0835201	0.748185	0.910197	0.900155	0.340351	0.105081	0.922916	0.838656	0.692603	0.483791	0.902801
8	73420369	73747708	STAU2	ENSG00000040341	protein_coding	0.0329072	0.873613	0.952438	-0.159963	-0.300775	0.116869	0.214849	0.0928522	0.589552	-0.51541	-0.236324	0.683431	-0.858542	0.609817	0.252805	0.790258	0.426797	0.764628	0.0182188	0.0168341	0.476086	0.000697953	1.41189e-05
1	19312326	19329300	SLC66A1	ENSG00000040487	protein_coding	0.179047	0.0885879	0.337003	-0.0128886	-0.0294172	0.158752	0.223565	0.356074	0.215632	0.086373	-0.0213776	0.542412	0.178103	0.971377	0.926926	0.585555	0.281265	0.0449975	0.404002	0.712017	0.961176	0.000710713	0.367978
17	3636459	3661542	CTNS	ENSG00000040531	protein_coding	0.222287	0.302217	0.608865	0.461908	-0.0983857	-0.283188	-0.205327	0.727636	-0.00990436	0.689657	0.205172	-0.492694	0.635915	0.182902	0.841417	0.564837	0.618304	0.0117786	0.987708	0.0153115	0.692561	0.114976	0.0233918
22	20241415	20283246	RTN4R	ENSG00000040608	protein_coding	1.55424	0.040011	0.226009	-1.42679	0.0160778	0.547449	0.971352	1.43442	0.75129	0.54986	-0.299231	4.10368	0.438122	0.290184	0.995816	0.776543	0.419187	0.165116	0.652605	0.68089	0.891197	5.44858e-07	0.727908
17	7235029	7239722	PHF23	ENSG00000040633	protein_coding	-0.0993542	0.323226	0.627083	-0.111433	-0.102496	-0.0278906	-0.100717	0.0386173	-0.0680331	-0.0671758	0.0690164	-0.305346	-0.38724	0.691903	0.719078	0.955824	0.704089	0.893385	0.860007	0.794314	0.859238	0.124779	0.0386504
5	24487100	24644978	CDH10	ENSG00000040731	protein_coding	2.32863	0.0213284	0.162657	1.5255	0.158947	-0.220499	-4.66455	3.32295	-0.373327	4.91714	1.83085	-4.54187	1.34196	0.101389	0.920821	0.92597	0.00447401	4.32956e-06	0.843141	5.37214e-13	0.0591759	0.00369719	0.114255
2	98444854	98594390	INPP4A	ENSG00000040933	protein_coding	0.152893	0.0600822	0.277016	0.0491603	0.0688117	0.300198	0.327679	0.150648	0.206286	0.133381	0.0943639	0.198802	-0.0354847	0.846044	0.773547	0.111821	0.0370964	0.41653	0.343482	0.458437	0.731709	0.229559	0.869185
18	54717860	54895516	RAB27B	ENSG00000041353	protein_coding	1.20601	0.195971	0.499147	2.23234	1.09598	-3.81229	-6.60062	2.5549	-2.36822	2.32174	-2.11803	-5.25972	2.33519	0.000116769	0.10227	4.62688e-08	2.68154e-07	2.07327e-06	0.000510628	1.60505e-05	0.00155772	2.34582e-09	1.04488e-05
15	78540405	78552417	PSMA4	ENSG00000041357	protein_coding	-0.271873	0.0106217	0.113693	-0.333378	-0.22154	-0.129628	-0.157908	-0.469197	0.0956841	-0.677368	-0.209533	-0.25055	-0.52899	0.0216654	0.155608	0.562103	0.332817	0.000254358	0.682469	3.10567e-08	0.252755	0.0697435	1.55368e-05
13	108596152	109208005	MYO16	ENSG00000041515	protein_coding	0.74273	0.0553576	0.266099	1.3839	0.665347	0.799079	0.665161	1.41252	0.223939	1.06985	0.0967127	0.407503	-0.194697	0.0666269	0.493309	0.476903	0.478964	0.0473253	0.890339	0.164122	0.96013	0.681861	0.86697
3	194640791	194672463	LSG1	ENSG00000041802	protein_coding	-0.143192	0.169588	0.465239	-0.129387	-0.341374	-0.00373051	-0.136103	-0.254217	0.186856	-0.308549	0.0696734	-0.16656	-0.492851	0.532591	0.0348571	0.994582	0.47584	0.116201	0.392183	0.0428777	0.808405	0.323986	0.000416939
3	51942345	51948867	PARP3	ENSG00000041880	protein_coding	-0.140064	0.448023	0.726688	-0.0480986	0.152743	0.0510671	-0.835616	-0.257015	-0.471078	0.079532	0.380867	-0.898272	-0.0915851	0.897463	0.621609	0.926971	0.000126102	0.317384	0.088419	0.787057	0.167783	1.45682e-05	0.74659
9	115019575	115118257	TNC	ENSG00000041982	protein_coding	1.45807	0.103615	0.36538	2.4131	1.90248	-2.71995	-3.83481	3.05383	0.313726	-1.68894	-1.82616	-3.73244	2.99483	0.0352529	0.109613	0.0269266	0.000178971	0.0027244	0.887587	0.125655	0.184684	0.000171846	0.00223479
1	6624866	6635586	THAP3	ENSG00000041988	protein_coding	-0.0871538	0.454428	0.731305	-0.414725	-0.404818	-0.185476	0.293763	0.0661297	-0.00374914	-0.120274	-0.00524155	0.105652	-0.398462	0.0116628	0.0148913	0.437664	0.0745653	0.761542	0.991803	0.52696	0.99031	0.57883	0.00876668
20	50586108	50691542	RIPOR3	ENSG00000042062	protein_coding	1.30787	0.013422	0.127974	1.44166	1.9919	-0.0860135	0.160355	2.10512	-0.183841	0.305322	-0.670921	-0.214514	3.00113	0.0133687	0.000228899	0.956651	0.857601	3.45578e-05	0.881223	0.677113	0.448054	0.791105	2.71753e-10
14	89954939	90044764	TDP1	ENSG00000042088	protein_coding	-0.115672	0.587027	0.815098	-0.487381	-0.0890243	0.0900146	0.513665	-0.257074	0.482159	-0.672024	-0.370019	-0.193318	-0.837959	0.133473	0.847012	0.888732	0.0863208	0.459164	0.184154	0.0167814	0.352634	0.574498	0.00154097
10	70098223	70132934	AIFM2	ENSG00000042286	protein_coding	0.00420674	0.964598	0.987025	0.0708572	-0.0656525	-0.0634567	0.118602	0.0644387	0.0615658	-0.388153	-0.19849	0.322835	-0.0165516	0.741219	0.768853	0.834614	0.519064	0.746603	0.824082	0.00794945	0.325126	0.0188563	0.938625
2	227610090	227648606	C2orf83	ENSG00000042304	protein_coding	0.932894	0.0872114	0.334712	0.557098	1.2067	0.0525761	1.38588	1.70168	1.34879	0.995748	-0.273358	1.1514	-0.051543	0.730315	0.337277	0.987591	0.233514	0.106825	NA	0.427958	NA	0.323151	0.979785
14	88384924	88470350	SPATA7	ENSG00000042317	protein_coding	-0.110975	0.5446	0.788476	-0.221286	-0.375446	0.147736	-0.0249049	-0.332978	0.176642	-1.18134	-0.0268096	0.223368	0.0213653	0.549444	0.234864	0.774654	0.955891	0.269755	0.700296	1.14503e-05	0.968627	0.47343	0.958472
11	93784227	93814963	MED17	ENSG00000042429	protein_coding	-0.242063	0.427309	0.712505	-0.301383	-0.846422	-0.445697	0.153937	-0.728715	-0.561763	-0.587494	0.334261	0.0221386	0.0285029	0.728241	0.21243	0.659826	0.861398	0.268564	0.535075	0.368683	0.749789	0.982673	0.975896
2	85341955	85354531	RETSAT	ENSG00000042445	protein_coding	0.379351	0.0993861	0.357498	0.29429	0.0629183	0.342182	-0.783515	1.02985	0.00936877	1.14723	0.518334	-0.153093	0.364228	0.224246	0.851831	0.19916	5.69818e-05	6.04369e-09	0.983141	4.48986e-11	0.0214024	0.534689	0.0694676
2	85394753	85418432	CAPG	ENSG00000042493	protein_coding	1.00174	0.022361	0.16598	1.16373	1.1573	-1.10687	-1.92185	2.02446	0.00653393	1.66307	1.31916	0.052404	1.58322	0.000158775	0.000173046	0.00154316	2.61069e-09	7.81566e-14	0.992659	1.58356e-09	1.61748e-05	0.912676	8.0847e-09
19	46838136	46850992	AP2S1	ENSG00000042753	protein_coding	-0.06255	0.671516	0.859032	0.303405	-0.136181	-0.265707	-0.752834	-0.0373485	-0.0550447	0.252184	0.306376	-0.335832	-0.253725	0.107968	0.551015	0.242847	1.55545e-06	0.881996	0.873309	0.148973	0.143184	0.0447624	0.141964
1	215622891	216423448	USH2A	ENSG00000042781	protein_coding	0.562538	0.142137	0.426912	0.188408	0.189633	0.366653	-0.0872376	0.787506	-0.818036	0.861093	0.0914224	1.5086	1.23329	0.864071	0.864917	0.774601	0.93804	0.28717	0.444485	0.215986	0.955215	0.0127977	0.0471979
7	49850421	50121329	ZPBP	ENSG00000042813	protein_coding	NA	NA	NA	NA	NA	NA	NA	NA	NA	NA	NA	NA	NA	NA	NA	NA	NA	NA	NA	NA	NA	NA	NA
8	132866958	133134903	TG	ENSG00000042832	protein_coding	0.699551	0.148193	0.434919	0.485589	-0.85317	0.141319	-0.862092	1.05456	0.238683	2.43308	0.181016	0.514621	0.632133	0.638038	0.342854	0.938958	0.328484	0.174213	0.872244	0.000148023	0.908505	0.548299	0.43816
8	24294069	24359014	ADAM28	ENSG00000042980	protein_coding	1.65509	0.103353	0.364792	1.1822	0.793523	-2.14681	-1.47783	2.94786	2.10899	3.83902	0.155015	0.549996	0.819735	0.633342	NA	NA	0.583748	0.103331	NA	0.0171468	NA	0.836696	0.721832
11	129375848	129452279	BARX2	ENSG00000043039	protein_coding	0.184603	0.739492	0.892141	-0.401022	-2.80704	0.342459	-0.199151	0.0577569	0.187076	0.365918	0.0831433	1.47298	0.233097	0.835143	0.155834	0.891511	0.91554	0.975687	NA	0.812423	NA	0.16603	0.881484
3	182938074	182985953	DCUN1D1	ENSG00000043093	protein_coding	0.0129406	0.921167	0.971185	-0.143363	-0.097395	0.209238	0.164548	-0.123698	0.0800527	-0.390678	0.137005	0.427294	-0.341115	0.589949	0.731784	0.469514	0.488342	0.615111	0.826222	0.0378913	0.670138	0.0181145	0.0694676
5	134524312	134583230	JADE2	ENSG00000043143	protein_coding	1.14473	0.078624	0.318092	1.82015	1.683	-0.330452	-4.04288	1.53793	-0.580274	2.48882	0.739255	-2.88131	1.83031	0.005404	0.0106794	0.802394	3.10194e-08	0.0151187	0.58277	1.4165e-05	0.432337	1.80903e-05	0.00181641
13	99981784	99986765	ZIC2	ENSG00000043355	protein_coding	1.98114	0.0986596	NA	2.63714	1.05293	1.79399	2.96101	2.46678	0	5.20035	0	1.30613	0	NA	NA	NA	NA	NA	NA	NA	NA	NA	NA
5	170246233	170297818	LCP2	ENSG00000043462	protein_coding	-0.219909	0.957548	NA	-0.525936	0.399311	-0.393135	-0.275664	-0.26438	-0.332172	0.00776888	-0.396857	-0.152986	-0.265087	NA	NA	NA	NA	NA	NA	NA	NA	NA	NA
1	39838110	39883511	TRIT1	ENSG00000043514	protein_coding	-0.0960664	0.669802	0.858563	-0.861411	-0.48151	-0.417897	0.600457	-0.230135	0.0943237	-0.435873	-0.428272	0.747546	-0.391699	0.000156576	0.0545208	0.153695	0.0070206	0.401637	0.830073	0.0636377	0.140309	0.000240561	0.0910419
10	114043866	114046904	ADRB1	ENSG00000043591	protein_coding	-1.09823	0.0909129	NA	-0.519481	-2.93066	-0.640114	0.114158	-2.78896	-0.416767	-0.648197	-1.10255	-3.64292	-2.79705	NA	NA	NA	NA	0.176947	NA	0.73796	NA	NA	0.150199
1	42153410	42155820	GUCA2B	ENSG00000044012	protein_coding	NA	NA	NA	NA	NA	NA	NA	NA	NA	NA	NA	NA	NA	NA	NA	NA	NA	NA	NA	NA	NA	NA	NA
6	43037617	43053945	CUL7	ENSG00000044090	protein_coding	0.367979	0.0013633	0.0347843	0.266386	0.414915	0.354347	0.193235	0.606029	0.0944139	0.422899	-0.0628768	0.622924	0.620278	0.140355	0.0102758	0.0568131	0.29962	2.17327e-05	0.737523	0.00444822	0.844237	8.67409e-06	7.3863e-06
5	138610967	138935034	CTNNA1	ENSG00000044115	protein_coding	-0.0466149	0.78619	0.913948	-0.184087	-0.388576	0.3249	0.22542	-0.217711	0.35746	-0.61493	-0.0189902	0.339325	-0.811817	0.303861	0.00918912	0.0593988	0.162011	0.168119	0.0356426	2.08552e-06	0.957242	0.0147568	9.00419e-11
X	18892298	18984114	PHKA2	ENSG00000044446	protein_coding	0.490989	0.01528	0.136688	0.577915	0.573947	0.174775	0.445443	0.719014	-0.028748	0.00590474	0.0493732	1.16585	0.737666	0.0806375	0.078701	0.763785	0.187213	0.0143259	0.965215	0.993086	0.944623	9.71775e-06	0.00794775
9	17134982	17503923	CNTLN	ENSG00000044459	protein_coding	0.208433	0.393149	0.68606	0.317159	0.691507	-0.14495	-0.254195	0.611783	-0.233	-0.411605	-0.233194	-0.25388	1.10665	0.390405	0.0209934	0.806816	0.494701	0.0358351	0.631827	0.194873	0.631048	0.458414	1.22986e-05
3	89107621	89482134	EPHA3	ENSG00000044524	protein_coding	2.13095	0.0318984	0.19997	3.54642	4.25442	-0.545016	-1.01602	-2.21359	-0.16932	3.28978	-1.93328	-4.20767	0.854505	1.68123e-08	2.59048e-12	0.773298	0.466945	0.151902	0.933086	9.93136e-08	0.242581	0.00596141	0.306616
9	125234853	125241343	HSPA5	ENSG00000044574	protein_coding	-0.256996	0.296725	0.603629	0.125157	-0.417409	0.0991331	-0.886372	-0.269856	-0.20599	0.163454	0.000856302	-1.4375	-0.452452	0.835395	0.358712	0.911816	0.0162899	0.561799	0.753394	0.729232	1	1.11222e-05	0.243146
18	31498177	31549008	DSG2	ENSG00000046604	protein_coding	-0.245531	0.648549	0.848894	-0.770668	-0.470056	-2.33459	-1.95938	0.816546	-0.770173	0.309592	-2.30825	-2.37364	1.42211	0.203516	0.481795	6.88034e-06	7.95654e-05	0.129043	0.271164	0.618563	6.37149e-06	7.8989e-07	0.00202349
X	14008279	14029893	GEMIN8	ENSG00000046647	protein_coding	0.129516	0.404776	0.695317	0.523925	0.530498	-0.253643	0.273731	0.158819	-0.18873	0.0485875	-0.0144659	-0.334932	0.252889	0.0272159	0.0228488	0.48495	0.308097	0.591618	0.628288	0.888572	0.980669	0.191054	0.306822
X	13734745	13769357	OFD1	ENSG00000046651	protein_coding	0.163307	0.229429	0.535591	0.24965	0.343601	0.0780143	0.260465	0.282823	0.0290747	-0.34581	-0.00737821	0.29885	0.299797	0.432284	0.234254	0.890587	0.377439	0.316269	0.956964	0.193054	0.991905	0.262074	0.249325
X	13770939	13938638	GPM6B	ENSG00000046653	protein_coding	-0.460349	0.218292	0.523556	-1.6005	-1.38098	-0.855513	-0.0515543	-0.656719	0.345962	-0.332838	-1.29642	0.723437	-1.82199	0.000186711	0.00163864	0.117403	0.942598	0.16723	0.631433	0.519446	0.00565899	0.102165	3.02621e-06
X	142202342	142205290	MAGEC2	ENSG00000046774	protein_coding	-0.220108	0.957509	NA	-0.445953	-0.322511	-0.313152	-0.195681	-0.184397	-0.252189	0.0877519	-0.316874	-0.0730026	-0.185104	NA	NA	NA	NA	NA	NA	NA	NA	NA	NA
8	67952046	68237032	PREX2	ENSG00000046889	protein_coding	3.52473	1.44288e-05	0.00219807	4.1511	4.02132	1.2918	3.12293	4.62666	0.582254	4.83561	2.28573	2.37275	2.98671	0.000330262	0.00034564	0.529253	0.00769916	8.24286e-06	0.828377	4.28712e-06	0.127251	0.0484414	0.00681516
10	1049538	1132384	WDR37	ENSG00000047056	protein_coding	0.302353	0.0159472	0.140218	0.16967	0.0313345	0.162772	0.00196754	0.29725	0.0172511	0.532648	0.444404	0.851119	0.287194	0.35624	0.902148	0.472455	0.996043	0.0486357	0.957488	6.31409e-05	0.00363168	8.47572e-12	0.0452643
5	113513694	113595285	YTHDC2	ENSG00000047188	protein_coding	0.0216578	0.861771	0.947802	0.188521	0.135083	-0.0670784	0.214573	0.124238	-0.168625	0.146105	-0.136068	-0.231675	-0.0627358	0.569336	0.701041	0.906925	0.473572	0.70169	0.679787	0.621666	0.75585	0.397739	0.846697
X	16587999	16712936	CTPS2	ENSG00000047230	protein_coding	0.154263	0.420932	0.707612	0.133202	0.458856	0.10519	-0.0248919	0.375171	-0.162859	-0.436128	0.381084	-0.339902	0.621267	0.788662	0.208249	0.883637	0.963091	0.296763	0.782666	0.221525	0.393514	0.349803	0.0394897
8	53715543	53843558	ATP6V1H	ENSG00000047249	protein_coding	0.241782	0.119189	0.391806	0.312409	-0.0452602	0.125859	-0.151379	0.612123	-0.166216	0.649837	0.352637	0.472345	-0.0419011	0.232341	0.904651	0.765183	0.604545	0.00333642	0.652511	0.00127276	0.217003	0.0255257	0.891403
4	56977722	57031158	POLR2B	ENSG00000047315	protein_coding	-0.216577	0.0592337	0.274649	-0.323451	-0.218281	-0.123884	0.106873	-0.426491	0.103972	-0.669989	-0.305031	0.012154	-0.550778	0.00225594	0.0549774	0.435272	0.402985	8.30529e-06	0.522542	3.22771e-13	0.00688301	0.938994	1.88973e-09
15	52581317	52709817	FAM214A	ENSG00000047346	protein_coding	0.705774	0.000250165	0.0130229	0.42323	0.252072	1.06554	0.908355	1.03325	0.429049	0.75496	0.212195	1.23174	0.315078	0.194959	0.49024	9.66597e-05	0.000561243	4.13418e-05	0.252162	0.00367884	0.647773	4.01916e-07	0.292706
4	35948221	36244514	ARAP2	ENSG00000047365	protein_coding	2.73564	0.0181379	0.150464	2.68309	2.65057	-2.13851	-3.30515	0.514539	-1.8036	3.70977	5.2678	-3.18247	-0.473194	0.0328109	0.0295846	0.446582	0.0982606	0.782236	0.487853	0.000410218	6.75048e-07	0.0895534	0.800001
1	186311652	186375693	TPR	ENSG00000047410	protein_coding	0.213353	0.161447	0.453973	0.0983425	0.504836	0.153053	0.129597	0.261246	0.205353	0.0473501	0.0482603	0.316173	0.303434	0.847967	0.152254	0.808067	0.773245	0.497423	0.703389	0.918105	0.946299	0.364972	0.379786
3	149162410	149221829	CP	ENSG00000047457	protein_coding	0.563877	0.0750638	0.310911	0.389004	0.166396	0.293691	-0.432411	1.40519	0.0996048	1.3432	0.184031	-0.0823763	1.10275	0.514066	0.82655	0.731198	0.499021	0.000638249	0.92276	0.00094527	0.845499	0.908847	0.00855539
16	27550133	27780369	KIAA0556	ENSG00000047578	protein_coding	0.1409	0.45476	0.731554	0.353544	0.252028	0.662643	-0.221801	-0.279679	0.130394	0.403025	0.205439	-0.42806	-0.010808	0.352762	0.535783	0.0667833	0.581197	0.447286	0.824295	0.211365	0.696757	0.185115	0.982953
6	15522801	15663058	DTNBP1	ENSG00000047579	protein_coding	0.165515	0.261551	0.569566	0.0877991	0.169797	-0.0157292	0.451434	-0.149307	0.235603	-0.168571	0.0776145	0.342075	0.459359	0.856819	0.692686	0.985346	0.145091	0.717017	0.622069	0.671106	0.902674	0.279581	0.108997
X	37685791	37732130	XK	ENSG00000047597	protein_coding	0.675706	0.301183	0.60761	-1.81351	-1.13244	0.0141968	1.92251	0.456989	1.19719	-0.22715	-0.298263	2.25768	-1.22568	0.209417	0.422266	0.99771	0.0291864	0.719421	0.339101	0.877511	0.886915	0.00493613	0.328134
12	5531869	5946232	ANO2	ENSG00000047617	protein_coding	1.26206	0.0662451	0.291661	-0.524004	0.0402889	0.867292	0.120774	1.61672	3.40701	-0.573271	-0.380214	1.994	-1.00682	0.725288	0.984084	0.592847	0.941996	0.116306	0.000667768	0.650506	0.85253	0.0361018	0.407166
12	4487735	4538508	C12orf4	ENSG00000047621	protein_coding	-0.196305	0.134492	0.41524	-0.354598	-0.167886	-0.038492	-0.194766	-0.25991	-0.0531286	-0.697163	-0.000753843	-0.353485	0.0058138	0.193502	0.602667	0.948631	0.509598	0.335509	0.913958	0.00159431	1	0.144342	0.989038
X	17737449	17754988	SCML1	ENSG00000047634	protein_coding	-0.276665	0.0781764	0.317309	-0.515795	-0.329069	-0.638429	-0.607876	-0.359607	-0.146357	0.0338255	-0.083862	-0.0622063	-0.206589	0.120392	0.36475	0.071247	0.0477674	0.283316	0.784966	0.940325	0.89233	0.881323	0.545112
X	10015562	10144478	WWC3	ENSG00000047644	protein_coding	0.0842807	0.647449	0.84864	0.34209	0.346407	-0.96423	-0.0338473	0.116794	0.118844	0.0474502	0.38882	-0.310958	0.310996	0.243617	0.227984	0.000152919	0.935613	0.728613	0.800775	0.894914	0.225778	0.26334	0.225743
X	11117651	11665920	ARHGAP6	ENSG00000047648	protein_coding	0.216195	0.251786	0.558962	0.0961295	0.270492	0.0959894	0.662845	0.181258	0.552961	-0.413187	-0.741056	0.538644	0.394307	0.778293	0.311459	0.836642	0.00149863	0.508384	0.0288172	0.0699963	0.00198929	0.00937367	0.0663676
4	17629306	17781621	FAM184B	ENSG00000047662	protein_coding	0.385558	0.0406362	0.228285	0.453709	0.472859	0.298595	0.111509	0.18893	-0.225361	0.316486	-0.0120009	0.471259	1.26814	0.0484915	0.0364568	0.33044	0.719757	0.491444	0.531053	0.181367	0.983115	0.0258053	2.42522e-13
3	47850690	48089272	MAP4	ENSG00000047849	protein_coding	0.183745	0.273337	0.580574	0.157061	-0.304476	0.123133	0.203079	0.397564	0.289069	-0.0500132	-0.0366041	0.887088	-0.209763	0.614333	0.239822	0.773056	0.455133	0.0818021	0.353034	0.871919	0.942566	5.1111e-06	0.390833
6	117560269	117602542	GOPC	ENSG00000047932	protein_coding	0.143523	0.31547	0.620129	0.635586	0.258382	-0.00878802	-0.22201	0.200627	-0.0276477	0.368028	0.245632	-0.277327	0.0224604	0.00206867	0.30101	0.988612	0.373529	0.417542	0.952303	0.0764506	0.410666	0.209399	0.941886
6	117288300	117425855	ROS1	ENSG00000047936	protein_coding	-2.32892	0.00286347	0.055517	-1.70789	-2.60548	-3.14811	-4.56049	-3.65704	-3.5341	-1.12335	-0.4604	-8.19672	-6.41223	0.14046	0.0123849	0.00326693	1.14102e-06	9.79337e-05	0.000873776	0.311668	0.810179	1.0283e-13	4.68631e-12
11	113797874	113875570	USP28	ENSG00000048028	protein_coding	0.154949	0.509366	0.767576	-0.202281	-0.173811	0.0598053	0.40851	0.170301	0.519089	-0.740586	-0.339379	0.948628	0.173396	0.675621	0.726416	0.943639	0.287572	0.702494	0.238813	0.0237344	0.501915	0.0017846	0.671144
7	18086949	19002416	HDAC9	ENSG00000048052	protein_coding	-0.103247	0.739655	0.892173	-0.430923	-1.06	0.245258	0.8416	-0.441385	0.124057	-0.896599	-0.694238	0.723046	-1.04828	0.311533	0.00220616	0.692461	0.0149588	0.256636	0.858073	0.00629835	0.0968608	0.0308893	0.000857396
5	176647387	176659054	TSPAN17	ENSG00000048140	protein_coding	-0.363688	0.0299057	0.193105	-0.429495	-0.414701	0.060263	-0.224863	-0.673831	0.0715304	-0.525434	-0.0868349	-0.633433	-1.27355	0.00989684	0.0127546	0.865823	0.220225	4.55787e-06	0.815322	0.000423301	0.769405	1.35114e-05	6.66979e-20
5	176383938	176388975	NOP16	ENSG00000048162	protein_coding	-0.0514741	0.729641	0.887869	-0.16682	-0.259881	-0.0663896	0.120824	-0.205346	0.244874	-0.645713	0.1209	0.410226	-0.388031	0.533848	0.271413	0.882387	0.648725	0.381289	0.386038	0.000621433	0.727384	0.0302707	0.0459479
4	15469865	15601557	CC2D2A	ENSG00000048342	protein_coding	0.110641	0.553327	0.793738	0.0472018	0.0777348	0.0688473	-0.132571	0.21888	-0.343378	-0.0885353	0.168451	-0.292646	0.944463	0.917378	0.856105	0.913394	0.71516	0.494993	0.360279	0.805621	0.70986	0.318705	3.09567e-05
8	102204502	102238961	RRM2B	ENSG00000048392	protein_coding	0.199438	0.208985	0.513469	0.211309	-0.111481	0.497956	-0.110752	0.32171	0.267693	0.47516	0.453372	0.217256	-0.542131	0.473859	0.741013	0.0570557	0.71998	0.183759	0.410666	0.0279324	0.0889323	0.387413	0.0094974
7	127346790	127431924	ZNF800	ENSG00000048405	protein_coding	0.235757	0.0501696	0.253121	0.282109	0.180409	0.472112	0.578438	0.0749587	0.173031	0.186386	0.177796	-0.0720394	0.195938	0.27609	0.527568	0.0630049	0.00602411	0.81021	0.624806	0.454538	0.609837	0.807776	0.415288
16	11965210	11968068	TNFRSF17	ENSG00000048462	protein_coding	2.15689	0.112585	NA	3.79897	3.42191	1.34044	3.28679	1.47786	-0.208483	2.52681	-0.273169	-0.0292919	-0.141396	NA	NA	NA	NA	NA	NA	NA	NA	NA	NA
16	11976734	12574287	SNX29	ENSG00000048471	protein_coding	0.44142	0.000763678	0.0246231	0.496873	0.5607	0.214715	0.313348	0.839462	0.301916	0.6559	0.065696	0.110284	0.633217	0.00995064	0.00277196	0.464117	0.131831	4.04147e-07	0.230353	0.000122203	0.869011	0.643879	0.000160523
12	16548372	16610594	LMO3	ENSG00000048540	protein_coding	-0.688636	0.158175	0.449263	0.16265	-1.15482	-0.439963	-0.37207	-1.00679	-3.36683	-0.755438	-3.4202	-0.36088	0.0302591	0.899892	0.194536	0.761558	0.724215	0.240456	0.00103506	0.387262	0.000528723	0.712014	0.9808
6	42206807	42217861	MRPS10	ENSG00000048544	protein_coding	-0.113101	0.421251	0.707896	-0.386555	-0.411471	-0.0993588	-0.00170784	-0.177635	0.126953	-0.300991	-0.166554	0.502708	-0.507579	0.0287011	0.0170537	0.751029	0.997235	0.362215	0.645448	0.0739861	0.509192	0.000856209	0.000837204
6	42155406	42180049	GUCA1A	ENSG00000048545	protein_coding	0.550656	0.784739	NA	0.517002	-0.321402	-0.312042	-0.194572	2.72637	0.719382	0.0888611	0.640115	-0.0718934	0.782073	NA	NA	NA	NA	NA	NA	NA	NA	NA	NA
11	77659996	77821017	RSF1	ENSG00000048649	protein_coding	-0.039109	0.768785	0.905674	0.100165	0.184356	0.315833	-0.111142	-0.386454	-0.0110756	-0.044082	-0.205484	-0.272914	-0.101674	0.781122	0.555327	0.332949	0.731061	0.114296	0.982802	0.894673	0.575652	0.280629	0.729573
1	12230030	12512047	VPS13D	ENSG00000048707	protein_coding	0.550384	0.00474484	0.0738257	0.758146	0.9466	0.762198	0.0699539	0.575608	0.00657298	0.898181	0.11082	0.190332	0.774989	0.0139653	0.00126173	0.0228283	0.878831	0.0587256	0.992128	0.00100354	0.85396	0.599141	0.00474592
10	10798397	11336675	CELF2	ENSG00000048740	protein_coding	-0.125681	0.607747	0.826647	-0.848155	-1.06441	0.623204	0.394028	-0.122754	0.219342	-0.56929	-0.427987	0.284269	-0.831687	3.72266e-05	6.89186e-08	0.00686363	0.0853872	0.665255	0.504548	0.00504135	0.099766	0.212329	1.29607e-05
9	93451685	93566112	FAM120A	ENSG00000048828	protein_coding	0.108809	0.158172	0.449263	0.1053	0.0988305	0.0409171	-0.0698026	0.134817	0.145362	0.0705987	0.113801	0.065878	0.347279	0.609986	0.633147	0.906903	0.734089	0.446102	0.518952	0.704648	0.638011	0.727324	0.0111013
2	135531455	135725270	R3HDM1	ENSG00000048991	protein_coding	-0.0722542	0.725819	0.886383	-0.0542916	-0.127467	0.263208	0.430767	-0.300641	0.353499	-0.695059	-0.243249	-0.221939	-0.579898	0.926568	0.808925	0.639952	0.252304	0.456039	0.475992	0.0354606	0.66354	0.581042	0.0787673
1	40300489	40317813	COL9A2	ENSG00000049089	protein_coding	-0.246094	0.575378	0.807243	-1.1459	-0.49793	1.01004	0.383104	-0.695262	-0.0626603	-0.592006	-1.16838	-0.255077	-1.04833	0.228447	0.66335	0.361029	0.723888	0.480054	0.971043	0.526542	0.292987	0.819698	0.226282
12	88492793	88580851	KITLG	ENSG00000049130	protein_coding	1.94264	0.0455692	0.241663	2.47426	2.91284	-1.54702	-0.354838	3.32815	0.983821	2.10074	-0.52277	1.00134	2.44484	0.231752	0.132521	0.616586	0.898634	0.0605283	0.759017	0.26338	0.89011	0.644775	0.169611
5	60873831	60945073	ERCC8	ENSG00000049167	protein_coding	-0.361789	0.0166202	0.143344	-0.472843	-0.0707731	-0.122577	-0.232013	-0.801122	-0.207958	-0.661024	-0.178329	-0.637845	-0.464732	0.12089	0.875094	0.822713	0.492379	0.00246518	0.641057	0.0150564	0.69954	0.015061	0.0885378
5	65148738	65481920	ADAMTS6	ENSG00000049192	protein_coding	-0.368952	0.215522	0.520542	-0.0647759	0.226846	-0.58592	-0.913825	-0.625033	-0.28481	-0.865742	0.394108	-1.85982	-0.310376	0.931582	0.713556	0.320318	0.0350004	0.168893	0.693742	0.0354573	0.542659	8.35385e-07	0.524795
1	9234775	9271337	H6PD	ENSG00000049239	protein_coding	0.511013	0.156135	0.446852	0.653212	1.0331	-0.299692	-0.92352	1.02385	-0.673044	1.18382	0.171229	-1.0897	1.46567	0.0353489	0.000228899	0.511408	0.0010592	0.000119417	0.0540921	4.14278e-06	0.743517	3.72219e-05	3.89599e-09
1	7771296	7781432	VAMP3	ENSG00000049245	protein_coding	-0.174928	0.152273	0.441518	-0.081757	-0.268266	-0.118614	-0.407074	-0.264638	-0.23275	0.11465	0.25966	-0.346208	-0.60009	0.735164	0.139425	0.678524	0.0117671	0.123538	0.296929	0.550524	0.215258	0.0273602	3.06382e-05
1	7784320	7845177	PER3	ENSG00000049246	protein_coding	0.629717	0.00884404	0.103049	0.553202	0.996775	0.434195	0.294021	0.369075	0.401688	0.0563607	-0.129684	0.833938	1.62407	0.090156	0.000480104	0.289665	0.416199	0.274936	0.336084	0.897879	0.826218	0.00216576	4.85068e-11
1	7843083	7853512	UTS2	ENSG00000049247	protein_coding	0.788935	0.010396	0.112692	0.891684	0.719837	0.0153232	0.447761	0.560468	0.128013	0.808713	-0.0102537	1.27412	1.89652	0.0493718	0.139972	0.991584	0.414533	0.267232	0.894527	0.0822796	0.993544	0.000859036	2.75239e-08
1	7915894	7943165	TNFRSF9	ENSG00000049249	protein_coding	-0.0108915	0.969695	0.988837	0.398595	-0.0956312	-0.377904	-0.221615	-0.408919	1.06038	0.251123	-0.729039	-0.982211	0.203881	0.497788	0.903377	0.642178	0.73799	0.492809	0.0436013	0.664575	0.269269	0.0610865	0.723009
17	50532682	50543750	EPN3	ENSG00000049283	protein_coding	1.90691	0.012321	0.122521	1.33742	1.61132	1.81885	-1.53604	3.02124	1.91791	2.83184	1.06964	0.200089	2.89582	0.425266	0.32821	0.332958	0.510137	0.0116064	NA	0.0190452	NA	0.927253	0.0151717
2	32946953	33399509	LTBP1	ENSG00000049323	protein_coding	0.284759	0.56788	0.802518	0.94569	1.07163	-0.943361	-2.32005	0.684378	-0.246734	0.922096	0.416227	-3.00515	0.70411	0.123425	0.0670216	0.175622	2.82922e-06	0.260218	0.808959	0.0907544	0.64306	1.70932e-10	0.21171
11	32090904	32105755	RCN1	ENSG00000049449	protein_coding	0.0819318	0.769145	0.905781	0.42767	0.297796	-0.23389	-0.773801	-0.197739	0.240641	0.980307	0.310994	-1.55731	-0.0468425	0.184067	0.387785	0.612592	0.00395633	0.572089	0.587781	7.53071e-05	0.440993	5.96793e-11	0.90354
7	74027789	74069907	ELN	ENSG00000049540	protein_coding	1.25891	0.00664168	0.0880296	1.56401	1.35077	2.17298	0.741583	1.23849	-0.603672	-1.83813	1.05401	1.63232	1.91467	0.012599	0.0341741	0.00035192	0.292663	0.0432273	0.518839	0.0011445	0.169786	0.00377046	0.000438452
7	74231499	74254458	RFC2	ENSG00000049541	protein_coding	0.0327942	0.797939	0.91928	0.00944688	0.0951899	0.0721191	0.0670509	0.23716	-0.0297829	-0.694188	-0.126302	0.234732	0.219051	0.982656	0.763425	0.877551	0.829045	0.325565	0.949211	0.00142238	0.742211	0.297955	0.329495
6	156776020	157210779	ARID1B	ENSG00000049618	protein_coding	0.424572	0.0017942	0.0417144	0.348226	0.293182	0.35974	0.83487	0.414648	0.172484	0.342885	-0.0239171	0.506244	0.800507	0.122649	0.204746	0.153046	4.02791e-06	0.0386789	0.591433	0.0898445	0.961118	0.00675454	3.91159e-06
5	1317752	1345099	CLPTM1L	ENSG00000049656	protein_coding	-0.212774	0.297096	0.60371	-0.129048	-0.565249	-0.0142092	-0.669714	-0.162563	-0.26638	0.598091	-0.0342226	-0.768916	-0.687952	0.74963	0.0484429	0.985435	0.0124538	0.64217	0.518927	0.0200109	0.957545	0.00201352	0.00575786
18	58044226	58401540	NEDD4L	ENSG00000049759	protein_coding	-0.0974699	0.702881	0.874418	-0.548733	-0.414741	0.19929	0.772885	-0.260524	0.058363	-0.791547	-0.488319	0.5336	-1.20539	0.0351525	0.12648	0.624138	0.000702144	0.362644	0.908839	0.000443558	0.0964648	0.0209363	2.17357e-08
X	49250438	49270477	FOXP3	ENSG00000049768	protein_coding	0.198537	0.768002	NA	0.370437	0.93417	-1.67662	-0.697783	0.470875	0.884876	0.0408135	-0.117364	0.349827	0.0620575	NA	NA	NA	NA	0.821189	NA	0.989783	NA	NA	0.980999
X	49269793	49301461	PPP1R3F	ENSG00000049769	protein_coding	0.0129188	0.943066	0.979152	-0.198435	-0.167514	0.170003	0.196146	-0.0222487	0.0133604	-0.290523	0.0472483	0.577382	-0.483499	0.664682	0.720522	0.781254	0.640284	0.96563	0.984709	0.427773	0.948005	0.0612597	0.139218
5	74640023	74722647	HEXB	ENSG00000049860	protein_coding	0.599088	0.095131	0.349879	0.661375	0.408248	-0.300225	-1.17955	1.47502	-0.361985	1.33842	0.25952	-0.602437	1.60618	0.00334164	0.0988643	0.352853	9.77622e-09	1.01502e-14	0.229143	2.53501e-12	0.427296	0.00480297	9.53056e-18
5	72320367	72368395	PTCD2	ENSG00000049883	protein_coding	0.163522	0.302627	0.609276	-0.0730991	-0.00289693	-0.172918	-0.232825	0.479677	0.358147	0.435128	0.220752	0.324498	0.110149	0.875274	0.997622	0.739912	0.515705	0.0975414	0.367312	0.129093	0.630769	0.282263	0.758234
X	74732856	74925485	NEXMIF	ENSG00000050030	protein_coding	2.55015	0.0161699	NA	3.57147	2.89772	1.20133	3.49004	3.25126	0.664465	3.64534	0.595194	1.60497	0.73869	NA	NA	NA	NA	0.108848	NA	0.0558932	NA	NA	0.811727
14	59484443	59505410	JKAMP	ENSG00000050130	protein_coding	-0.0983907	0.410704	0.699377	-0.095084	-0.139322	0.029396	-0.185426	-0.269279	0.0208016	0.212329	0.164753	-0.251412	-0.65208	0.691903	0.522259	0.943639	0.340977	0.125092	0.954103	0.223833	0.504043	0.139728	8.846e-06
11	11956207	12009769	DKK3	ENSG00000050165	protein_coding	-0.470225	0.175037	0.47251	-1.09003	-1.06203	0.40533	0.122431	-2.45224	-0.235179	-0.331508	0.0328164	-0.421606	-1.95683	0.000324377	0.00046726	0.363654	0.78555	2.89951e-20	0.651287	0.33538	0.965873	0.198734	1.68114e-13
7	144355288	144380632	ARHGEF5	ENSG00000050327	protein_coding	1.06947	0.0558674	0.267336	0.693598	2.03188	-0.873761	-0.44228	0.226343	0.341784	2.45298	0.754139	-1.36256	2.08775	0.473859	0.00530513	0.464479	0.702791	0.836009	0.810139	0.000197062	0.511749	0.208535	0.00140852
7	26152198	26187137	NFE2L3	ENSG00000050344	protein_coding	0.123197	0.57938	0.809905	-0.0580968	0.370597	0.0948773	-0.0506755	0.326825	-0.324875	-0.153775	0.554843	-0.156951	0.35184	0.940682	0.51209	0.930633	0.942762	0.548669	0.656421	0.791411	0.353399	0.790614	0.475104
6	13786557	13814568	MCUR1	ENSG00000050393	protein_coding	-0.258641	0.166813	0.461429	-0.410281	-0.461302	-0.124954	0.0138649	-0.646383	0.088222	-0.995491	-0.362703	0.408372	-0.582263	0.115474	0.0665201	0.782784	0.973027	0.00377812	0.846257	2.03259e-06	0.2349	0.0782276	0.00693406
12	50175788	50283546	LIMA1	ENSG00000050405	protein_coding	0.0473913	0.838138	0.937373	0.456318	0.466735	0.0825039	-0.422859	-0.0584395	-0.313632	0.514172	0.435372	-1.30907	-0.275171	0.0914979	0.0777764	0.881373	0.107146	0.871253	0.366846	0.0293395	0.152236	5.34608e-10	0.290918
12	51047962	51060424	LETMD1	ENSG00000050426	protein_coding	0.332932	0.0856265	0.331695	0.416019	0.285167	-0.0501348	-0.457189	0.701551	-0.182754	0.305554	0.0589363	0.637734	1.01306	0.0611597	0.236599	0.922666	0.0347779	0.000188069	0.588187	0.156135	0.893008	0.000613905	6.42063e-09
12	51391317	51515763	SLC4A8	ENSG00000050438	protein_coding	0.289802	0.0829134	0.327294	0.0790165	0.221715	0.276588	0.252829	0.5356	0.19754	0.668253	0.166779	0.215937	0.185063	0.891191	0.64992	0.630531	0.57343	0.139501	0.74558	0.0456093	0.791263	0.615741	0.660643
9	131009174	131094473	LAMC3	ENSG00000050555	protein_coding	0.448727	0.337208	0.638526	-0.160128	-1.40754	0.935556	0.696599	0.930708	0.995446	0.116331	0.771779	0.798935	-0.835625	0.919795	0.225347	0.474432	0.523202	0.359484	0.441385	0.935045	0.581339	0.432048	0.431901
1	70852353	71047808	PTGER3	ENSG00000050628	protein_coding	2.50638	0.0123207	0.122521	2.78	1.86053	-0.768934	1.21455	3.07545	-1.08422	6.35524	-0.147864	-2.92362	-0.160432	0.0127024	0.139436	0.775442	0.447768	0.0038066	0.661366	9.48098e-13	0.962758	0.112349	0.937121
4	121131408	121227466	TNIP3	ENSG00000050730	protein_coding	-0.616535	0.260553	0.568597	0.821403	-0.591328	-0.899517	-3.94037	-0.638315	-0.192148	-0.707131	-2.68829	-2.14286	-0.242669	0.461211	0.660797	0.606832	0.0195888	0.616661	NA	0.554104	NA	0.0790521	0.84255
5	180233143	180292099	MAPK9	ENSG00000050748	protein_coding	-0.0385263	0.805532	0.922288	-0.321891	-0.188912	-0.0545729	0.25078	-0.204325	0.384417	-0.160725	0.246763	-0.00761282	-0.603343	0.256728	0.554375	0.926971	0.374903	0.479805	0.217132	0.571285	0.485521	0.986152	0.00602501
5	178237618	178590393	COL23A1	ENSG00000050767	protein_coding	1.39796	0.0377793	0.219434	-1.22892	-1.4582	1.34625	3.42735	0.444054	1.38613	-1.02822	-0.0589397	2.59133	-1.15418	0.108195	0.0415948	0.0404584	8.83651e-13	0.549352	0.0365445	0.141237	0.968904	1.00503e-07	0.083095
16	75228181	75268053	BCAR1	ENSG00000050820	protein_coding	-0.156226	0.410834	0.699442	0.0950053	-0.105682	-0.117735	0.444567	-0.251785	-0.0239754	-0.499954	-0.118614	-0.67836	-0.723277	0.843089	0.822905	0.854084	0.167655	0.482438	0.969499	0.095249	0.837953	0.0164856	0.00927862
11	6211335	6234711	FAM160A2	ENSG00000051009	protein_coding	0.123692	0.38346	0.677298	0.296239	0.221531	-0.219141	-0.211153	0.143647	-0.0981037	0.0768841	-0.123113	0.0619486	0.771681	0.126107	0.285077	0.393692	0.306387	0.511956	0.753986	0.736547	0.682126	0.79129	1.3082e-07
16	56932142	56944864	HERPUD1	ENSG00000051108	protein_coding	-0.589363	0.00113944	0.0315333	-0.368089	-0.56298	-0.414535	-0.771638	-1.21318	-0.605561	-0.393696	0.0499642	-1.31184	-0.806547	0.117973	0.00779683	0.104973	7.22912e-05	2.16164e-11	0.00811817	0.0568188	0.913206	3.03365e-13	1.15625e-05
19	18929201	18941261	HOMER3	ENSG00000051128	protein_coding	-0.122933	0.572063	0.805351	-0.474195	-0.607669	0.171833	0.0634458	-0.109308	0.227662	-0.664514	-0.40119	0.607931	-0.682929	0.16538	0.0556885	0.759315	0.889719	0.795399	0.642885	0.0198508	0.324833	0.0331253	0.0142156
15	40694774	40732340	RAD51	ENSG00000051180	protein_coding	1.12377	0.0048112	0.0741734	0.851007	0.599856	1.2313	0.737616	0.773224	0.983886	1.77688	1.70997	1.20157	1.25858	0.419562	0.588235	0.271784	0.46285	0.42351	0.401419	0.0225274	0.0662533	0.177973	0.124275
3	121431427	121546641	POLQ	ENSG00000051341	protein_coding	0.485439	0.339715	0.640657	0.466229	1.03367	0.706415	0.851786	1.28391	-0.0250782	0.16549	0.428151	0.0480064	-1.59408	0.749999	0.393	0.679537	0.485908	0.225264	0.991083	0.909948	0.816671	0.97815	0.117372
3	138652698	138834928	PIK3CB	ENSG00000051382	protein_coding	0.357147	0.0486149	0.249446	0.312697	0.333487	0.504169	-0.449507	0.269201	0.427737	0.883748	0.224617	0.418915	0.356826	0.417715	0.375451	0.198952	0.200085	0.463465	0.311339	0.00151234	0.65807	0.190039	0.273657
16	88643289	88651054	CYBA	ENSG00000051523	protein_coding	0.397336	0.445391	0.725106	1.19961	0.654568	-0.421752	-2.48389	0.245081	-0.54453	1.92689	-0.0880605	-2.64496	0.673858	0.0222544	0.270397	0.617343	1.09215e-07	0.717262	0.472062	1.39829e-05	0.939279	7.21386e-09	0.192766
5	175917873	176034680	THOC3	ENSG00000051596	protein_coding	0.153145	0.220802	0.526104	0.10051	-0.0352935	0.0374933	0.0251094	0.131007	0.515203	0.230471	-0.0303751	0.351159	0.10948	0.783316	0.933268	0.950934	0.948737	0.674923	0.0645982	0.386435	0.957545	0.148701	0.712232
6	138403531	138422197	HEBP2	ENSG00000051620	protein_coding	-0.0268782	0.874684	0.953037	0.228237	0.0621439	-0.152007	-0.0556636	-0.192199	0.406712	0.139489	-0.302134	0.126731	-0.913549	0.454504	0.874892	0.723852	0.876977	0.507422	0.177632	0.625634	0.358235	0.665729	1.18902e-05
12	123152320	123244014	MPHOSPH9	ENSG00000051825	protein_coding	-0.051816	0.754511	0.899298	-0.0991891	-0.000504997	0.100166	0.149981	-0.626554	0.24232	-0.456271	-0.145721	0.375452	-0.366527	0.804285	1	0.855203	0.659022	0.0117962	0.53539	0.0773011	0.749518	0.149022	0.158095
12	19129752	19376400	PLEKHA5	ENSG00000052126	protein_coding	0.893622	0.000952116	0.02852	0.590432	0.876907	0.0880225	0.143684	1.35824	0.656991	0.709764	-0.0255026	1.73483	1.57711	0.0573606	0.00191189	0.896663	0.720958	4.88139e-08	0.0538186	0.0089902	0.97305	7.30576e-13	6.40999e-11
16	31131433	31135727	PRSS8	ENSG00000052344	protein_coding	0.292665	0.82789	NA	0.793742	-1.41892	0.954303	-1.29209	1.3262	-1.3486	-1.00865	0.715131	1.09972	0.718406	NA	NA	NA	NA	NA	NA	NA	NA	NA	NA
1	114769479	114780685	SIKE1	ENSG00000052723	protein_coding	0.07755	0.641421	0.845474	-0.0518784	-0.00672547	-0.0681272	-0.342413	0.172557	0.122533	-0.340229	0.0128589	0.90876	-0.0396345	0.870827	0.986576	0.875054	0.0996114	0.456942	0.712642	0.081653	0.979123	4.46892e-08	0.881785
10	97356358	97426076	RRP12	ENSG00000052749	protein_coding	0.225881	0.0582445	0.272584	0.124635	-0.104498	0.274997	0.458926	0.272939	0.341357	0.202527	-0.0324588	0.574981	-0.0266881	0.634624	0.703529	0.269764	0.0118572	0.167591	0.145202	0.322897	0.93947	0.000539758	0.920253
4	158769026	158908050	FNIP2	ENSG00000052795	protein_coding	0.130734	0.456518	0.733022	-0.177928	-0.336597	0.794056	0.23467	-0.0998388	0.0307454	0.362479	-0.0554587	0.452657	-0.331245	0.558448	0.184489	0.000292837	0.373927	0.741137	0.950366	0.105339	0.907888	0.034439	0.141745
4	165327667	165343164	MSMO1	ENSG00000052802	protein_coding	-0.569399	0.0407143	0.228369	-0.326715	-0.420397	-1.12774	-1.2085	-0.948729	-0.209357	-0.496434	0.144863	-1.34283	-0.490214	0.617936	0.484709	0.0324124	0.00799262	0.041714	0.809206	0.329081	0.882164	0.00157926	0.326838
11	43358920	43494933	TTC17	ENSG00000052841	protein_coding	0.108959	0.345328	0.645635	0.222543	0.236423	-0.00759637	-0.127105	-0.0935673	0.141694	-0.0296896	0.0817176	-0.0203476	0.556009	0.32376	0.279934	0.988744	0.603632	0.706572	0.64404	0.912728	0.816323	0.942613	0.000778769
11	44260440	44310139	ALX4	ENSG00000052850	protein_coding	1.32697	0.0165784	0.14328	0.775331	1.75436	0.190621	1.68194	1.45869	1.55422	1.07462	0.563687	1.9607	1.43696	0.618414	0.116967	0.951052	0.131268	0.202977	NA	0.396707	NA	0.0484028	0.184273
5	133196455	133612541	FSTL4	ENSG00000053108	protein_coding	1.48817	0.00449258	0.0714039	1.97735	0.661683	1.26585	1.71691	2.21885	1.47524	1.51337	0.0974869	1.47793	1.49751	0.0477806	0.654109	0.366339	0.0829678	0.013816	0.245715	0.128784	0.969716	0.119512	0.12511
14	89124871	89619149	FOXN3	ENSG00000053254	protein_coding	0.67234	0.000259151	0.0131653	0.496162	0.699471	0.499802	0.539499	0.886557	-0.0447663	0.920052	0.23402	0.649837	1.37451	0.0476303	0.00243325	0.0706295	0.0211225	2.37001e-05	0.930209	8.40301e-06	0.507255	0.00247653	2.22754e-12
6	110245928	110358272	METTL24	ENSG00000053328	protein_coding	1.12804	0.533403	NA	0.978393	3.01078	0	0	0	0	3.13435	0	0	1.23432	NA	NA	NA	NA	NA	NA	NA	NA	NA	NA
1	19303965	19312146	AKR7A2	ENSG00000053371	protein_coding	0.0751959	0.536045	0.783529	-0.125018	0.130359	-0.00615108	-0.298087	0.359082	0.1028	-0.181391	-0.0909595	0.530878	0.144852	0.56288	0.530286	0.98928	0.0771201	0.0189297	0.703389	0.299358	0.74768	0.000138077	0.405262
1	19251805	19260128	MRTO4	ENSG00000053372	protein_coding	-0.179538	0.224102	0.529643	-0.294665	-0.38329	-0.245703	0.0956061	-0.44837	0.259421	-0.69778	-0.0261244	0.180781	-0.616864	0.11672	0.0282881	0.282834	0.671269	0.00617158	0.238877	7.1502e-06	0.945391	0.325737	4.73366e-05
20	37521206	37523690	NNAT	ENSG00000053438	protein_coding	0.7104	0.13973	0.422593	-0.840267	-0.557003	-0.387762	1.16691	0.339368	0.356514	1.31847	-0.349974	2.53769	-0.971015	0.12089	0.335128	0.6251	0.00730779	0.551798	0.633042	0.00117815	0.655555	7.70123e-12	0.0421095
19	17215346	17219829	USE1	ENSG00000053501	protein_coding	-0.103532	0.376361	0.671517	-0.245404	-0.0664078	0.00714976	0.122732	-0.301299	0.0486708	-0.554585	0.0390395	-0.0647656	-0.164812	0.337764	0.842967	0.990806	0.657943	0.189055	0.911149	0.00698285	0.933461	0.820902	0.491614
3	183178043	183428778	MCF2L2	ENSG00000053524	protein_coding	-0.081557	0.548202	0.790755	-0.28003	0.00955364	-0.0963788	0.124206	-0.197519	-0.150676	-0.374248	0.138174	-0.173226	0.0980176	0.435067	0.986683	0.876979	0.747908	0.581716	0.765779	0.216058	0.786633	0.61749	0.786679
12	2825348	2835544	NRIP2	ENSG00000053702	protein_coding	0.209271	0.453124	0.730301	-0.167568	0.372181	1.04717	-0.0551945	0.0634297	-0.604579	-0.0770839	0.460538	-0.13307	0.570307	0.845613	0.59838	0.0780019	0.949545	0.939739	0.472062	0.924173	0.565159	0.862452	0.291125
18	23689443	23956222	LAMA3	ENSG00000053747	protein_coding	1.98164	0.00017215	0.0102483	2.19307	2.42413	1.21372	-0.828462	1.6755	-0.129124	3.4925	2.03043	-0.718998	2.81538	1.12779e-07	2.32361e-09	0.0162075	0.106938	5.56883e-05	0.895188	3.16376e-20	1.78449e-06	0.148235	1.72327e-13
14	57268924	57298742	AP5M1	ENSG00000053770	protein_coding	-0.0484964	0.618162	0.833171	-0.250553	-0.153229	-0.123281	-0.0758501	-0.102807	-0.132696	0.057055	0.171306	0.25097	-0.19792	0.19529	0.474211	0.670975	0.744745	0.632783	0.624336	0.797047	0.485616	0.137633	0.257413
4	25377213	25418498	ANAPC4	ENSG00000053900	protein_coding	0.0332462	0.760989	0.902055	0.185145	0.22732	-0.0836007	-0.0696311	0.259732	-0.183098	-0.14535	0.0903419	-0.272996	0.212883	0.42358	0.293553	0.822713	0.793877	0.188191	0.513964	0.504416	0.787809	0.152974	0.264456
11	2444684	2849105	KCNQ1	ENSG00000053918	protein_coding	1.8319	0.224548	NA	-1.59029	0.585757	2.49653	3.90606	-1.32873	2.69247	2.6997	-0.732239	-1.21733	-1.32944	NA	NA	NA	NA	0.751355	NA	0.391795	NA	0.760332	0.730284
1	36136570	36156053	TRAPPC3	ENSG00000054116	protein_coding	-0.210478	0.273706	0.581097	0.0660481	-0.217196	0.0734482	-1.15242	-0.371573	-0.409311	0.276737	0.232937	-0.908746	-0.324586	0.81835	0.320963	0.848872	1.61156e-12	0.0430632	0.0596687	0.134447	0.349502	1.88462e-08	0.0681738
1	36224432	36305357	THRAP3	ENSG00000054118	protein_coding	-0.0406552	0.499898	0.761319	0.0918826	-0.038904	-0.0178945	-0.0662971	-0.0157957	-0.0877459	-0.133955	-0.145876	0.0483212	-0.0590849	0.580625	0.841772	0.954295	0.687702	0.934377	0.662754	0.313773	0.394463	0.759002	0.692356
9	136848724	136851027	PHPT1	ENSG00000054148	protein_coding	-0.065173	0.619451	0.833703	-0.149101	-0.152218	-0.0484251	0.306802	-0.278238	0.183533	-0.435139	0.0385817	0.151853	-0.502919	0.550685	0.531314	0.912941	0.11828	0.156842	0.509714	0.0132105	0.925168	0.472403	0.00281021
9	137048107	137054061	ENTPD2	ENSG00000054179	protein_coding	1.6122	0.282314	NA	0	1.09511	1.08571	0	3.25383	1.17599	3.98966	0	0	1.88681	NA	NA	NA	NA	NA	NA	NA	NA	NA	NA
2	159803355	159904756	LY75	ENSG00000054219	protein_coding	0.0709355	0.804144	0.92173	-0.487265	-0.212611	0.165436	-0.585124	0.350067	-0.0831095	0.301968	-0.807107	-0.235392	1.22523	0.330904	0.719439	0.844411	0.220708	0.464272	0.923093	0.516095	0.123665	0.643866	0.000186126
1	235131634	235328219	ARID4B	ENSG00000054267	protein_coding	0.130412	0.354768	0.653873	0.350738	0.55709	0.215838	-0.145435	0.017935	-0.101957	0.179921	0.122001	-0.214498	0.148522	0.211443	0.0240009	0.579988	0.651915	0.964185	0.823417	0.52107	0.782576	0.433653	0.602335
1	241590102	241677376	OPN3	ENSG00000054277	protein_coding	-0.772127	0.00936932	0.106767	-0.563296	-0.145097	-0.153351	-0.222942	-2.06353	-0.86758	-1.08419	-0.444582	-1.84276	-2.0284	0.0233977	0.667677	0.72202	0.441814	4.88951e-24	0.000336215	2.39814e-07	0.125732	4.09353e-19	1.56545e-23
1	243256034	243500091	SDCCAG8	ENSG00000054282	protein_coding	0.162913	0.319846	0.623855	0.495224	0.447737	0.119379	-0.248578	0.382106	-0.247654	0.0876263	0.165042	-0.404238	0.489275	0.0498277	0.0768209	0.800542	0.385517	0.123401	0.489746	0.778362	0.681285	0.0938591	0.0278875
2	219289623	219309648	PTPRN	ENSG00000054356	protein_coding	0.0959742	0.900216	0.96381	0.440203	-1.43419	-1.58071	-2.77467	1.27872	0.280909	1.99411	-1.2222	-5.56524	-3.00971	0.731739	0.184136	0.260358	0.0236166	0.16443	0.883293	0.0131009	0.385257	0.000294908	0.0145357
1	210328252	210676296	HHAT	ENSG00000054392	protein_coding	-0.289937	0.369317	0.666007	-0.576164	-0.428359	0.810214	-0.952189	-0.402797	-0.056065	-0.71228	0.162409	-0.198214	-2.51194	0.0693317	0.20048	0.00910048	0.000573255	0.203993	0.92948	0.00980914	0.756657	0.569019	1.39922e-23
1	10210805	10381603	KIF1B	ENSG00000054523	protein_coding	0.0869841	0.797164	0.918853	-0.757867	-0.751483	0.220743	0.841788	-0.212449	0.868663	-1.18876	-0.255069	1.03632	-1.11458	0.0129842	0.0130201	0.670703	0.0031983	0.569657	0.00670132	5.50111e-06	0.587568	8.65748e-05	1.79897e-05
6	1609915	1613897	FOXC1	ENSG00000054598	protein_coding	1.40513	0.08193	0.326047	2.18761	2.37245	-0.036155	0.459032	1.49063	-1.11546	2.17615	1.22177	0.871866	1.2924	0.291265	0.235496	0.995688	0.859504	0.473599	0.709124	0.230355	0.673942	0.685973	0.512885
22	46762617	47175699	TBC1D22A	ENSG00000054611	protein_coding	0.23793	0.057084	0.270041	0.00191127	0.0124274	0.363243	0.23681	0.251823	0.420518	0.336414	0.0635582	0.616315	-0.0803999	0.998474	0.974679	0.161098	0.326723	0.277381	0.095098	0.10823	0.883776	0.000931918	0.764972
14	63761899	64226433	SYNE2	ENSG00000054654	protein_coding	0.545324	0.000561321	0.0206369	0.450946	0.457209	0.401708	0.781731	0.783915	0.416183	0.0411722	-0.0103144	0.912123	0.890155	0.0509134	0.0442344	0.132827	8.73447e-05	5.24311e-05	0.122173	0.895291	0.98513	1.03733e-06	1.46801e-06
14	67533290	67589612	PLEKHH1	ENSG00000054690	protein_coding	0.235504	0.141368	0.425509	0.1944	0.304328	0.321065	0.4554	0.536252	0.0772304	-0.417692	0.324066	0.0784789	0.232427	0.668575	0.449205	0.498843	0.179363	0.095185	0.907042	0.262031	0.478479	0.86262	0.52458
20	51596514	51768390	ATP9A	ENSG00000054793	protein_coding	1.0586	1.26707e-05	0.00207544	0.60369	0.650483	0.857495	0.67319	1.7841	1.15643	1.53629	-0.133797	0.817993	1.61656	0.0165292	0.00817106	0.000437617	0.00441313	1.51724e-18	3.42563e-07	6.69509e-14	0.765854	0.000181682	1.44601e-15
20	57329803	57343994	SPO11	ENSG00000054796	protein_coding	0.645501	0.875836	NA	0	2.89847	0	0	0	0	0	0	0	1.06606	NA	NA	NA	NA	NA	NA	NA	NA	NA	NA
20	55997357	56005519	CBLN4	ENSG00000054803	protein_coding	0.453142	0.912657	NA	0	0	1.12939	0	0	0	1.53053	0	0	0	NA	NA	NA	NA	NA	NA	NA	NA	NA	NA
11	74696429	74731385	CHRDL2	ENSG00000054938	protein_coding	1.74767	0.234776	NA	1.41532	0.754951	3.23754	0.882631	-0.0931307	1.14346	3.02292	-0.225611	0.0182662	3.31759	NA	NA	NA	NA	NA	NA	NA	NA	NA	NA
11	73400487	73598189	FAM168A	ENSG00000054965	protein_coding	0.278898	0.0135674	0.128445	0.294437	0.353297	0.565548	0.126859	0.397393	-0.0791506	0.460626	0.178365	-0.0382942	0.394499	0.133424	0.0558406	0.00137886	0.575581	0.0199026	0.809206	0.00444822	0.494143	0.876925	0.0151645
11	73376399	73397474	RELT	ENSG00000054967	protein_coding	0.0503589	0.816896	0.927462	0.307689	0.209331	0.50681	-0.212153	-0.311381	0.05212	0.275971	0.204436	0.0755733	-1.35918	0.417246	0.617552	0.184754	0.600968	0.396876	0.937272	0.427168	0.68921	0.861323	9.54122e-06
14	87837820	87993665	GALC	ENSG00000054983	protein_coding	0.15851	0.0941903	0.348371	0.0152144	-0.0463575	0.470566	0.0642862	0.395872	0.00587958	0.24565	0.212646	0.045543	0.0696888	0.955411	0.846069	0.00124727	0.755418	0.0041321	0.984794	0.0972138	0.268314	0.820894	0.702761
2	202265736	202303661	NOP58	ENSG00000055044	protein_coding	-0.231139	0.0840674	0.329276	-0.367136	-0.0105324	-0.355681	-0.0494096	-0.358502	-0.0255341	-0.711053	-0.440654	0.0368826	-0.201866	0.146137	0.980535	0.222127	0.884353	0.127281	0.957117	0.000518499	0.0967039	0.907678	0.415957
1	16352575	16398145	SZRD1	ENSG00000055070	protein_coding	0.00987674	0.943579	0.979469	-0.0607474	0.00873136	-0.101831	-0.00112562	-0.0831843	0.196434	0.252534	0.219763	-0.666049	0.132403	0.870121	0.984599	0.824057	0.999741	0.793429	0.581671	0.298346	0.515047	0.00126545	0.621156
7	150944961	150978321	KCNH2	ENSG00000055118	protein_coding	-0.0805558	0.865497	0.949385	-0.734037	-0.685572	0.18032	1.13312	-0.33475	-0.294861	-3.06771	-0.897417	1.24365	-1.77734	0.180619	0.210891	0.857774	0.0121405	0.572663	0.715695	3.13279e-09	0.126898	0.00312562	7.68722e-05
7	148697914	148801110	CUL1	ENSG00000055130	protein_coding	0.00680025	0.929778	0.973696	-0.0863109	-0.0540744	0.0135105	0.0657528	0.0306068	0.219193	-0.138615	0.0101956	0.229814	-0.285518	0.564915	0.742845	0.962759	0.655389	0.849272	0.102076	0.247375	0.970435	0.0287716	0.00534883
5	153990148	154038936	FAM114A2	ENSG00000055147	protein_coding	-0.258985	0.0189093	0.152633	-0.0760871	-0.342012	-0.373556	-0.50208	-0.356072	-0.058305	-0.300669	0.167084	-0.485638	-0.427737	0.744169	0.0384135	0.0382048	0.00102294	0.0229425	0.849181	0.0561789	0.462288	0.00100354	0.00386085
5	157266079	157395595	CYFIP2	ENSG00000055163	protein_coding	0.223543	0.326317	0.629207	0.190597	-0.117588	0.525555	1.04236	0.0335564	0.528699	0.078174	0.282089	-0.703014	-0.392896	0.638766	0.793651	0.134775	6.46819e-05	0.941403	0.140332	0.842913	0.511392	0.0101742	0.185763
6	149218641	149411613	TAB2	ENSG00000055208	protein_coding	-0.205653	0.0925425	0.344747	-0.196447	-0.31452	0.0667096	0.0634397	-0.5167	0.081577	-0.349324	-0.145316	-0.340174	-0.584232	0.380744	0.109779	0.864148	0.807399	0.00231032	0.805796	0.0487236	0.613082	0.0529644	0.000280719
6	149566294	149591748	GINM1	ENSG00000055211	protein_coding	0.391105	0.0963847	0.35229	0.620521	0.480581	0.0024677	-0.691134	0.714413	-0.238863	0.995054	0.430498	-0.269781	0.938511	0.0113462	0.0607866	0.998743	0.00341369	0.00141852	0.518871	2.14197e-06	0.14743	0.308721	6.51854e-06
2	37099210	37157065	EIF2AK2	ENSG00000055332	protein_coding	-0.0465202	0.758341	0.900888	0.144958	0.246913	-0.0539038	-0.511204	0.182816	-0.205217	-0.0787219	0.0567262	-0.675383	0.149356	0.641298	0.357308	0.920452	0.020386	0.495542	0.547209	0.785393	0.904675	0.000768787	0.559163
17	78787381	78841441	USP36	ENSG00000055483	protein_coding	0.31066	0.0531122	0.260751	0.218818	0.34729	0.0116453	-0.0234765	0.290201	0.213575	0.463148	0.15875	0.513133	0.746268	0.595781	0.335716	0.98928	0.96237	0.406792	0.668198	0.126357	0.770889	0.0825708	0.00589215
7	152134922	152436005	KMT2C	ENSG00000055609	protein_coding	0.484367	0.00105268	0.0303032	0.513669	0.546265	0.428741	0.847134	0.478737	0.556722	0.402492	-0.0764393	0.395767	0.592889	0.0773201	0.0536437	0.219705	0.000739174	0.080516	0.0847424	0.139393	0.891956	0.147158	0.0173123
1	85018082	85048500	MCOLN3	ENSG00000055732	protein_coding	2.16123	8.98636e-05	0.00682905	2.16216	1.34341	1.54169	0.636437	3.59973	0.185497	2.11405	-1.32518	2.19315	3.49212	1.3954e-06	0.00968725	0.00357316	0.336924	4.54251e-20	0.875691	1.66978e-06	0.187521	3.39376e-07	3.50134e-19
2	56183990	56386172	CCDC85A	ENSG00000055813	protein_coding	0.886773	0.191564	0.493722	2.22564	0.808136	1.03813	-1.60484	0.995803	-1.45434	2.20755	-2.88632	-3.30385	1.43119	1.58984e-09	0.0911686	0.0358666	0.00576157	0.0204379	0.0261559	8.46102e-10	0.000110053	5.16505e-05	0.000161245
2	20248691	20352234	PUM2	ENSG00000055917	protein_coding	0.186147	0.0127112	0.124736	0.207335	0.254972	0.204104	0.344351	0.135281	0.144233	0.100399	0.0666327	0.20888	0.172194	0.256957	0.135915	0.346163	0.026212	0.467713	0.546135	0.591339	0.821169	0.196243	0.293349
10	100969458	100987515	MRPL43	ENSG00000055950	protein_coding	-0.184787	0.0654307	0.289792	-0.277588	-0.299318	-0.153645	-0.138282	-0.282301	0.0473152	-0.474679	-0.105768	0.141137	-0.439189	0.0896068	0.0613474	0.501805	0.448661	0.0660057	0.874294	0.000657976	0.672848	0.396297	0.00127049
3	52812962	52830688	ITIH4	ENSG00000055955	protein_coding	0.790476	0.218086	0.523361	-0.637667	-0.791689	0.0122839	0.227122	1.41999	0.579215	-1.0761	-1.55413	2.93032	0.338517	0.626124	0.509635	0.99777	0.866328	0.128659	0.704288	0.284159	0.205801	0.000210647	0.769606
3	52777595	52792068	ITIH1	ENSG00000055957	protein_coding	-0.449424	0.700809	NA	-2.27089	-1.30582	-2.13809	-0.170694	1.55954	-2.07712	-0.619171	-2.14181	1.04385	-2.01004	NA	NA	NA	NA	NA	NA	NA	NA	NA	NA
4	169729470	169757944	HPF1	ENSG00000056050	protein_coding	-0.0555855	0.74736	0.895557	-0.294349	-0.266034	0.0208317	-0.0502	0.0291379	0.183024	-0.788914	-0.272139	0.494565	0.0270268	0.376698	0.427396	0.976506	0.903087	0.944231	0.679779	0.00214332	0.493627	0.0533954	0.945255
5	32354350	32444740	ZFR	ENSG00000056097	protein_coding	-0.203605	0.00689684	0.0895797	-0.218595	-0.187356	-0.0773803	-0.00564268	-0.353381	-0.078365	-0.299137	-0.136336	-0.226427	-0.526719	0.051037	0.101381	0.671137	0.976299	0.000239686	0.650915	0.00207711	0.345119	0.0238473	5.01864e-09
X	130202707	130268899	ZNF280C	ENSG00000056277	protein_coding	-0.198877	0.211572	0.516189	-0.644413	-0.333755	-0.0509471	0.358594	-0.323803	0.0973308	-0.245864	-0.604957	-0.120399	-0.371523	0.0129729	0.253953	0.93397	0.180545	0.247318	0.836851	0.394622	0.0342192	0.702835	0.145097
4	72031804	72148067	NPFFR2	ENSG00000056291	protein_coding	1.31471	0.271641	NA	-0.930278	1.63681	-0.797473	2.47133	0.304144	0.215661	2.80586	0.810625	0.402641	2.21783	NA	NA	NA	NA	NA	NA	NA	NA	NA	NA
22	44881162	45010005	PHF21B	ENSG00000056487	protein_coding	1.00579	0.065826	0.290742	-0.119568	-0.618211	0.253912	2.40602	1.70509	1.03711	-1.0116	0.284552	2.01488	0.0493616	0.935226	0.604872	0.892322	0.00166051	0.0327175	0.369538	0.301106	0.873242	0.00711636	0.969817
9	120902393	120929173	TRAF1	ENSG00000056558	protein_coding	0.829621	0.00909377	0.104843	1.58368	0.964044	-0.441058	-0.367263	1.18799	0.370594	0.863745	0.276743	0.372185	1.7295	3.76002e-07	0.0057432	0.446582	0.443208	0.00019068	0.500651	0.0102086	0.642471	0.362542	2.88753e-09
9	122844556	122905359	RC3H2	ENSG00000056586	protein_coding	-0.0154275	0.952095	0.981455	-0.332136	-0.352456	0.496425	0.544829	-0.316125	0.356467	-1.0712	0.00484017	0.515103	-1.13751	0.291176	0.247885	0.121719	0.0402307	0.280447	0.323911	3.03447e-06	0.994565	0.0409231	4.39343e-07
CHR_HSCHR6_MHC_MCF_CTG1	33561891	33562220	KIFC1	ENSG00000056678	lncRNA	-0.623061	0.880119	NA	-0.942044	-0.818603	-0.809243	-0.691773	-0.680489	-0.748281	0.52303	-0.812966	-0.569094	-0.681196	NA	NA	NA	NA	NA	NA	NA	NA	NA	NA
3	53846568	53865794	IL17RB	ENSG00000056736	protein_coding	0.0125755	0.948435	0.981017	0.174171	0.0707439	0.0536021	0.277263	-0.468338	0.205036	-0.912872	0.168783	0.255979	-0.213479	0.73865	0.906737	0.953997	0.539714	0.277966	0.741146	0.0290804	0.797977	0.546805	0.635567
6	111555381	111606906	TRAF3IP2	ENSG00000056972	protein_coding	0.441268	0.0379426	0.219615	0.588247	-0.00271219	0.375038	-0.114792	0.786489	0.401245	0.434145	0.0636704	0.39133	1.07797	0.145228	0.998671	0.490611	0.829449	0.024415	0.445789	0.252302	0.937415	0.315854	0.000657398
X	2828822	2882820	GYG2	ENSG00000056998	protein_coding	-1.04222	0.0376769	0.219162	-1.15498	-1.26307	-0.425716	0.805186	-2.58003	-1.249	-3.39444	-1.38441	-1.73873	-3.00437	0.0225529	0.00960284	0.586028	0.114714	1.95177e-09	0.0222127	1.88394e-14	0.00670667	7.85901e-05	7.8448e-12
3	98795941	98901695	DCBLD2	ENSG00000057019	protein_coding	0.340115	0.46974	0.741953	0.747886	0.435033	0.0954642	-2.05552	0.268365	-0.420601	1.44115	1.39957	-2.26095	-0.314251	0.213471	0.517702	0.941682	1.10029e-05	0.692596	0.612752	0.00217959	0.0107513	4.22764e-07	0.60518
18	63655197	63661893	SERPINB3	ENSG00000057149	protein_coding	2.87938	0.240724	NA	0	4.84865	0	0	2.37638	0	0	0	0	5.29127	NA	NA	NA	NA	0.843525	NA	1	NA	NA	0.582185
1	179293714	179358680	SOAT1	ENSG00000057252	protein_coding	0.197435	0.524811	0.77666	0.405979	0.453321	-0.244992	-1.36668	0.812409	-0.976568	0.655989	0.138057	-0.788053	1.01717	0.147689	0.0907336	0.528939	8.67309e-10	0.000311524	8.35143e-05	0.004193	0.757632	0.000498644	1.62356e-06
12	32790745	32896840	PKP2	ENSG00000057294	protein_coding	1.25775	0.00929037	0.106329	1.093	-0.8313	0.203322	1.95623	0.853191	1.26607	2.40264	-0.369002	2.30811	-0.126018	0.111336	0.261837	0.883816	0.000729572	0.201254	0.0921396	7.57336e-06	0.736161	1.92965e-05	0.883939
1	75796882	75913242	MSH4	ENSG00000057468	protein_coding	-0.403102	0.316177	0.620507	-0.674408	-0.477928	-2.19782	0.226547	-1.78154	-0.2929	-0.412462	-0.912724	0.347175	0.296987	0.498919	0.651315	0.0536841	0.828749	0.0591501	0.836928	0.670674	0.418189	0.695238	0.737276
13	113105788	113120681	F7	ENSG00000057593	protein_coding	0.150247	0.855608	NA	1.17397	-2.33624	-0.0881312	1.07087	0.540629	-1.42701	-0.21021	-0.647657	-2.08673	1.57516	NA	NA	NA	NA	0.84561	NA	0.946357	NA	NA	0.407738
10	5765223	5842132	GDI2	ENSG00000057608	protein_coding	-0.16055	0.108822	0.373774	0.0017621	-0.0137453	-0.164771	-0.304983	-0.169023	-0.0563438	-0.499835	0.0357691	-0.482307	-0.072874	0.99709	0.959931	0.464606	0.046342	0.321181	0.846257	0.000203462	0.912654	0.000337792	0.691924
6	105993463	106109939	PRDM1	ENSG00000057657	protein_coding	0.0163336	0.973886	0.990636	0.307652	0.319001	-1.71531	0.30396	0.15792	0.272984	0.764947	-0.00674263	-1.63564	-0.236664	0.841885	0.8353	0.189565	0.831078	0.913607	0.889161	0.480552	0.998926	0.105066	0.854203
6	106045423	106325791	ATG5	ENSG00000057663	protein_coding	-0.107669	0.454372	0.731305	0.0183326	-0.180346	-0.227844	-0.431115	-0.248416	-0.058449	0.269167	-0.0441523	-0.526716	0.179612	0.969465	0.589	0.564825	0.104525	0.388276	0.910008	0.314758	0.936783	0.0269506	0.523066
12	94567122	94650557	TMCC3	ENSG00000057704	protein_coding	0.13657	0.685263	0.866746	-0.0923418	-1.03791	-0.0837506	0.210594	0.345427	0.34863	-0.0254791	-0.653919	1.42349	-0.679166	0.907029	0.0323352	0.942642	0.741197	0.545512	0.647068	0.973632	0.291831	0.000555392	0.145807
1	23778418	23788232	PITHD1	ENSG00000057757	protein_coding	0.112958	0.387244	0.680617	-0.0665736	-0.147951	-0.0156835	-0.363865	0.54572	0.21416	0.290411	0.00481291	0.388423	0.0531962	0.810808	0.527019	0.972968	0.0477333	0.000708606	0.396923	0.101861	0.992248	0.0196243	0.819801
2	42494569	42756947	MTA3	ENSG00000057935	protein_coding	-0.0801484	0.333109	0.635051	-0.116519	0.0617274	-0.192439	0.0120633	-0.220764	-0.00471628	0.0432644	-0.0362009	-0.065509	-0.320315	0.59072	0.79974	0.396384	0.96341	0.196172	0.988932	0.83746	0.915405	0.745704	0.0341001
3	179653040	179789401	USP13	ENSG00000058056	protein_coding	0.267496	0.420792	0.707559	-0.25785	-0.121243	0.225648	1.02946	0.093162	1.01033	-1.35862	-0.46516	1.08961	-0.420995	0.629668	0.842379	0.747401	0.00466971	0.865952	0.0157951	7.34579e-05	0.383167	0.00147469	0.295155
3	182793503	182921629	ATP11B	ENSG00000058063	protein_coding	0.0415819	0.792954	0.9172	0.122836	0.178722	-0.0404493	-0.0483844	-0.474976	-0.0593266	-0.0323476	0.789808	-0.0732487	-0.323108	0.635536	0.44159	0.929845	0.861358	0.00719511	0.873309	0.902395	3.74271e-06	0.760022	0.071488
1	183186238	183245127	LAMC2	ENSG00000058085	protein_coding	-0.946287	0.00955484	0.10779	-0.548626	-0.82872	-2.25483	-2.64347	-1.00503	-0.363007	0.0966408	-1.25043	-1.65954	-1.01794	0.366466	0.125337	2.511e-06	6.78595e-09	0.0417293	0.652552	0.887703	0.0206065	0.000219658	0.0292225
7	90466424	91210590	CDK14	ENSG00000058091	protein_coding	0.384273	0.150826	0.439046	0.940676	1.02978	-0.228729	-0.545828	0.967502	-0.713541	-0.0070787	0.34289	0.0190098	0.800342	0.00012024	1.70413e-05	0.59226	0.0430687	2.84441e-05	0.0155777	0.98907	0.335226	0.962698	0.000496205
3	128051641	128071683	SEC61A1	ENSG00000058262	protein_coding	-0.0104368	0.962549	0.986115	0.320941	0.0827328	-0.149371	-0.857869	0.0743122	-0.358637	0.491309	0.377149	-1.17156	0.244822	0.224027	0.815299	0.710623	3.127e-05	0.816879	0.223917	0.0215579	0.183767	1.32953e-09	0.30541
12	79773563	79935460	PPP1R12A	ENSG00000058272	protein_coding	0.00295206	0.98237	0.993539	-0.153883	0.139219	0.294529	0.237506	-0.195447	-0.0547102	-0.0920164	0.177114	-0.0897798	-0.379047	0.643799	0.678705	0.381124	0.39678	0.495366	0.911412	0.76148	0.6472	0.769975	0.103736
15	78959947	79090773	RASGRF1	ENSG00000058335	protein_coding	0.657668	0.235182	0.541903	-1.28526	-0.705954	1.76082	2.03783	-0.844187	1.56192	-0.950669	0.344523	0.393238	-0.70677	0.141923	0.506609	0.0283793	0.00298507	0.378593	0.0678832	0.303293	0.812715	0.672197	0.397513
7	44217150	44334577	CAMK2B	ENSG00000058404	protein_coding	1.57323	0.048683	0.249522	-2.29992	-2.76885	0.0685893	2.34672	0.217643	2.15592	-1.04429	-1.14627	3.99355	-0.363355	0.0054685	0.000779736	0.972391	0.000781614	0.848652	0.0071682	0.2069	0.266058	2.45547e-10	0.700027
1	16740273	16972964	CROCC	ENSG00000058453	protein_coding	0.0308626	0.90578	0.966029	0.213653	0.62084	-0.493736	-0.510802	0.107034	-0.699861	0.53727	-0.0526551	-0.754689	0.464119	0.710265	0.154799	0.386723	0.259394	0.851172	0.172988	0.184883	0.955593	0.0567544	0.255222
16	22297375	22335101	POLR3E	ENSG00000058600	protein_coding	-0.293704	0.00661107	0.087828	-0.44654	-0.401726	-0.316136	-0.0629179	-0.495393	0.0513126	-0.43496	-0.389809	-0.196775	-0.342221	0.0220316	0.0421846	0.189514	0.819807	0.00602248	0.893155	0.015851	0.0764323	0.338886	0.0610947
1	203626561	203744081	ATP2B4	ENSG00000058668	protein_coding	1.37964	0.034293	0.207443	1.60072	1.21315	-0.188547	-3.06387	2.21694	-0.140028	2.5127	0.895625	-2.51901	2.67186	0.049379	0.153861	0.919462	1.3568e-05	0.00180312	0.932335	0.000224137	0.408179	0.000266586	6.23895e-05
1	203795654	203854999	ZC3H11A	ENSG00000058673	protein_coding	0.0809612	0.329193	0.631548	0.041692	0.243258	0.0474618	0.166189	0.111167	-0.14375	0.0874393	0.152184	-0.0216347	0.0908778	0.877194	0.190273	0.900453	0.394582	0.590752	0.58076	0.665078	0.541979	0.928379	0.643497
5	97160867	97183247	RIOK2	ENSG00000058729	protein_coding	-0.417812	0.0222426	0.165673	-0.640108	-0.182197	-0.480596	-0.22254	-0.763533	-0.253073	-0.495375	0.0439153	-0.478918	-0.978271	0.0639731	0.693898	0.264186	0.592856	0.0142319	0.626559	0.129396	0.954374	0.144881	0.000683023
1	53851719	53889798	YIPF1	ENSG00000058799	protein_coding	-0.254586	0.101449	0.360866	-0.320148	-0.219761	-0.107069	-0.198104	-0.611551	-0.132355	-0.142207	0.266577	-0.321047	-1.19104	0.0772814	0.25964	0.718539	0.305312	9.97888e-05	0.622069	0.467882	0.196311	0.054531	1.29278e-14
1	53765478	53838463	NDC1	ENSG00000058804	protein_coding	0.0102625	0.934673	0.975972	0.229999	0.0386031	0.12166	-0.173237	0.0824018	0.200298	-0.182893	0.104995	-0.260022	-0.165984	0.450644	0.926136	0.795894	0.576661	0.809219	0.599784	0.51534	0.814453	0.326634	0.548025
3	186105668	186362234	DGKG	ENSG00000058866	protein_coding	0.314294	0.331202	0.632913	0.33501	-0.686326	0.793739	0.421814	0.576565	0.895022	0.584604	-0.178062	0.433526	-1.42321	0.635431	0.263642	0.213261	0.489792	0.304038	0.145325	0.278434	0.860289	0.442529	0.00450366
16	2911937	2951208	FLYWCH1	ENSG00000059122	protein_coding	-0.135977	0.481323	0.75007	-0.0202353	-0.0304994	-0.804162	-1.03642	0.0930256	-0.426365	0.364355	0.0965452	-0.341659	0.158212	0.962063	0.938675	0.000349017	3.90037e-07	0.76186	0.131174	0.103123	0.821009	0.137013	0.540735
16	1363205	1414751	UNKL	ENSG00000059145	protein_coding	0.135228	0.47396	0.744421	0.324554	0.0880178	0.187475	-0.325379	0.240812	-0.34875	0.612135	-0.300919	0.252256	0.302322	0.427382	0.87013	0.758301	0.411216	0.549352	0.47318	0.0504576	0.547444	0.507432	0.393474
7	139777051	140020325	TBXAS1	ENSG00000059377	protein_coding	0.222282	0.635155	0.842297	0.519	1.07589	-0.491086	-1.3854	0.502885	-0.296632	0.745313	0.317048	-2.20849	0.68322	0.662271	0.255819	0.782618	0.275392	0.644209	0.863378	0.445028	0.850451	0.0877355	0.467956
7	140023749	140062951	PARP12	ENSG00000059378	protein_coding	0.2322	0.498333	0.760484	0.891574	0.737119	-0.520305	-1.23635	-0.299998	-0.294327	0.761768	0.187013	-1.22684	1.13936	0.00873259	0.0349992	0.284495	0.000380828	0.480429	0.599753	0.0181036	0.763946	0.000248014	0.000114982
10	95605941	95656711	ALDH18A1	ENSG00000059573	protein_coding	-0.256459	0.313103	0.618046	0.245341	0.0953309	-0.439247	-1.13627	-0.288397	-0.466163	0.151038	0.197057	-1.628	-0.320515	0.544603	0.843053	0.279207	3.74418e-05	0.413257	0.239261	0.683349	0.699829	2.96746e-10	0.31693
1	234391313	234479179	TARBP1	ENSG00000059588	protein_coding	0.612945	0.000435791	0.0181329	0.379613	0.304076	0.404149	0.40227	0.970203	0.299197	0.641794	0.194052	1.11647	1.05249	0.180785	0.30113	0.210622	0.134097	9.6286e-06	0.403716	0.00534596	0.63093	1.51663e-07	5.38041e-07
4	151670504	151761007	GATB	ENSG00000059691	protein_coding	-0.11706	0.571403	0.804992	-0.379307	-0.365799	-0.159068	0.0516595	-0.0458842	0.125514	-0.883831	-0.400501	0.780102	-0.581686	0.153599	0.167014	0.702898	0.884326	0.895315	0.759139	4.47194e-05	0.176968	0.000129271	0.00742429
2	69897688	69942945	MXD1	ENSG00000059728	protein_coding	0.222905	0.408074	0.697658	0.718535	0.500238	-0.0933089	-0.99091	0.273119	-0.3637	0.560514	0.0824782	-0.496677	0.911432	0.059436	0.225518	0.914617	0.00807537	0.542943	0.518839	0.122573	0.915971	0.214581	0.00486511
12	96278261	96400480	CDK17	ENSG00000059758	protein_coding	-0.129922	0.249276	0.556474	-0.19259	-0.212803	-0.0261004	0.0124061	-0.18776	0.125019	-0.0852696	0.0424238	-0.181209	-0.764326	0.282003	0.217678	0.944509	0.959666	0.261437	0.60035	0.641898	0.89233	0.258532	3.77276e-09
9	111631334	111654351	DNAJC25	ENSG00000059769	protein_coding	0.0835036	0.730232	0.887968	0.386051	0.0117427	-0.298639	-0.656845	0.382935	-0.215461	0.846459	0.401133	-0.918298	0.0630711	0.316376	0.985745	0.566002	0.05294	0.284201	0.696154	0.0038586	0.363721	0.00291804	0.886088
12	7919230	7936187	SLC2A3	ENSG00000059804	protein_coding	0.0293404	0.947798	0.980721	0.280932	0.69283	-1.30228	-1.26576	-0.125218	-0.75798	0.479672	0.239386	-2.52256	1.19853	0.728445	0.285287	0.0377796	0.0221127	0.876404	0.317572	0.438692	0.817832	1.91347e-07	0.0192994
10	102402617	102421539	PSD	ENSG00000059915	protein_coding	0.313163	0.316279	0.620532	0.296399	0.881046	-0.440866	-0.464813	1.28364	-0.180472	0.415885	-0.410326	-0.619495	0.853376	0.5927	0.0301563	0.514151	0.382314	0.00024177	0.830073	0.36244	0.535012	0.177546	0.0195055
18	79679801	79756623	CTDP1	ENSG00000060069	protein_coding	0.0934555	0.451938	0.729434	0.163672	-0.170711	0.108181	0.0335633	0.256008	0.0276666	0.512732	-0.144603	0.0613171	-0.030235	0.591166	0.568288	0.805296	0.924751	0.304728	0.954748	0.0136995	0.705705	0.841738	0.923367
12	10699089	10723323	YBX3	ENSG00000060138	protein_coding	-0.0205228	0.914417	0.96871	-0.186695	-0.131591	0.101948	0.13438	-0.176599	0.536692	-1.1578	-0.133348	0.423498	-0.219804	0.475445	0.639098	0.795894	0.6068	0.461618	0.0151258	1.24754e-11	0.695445	0.0258598	0.300343
12	10618923	10674318	STYK1	ENSG00000060140	protein_coding	-0.0747842	0.856816	0.945519	0.0264466	-0.0314641	0.525396	-0.0437021	-1.327	0.990962	-1.09378	0.585334	-1.11336	-2.14623	0.979597	0.973314	0.488813	0.957779	0.00701952	0.104271	0.0298812	0.408017	0.0226446	5.98465e-06
12	752579	911452	WNK1	ENSG00000060237	protein_coding	0.684418	0.000277631	0.0137847	0.764225	0.557914	0.850958	0.341885	0.811541	0.463911	1.38856	0.72349	-0.070168	0.561425	0.00380162	0.0451991	0.00168034	0.255746	0.0009155	0.169827	7.87854e-10	0.0103732	0.849159	0.0243275
6	50857255	50857662	RPS17P5	ENSG00000060303	processed_pseudogene	0.356963	0.931143	NA	0	0	0	0	1.25826	0	0	0	0	0	NA	NA	NA	NA	NA	NA	NA	NA	NA	NA
10	68721012	68792377	CCAR1	ENSG00000060339	protein_coding	0.0360435	0.748138	0.895992	-0.00301074	0.0118038	0.131122	0.357604	-0.14835	0.220959	-0.27805	0.083814	0.198565	-0.377746	0.993966	0.967557	0.608344	0.0207051	0.421343	0.29431	0.0736655	0.765508	0.225724	0.00890187
20	62804835	62814000	OGFR	ENSG00000060491	protein_coding	-0.0553893	0.729859	0.887869	0.104039	0.387917	-0.161571	-0.413254	0.0342471	-0.256471	-0.000336127	-0.0915654	-0.871883	0.304181	0.715352	0.059741	0.62209	0.0413537	0.908509	0.35247	1	0.802139	8.59301e-07	0.114533
19	3136033	3163749	GNA15	ENSG00000060558	protein_coding	0.866883	0.527567	NA	0.0350746	-0.736053	2.476	-0.60922	1.69575	-0.665729	3.56448	1.11504	0.42787	-0.598643	NA	NA	NA	NA	NA	NA	NA	NA	NA	NA
19	4153631	4173054	CREB3L3	ENSG00000060566	protein_coding	0.356963	0.931143	NA	0	0	0	0	0	0	1.53041	0	0	0	NA	NA	NA	NA	NA	NA	NA	NA	NA	NA
1	26787472	26798398	PIGV	ENSG00000060642	protein_coding	0.0773505	0.768559	0.905663	0.440216	0.0433129	-0.26962	-1.19608	0.144326	-0.46867	0.877178	0.455464	-0.793278	0.348217	0.171486	0.930879	0.556835	1.48984e-05	0.703182	0.223917	0.000544987	0.205278	0.00431782	0.238029
1	29236516	29326813	PTPRU	ENSG00000060656	protein_coding	0.451688	0.0905033	0.340972	-0.673741	0.113389	0.916933	0.223164	0.257663	0.059195	0.730283	-0.356738	1.14052	1.03993	0.0617052	0.830399	0.00887789	0.601862	0.524261	0.933688	0.018772	0.464907	7.41524e-05	0.000307035
1	31259568	31296788	SNRNP40	ENSG00000060688	protein_coding	-0.109053	0.189274	0.49133	-0.0835423	0.0694976	-0.237771	-0.0779367	-0.23553	-0.0559671	-0.414831	-0.061925	-0.14127	0.0614777	0.687838	0.747021	0.210022	0.694547	0.127606	0.843141	0.00305994	0.822557	0.391543	0.736327
12	130396137	130716281	RIMBP2	ENSG00000060709	protein_coding	0.79054	0.546072	NA	0.84492	2.17437	0.500674	2.46629	0.826613	-0.109628	0.23032	0.497093	0.0695624	-0.0425417	NA	NA	NA	NA	NA	NA	NA	NA	NA	NA
1	102876467	103108872	COL11A1	ENSG00000060718	protein_coding	-1.48477	0.0241808	0.172924	-1.19014	-0.832504	-1.36109	-3.07752	-3.71034	-2.41108	-1.11368	0.268754	-6.999	-3.00166	0.175726	0.376587	0.155281	9.28722e-06	2.29972e-08	0.00273747	0.154455	0.862602	9.83639e-25	5.99918e-06
11	32892820	32993316	QSER1	ENSG00000060749	protein_coding	0.248657	0.183454	0.483765	0.367999	0.395968	0.412796	0.577101	0.021197	0.257883	0.00493052	0.0373153	-0.338845	0.510219	0.393406	0.339123	0.408407	0.114875	0.969835	0.648143	0.995191	0.964283	0.375008	0.137081
6	166364919	166383013	MPC1	ENSG00000060762	protein_coding	-0.190252	0.54271	0.787735	-0.800632	-0.849436	-0.444315	0.478819	-0.502357	0.0411009	-1.33004	-0.415847	1.08785	-0.993088	0.00486506	0.00243325	0.232557	0.1081	0.0850751	0.946679	1.52646e-07	0.263573	8.29971e-06	8.03987e-05
3	38103129	38137242	ACAA1	ENSG00000060971	protein_coding	0.0684805	0.475557	0.745636	0.0588372	0.162204	-0.0659183	-0.282515	0.0466773	0.105778	0.123864	0.23964	0.228339	-0.00772408	0.834289	0.46473	0.863005	0.142537	0.855149	0.724345	0.548108	0.302258	0.213738	0.978762
12	24810024	24949101	BCAT1	ENSG00000060982	protein_coding	-0.424991	0.062159	0.282187	-0.0173758	-0.30304	-1.54527	-0.119489	-0.456903	-0.00564399	-0.70286	-0.723305	-1.01238	-0.0796083	0.977849	0.431312	3.34432e-08	0.784479	0.159839	0.993236	0.0148056	0.0343558	0.000209275	0.844784
12	47782722	47833132	HDAC7	ENSG00000061273	protein_coding	0.477029	0.261375	0.569286	0.861472	0.960513	-0.33628	-1.11701	0.808124	-0.591397	1.06379	0.554486	-2.44436	1.4523	0.0352294	0.0148363	0.598383	0.00329241	0.0357056	0.257773	0.00277217	0.284387	3.22284e-12	1.60924e-05
8	20246165	20303963	LZTS1	ENSG00000061337	protein_coding	-0.402641	0.295742	0.602597	-0.700914	-0.706264	-0.177968	0.735376	-1.62281	0.189472	-1.68583	-0.511493	0.171265	-2.45879	0.0979652	0.0891875	0.817489	0.0627938	2.30971e-06	0.783502	6.88705e-07	0.328349	0.724067	1.18812e-13
5	123089241	123194266	PRDM6	ENSG00000061455	protein_coding	1.53154	0.0124952	0.123377	0.572943	1.62668	-0.0566554	0.37026	1.8462	0.592352	2.57805	1.81353	0.548263	2.64521	0.728445	0.186683	0.986849	0.838923	0.0989318	0.790835	0.0113884	0.235791	0.702005	0.00678715
5	138083990	138092365	WNT8A	ENSG00000061492	protein_coding	0.74168	0.85752	NA	0	0	0	0	1.19885	0	2.89511	0	1.4673	0	NA	NA	NA	NA	NA	NA	NA	NA	NA	NA
20	35615829	35621094	SPAG4	ENSG00000061656	protein_coding	-0.501509	0.303082	0.609521	-0.100487	0.193886	-1.55447	-1.37051	-1.12933	-0.984696	0.498152	-0.0039261	-2.76106	-0.605512	0.948174	0.890126	0.183605	0.207189	0.237456	0.437122	0.621696	1	0.00457284	0.53577
2	182909115	183038858	NCKAP1	ENSG00000061676	protein_coding	-0.128701	0.244439	0.552301	0.0483568	0.0170212	-0.31787	-0.358951	-0.0788676	0.0157496	0.0243733	0.0581332	-0.530122	-0.302576	0.859194	0.954533	0.119734	0.0331548	0.723747	0.964635	0.919979	0.863524	0.000403714	0.0603288
12	27710822	27756295	MRPS35	ENSG00000061794	protein_coding	-0.225271	0.0548796	0.264845	-0.328886	-0.353858	-0.260614	-0.149573	-0.397564	-0.0470579	-0.543236	-0.186095	0.262978	-0.431495	0.0725894	0.0473543	0.246048	0.472497	0.0163102	0.890892	0.000533673	0.448054	0.120672	0.00566506
4	155758992	155807774	GUCY1B1	ENSG00000061918	protein_coding	0.10782	0.786218	0.913948	-0.315808	0.886851	-0.785738	-1.4639	0.552516	0.417617	-0.339396	-2.30904	0.786409	0.767951	0.627689	0.0607866	0.204194	0.00298673	0.273216	0.549646	0.543186	1.80941e-05	0.0759032	0.0784263
12	131711081	131799737	SFSWAP	ENSG00000061936	protein_coding	0.0655839	0.614589	0.83058	0.211831	0.0841209	0.0175743	0.131792	0.208564	-0.210187	-0.419141	-0.127775	0.104793	0.454064	0.409125	0.790035	0.974075	0.621355	0.373669	0.492503	0.036996	0.720943	0.678761	0.015338
3	195863364	195911945	TNK2	ENSG00000061938	protein_coding	-0.275053	0.317825	0.62182	-0.44686	-0.613948	-0.382837	0.729503	-0.874751	0.179414	-0.598014	-0.513651	-0.0242925	-1.23311	0.345917	0.153259	0.521477	0.0674655	0.0206153	0.800547	0.125484	0.328174	0.968468	0.000331332
12	62466817	62600476	MON2	ENSG00000061987	protein_coding	0.404179	0.0910321	0.342043	0.5692	0.807612	0.0738854	-0.164571	0.733702	-0.0307395	0.728928	0.191116	-0.737748	1.01542	0.0763057	0.0059949	0.919069	0.683515	0.00976276	0.960645	0.00817428	0.705998	0.00814939	8.95141e-05
16	68636189	68722616	CDH3	ENSG00000062038	protein_coding	0.138405	0.669682	0.858498	-0.435956	0.0758765	0.439454	0.262843	0.920262	0.0866214	-0.145478	-0.080902	-0.0735563	-0.0672265	0.651458	0.949086	0.70422	0.784306	0.189888	0.952909	0.874196	0.961118	0.943809	0.94701
X	3041471	3112727	ARSF	ENSG00000062096	protein_coding	-0.769087	0.433409	NA	-3.18335	-1.25431	0.950142	-2.93307	-1.94637	0.161368	-0.879372	-0.725505	-1.83903	-0.520359	NA	NA	NA	NA	NA	NA	NA	NA	NA	NA
5	57173948	57264679	GPBP1	ENSG00000062194	protein_coding	-0.100958	0.402052	0.693078	-0.101354	0.138523	-0.314617	0.0266821	-0.268715	0.0244013	-0.546981	-0.314713	-0.0683955	0.241943	0.690529	0.553166	0.153705	0.924348	0.150952	0.949548	0.000773716	0.146458	0.765816	0.174593
11	75759512	75801535	DGAT2	ENSG00000062282	protein_coding	0.705136	0.322019	0.625768	1.99504	0.349031	-2.51092	-2.15353	0.248474	-0.269484	1.7518	-2.30403	-3.05303	2.28346	0.0151385	0.779895	0.0109601	0.0563018	0.832303	0.870748	0.0220111	0.0215438	0.00203376	0.00148232
19	44326555	44367217	ZNF112	ENSG00000062370	protein_coding	0.0763694	0.653244	0.851173	0.193139	0.386266	-0.00667345	-0.104428	-0.191239	-0.00280965	0.128623	0.0741099	0.128227	0.0848161	0.715981	0.386001	0.9962	0.847557	0.693395	0.997411	0.794038	0.927928	0.791766	0.863561
12	56271699	56300391	CS	ENSG00000062485	protein_coding	0.146746	0.543244	0.787892	-0.280429	-0.118072	0.174726	0.36517	-0.132312	0.218102	-0.917781	-0.125482	1.30943	-0.144694	0.176001	0.641604	0.535345	0.0462227	0.556158	0.39716	6.97325e-09	0.681358	1.5046e-18	0.477814
15	41503637	41513887	LTK	ENSG00000062524	protein_coding	1.08256	0.126458	0.402356	-0.539506	-1.42212	0.600149	2.95388	-1.18093	1.78832	0.0227351	-1.02636	1.8251	0.299543	0.779768	0.349899	0.770496	0.000981694	0.425201	0.14354	0.992354	0.573624	0.056102	0.826739
7	43866558	43869893	MRPS24	ENSG00000062582	protein_coding	-0.0297472	0.841801	0.939114	-0.249545	-0.181201	-0.039561	0.0132859	-0.19918	0.282604	-0.549492	0.0277465	0.614083	-0.398593	0.159363	0.3351	0.915753	0.958218	0.250249	0.143686	0.000140739	0.936916	4.15827e-06	0.00589446
20	46366050	46432985	ELMO2	ENSG00000062598	protein_coding	-0.00334414	0.974948	0.99103	-0.170112	-0.226944	0.0405716	0.0866399	0.105506	0.170575	-0.229595	-0.161101	0.228108	0.0359058	0.499145	0.323672	0.932222	0.742684	0.67204	0.569024	0.265701	0.593403	0.261158	0.890808
10	86435256	86521792	WAPL	ENSG00000062650	protein_coding	-0.0599953	0.520595	0.77378	0.00589199	-0.0436468	-0.0329975	-0.0990129	-0.146978	-0.075552	0.196122	-0.0153645	0.0405218	-0.51535	0.984077	0.851831	0.926279	0.597814	0.382102	0.767099	0.190028	0.965061	0.838106	5.24289e-05
17	59707192	59842255	VMP1	ENSG00000062716	protein_coding	0.0744947	0.64155	0.845597	0.363445	0.568778	-0.167621	-0.210345	-0.429103	-0.15631	0.0780794	0.134265	0.176012	0.113154	0.215253	0.0280271	0.708036	0.500549	0.0984474	0.716291	0.814444	0.767841	0.551828	0.717333
17	60443158	60526242	APPBP2	ENSG00000062725	protein_coding	0.0392544	0.563618	0.800657	-0.0856979	0.122318	0.140906	-0.0580417	0.159618	-0.0518578	0.0348977	0.122649	-0.0344252	0.0163571	0.644535	0.466912	0.47897	0.754306	0.277815	0.838786	0.846629	0.541484	0.851672	0.930536
19	50384204	50418018	POLD1	ENSG00000062822	protein_coding	0.107999	0.580783	0.810955	0.0386828	0.232033	0.200238	0.100509	0.0661901	0.228805	-1.00595	0.101939	0.274732	0.425727	0.949494	0.612105	0.744296	0.837342	0.895245	0.680202	0.00200154	0.884377	0.471382	0.212661
17	28954901	29006440	SEZ6	ENSG00000063015	protein_coding	0.52878	0.352659	0.651915	1.19544	-0.149248	0.186997	1.0898	0.136994	-0.904318	1.07975	-0.372929	-0.257616	1.55763	0.377344	0.941541	0.947993	0.407025	0.939883	0.63427	0.374021	0.876367	0.867559	0.163192
12	53006158	53042209	EIF4B	ENSG00000063046	protein_coding	-0.148596	0.355656	0.654589	-0.0807601	0.187146	-0.555914	-0.371495	-0.259655	-0.106646	-0.802762	-0.378925	-0.0912854	0.524687	0.700754	0.269296	8.05356e-05	0.00845342	0.0794741	0.654653	7.24676e-11	0.0154103	0.598584	3.07169e-05
19	49289638	49325215	SLC6A16	ENSG00000063127	protein_coding	0.010218	0.979877	0.992518	0.448345	-0.22256	0.798148	0.823101	-0.947135	0.0372126	-1.3767	0.298929	-0.639268	-1.13185	0.641298	0.84218	0.422584	0.290256	0.22474	0.980095	0.120977	0.817479	0.415641	0.139753
19	47608196	47703277	BICRA	ENSG00000063169	protein_coding	0.459753	0.248173	0.555218	0.419348	-0.504903	0.724978	1.4531	0.959514	0.62806	-0.20525	-0.927408	0.0455295	0.863622	0.666962	0.600916	0.495826	0.0354407	0.198602	0.569024	0.82534	0.346053	0.967634	0.217931
19	48619291	48630717	SPHK2	ENSG00000063176	protein_coding	-0.0289164	0.861196	0.947556	-0.335475	-0.257225	-0.0087391	0.0601999	-0.346502	0.492064	0.0896948	-0.293277	0.186673	-0.0880169	0.358939	0.504079	0.992506	0.894841	0.301869	0.187715	0.818326	0.509369	0.596938	0.821367
19	48615328	48619184	RPL18	ENSG00000063177	protein_coding	-0.180746	0.339799	0.640657	-0.232327	-0.0996323	-0.443774	0.0408651	-0.599294	0.205257	-1.39238	-0.250687	0.355238	-0.0614544	0.144323	0.605984	0.00212808	0.84398	1.40362e-06	0.276896	1.45632e-32	0.148157	0.00631008	0.72686
19	48637946	48646187	CA11	ENSG00000063180	protein_coding	1.52585	0.0742315	0.308995	0.74007	2.47421	2.25567	1.68815	0.154254	-3.2751	2.75667	-0.224473	1.72036	2.99251	0.717866	0.0997677	0.262185	0.374218	0.946221	0.193551	0.0498015	0.946377	0.297948	0.0206505
19	55452985	55462343	ISOC2	ENSG00000063241	protein_coding	-0.22499	0.123999	0.398829	-0.214141	-0.35431	0.142529	-0.255236	-0.617707	-0.0673679	-0.300154	-0.139076	0.145293	-0.887155	0.363384	0.0855771	0.662124	0.233981	0.000482759	0.857563	0.121955	0.659424	0.50964	9.65422e-08
19	55654146	55674715	U2AF2	ENSG00000063244	protein_coding	0.0118076	0.901673	0.96433	0.228143	0.0448576	-0.168951	-0.26716	0.0636749	-0.0252387	0.0993299	0.122663	-0.195523	0.1303	0.233732	0.868799	0.500872	0.130953	0.78014	0.943794	0.615267	0.647988	0.26798	0.481727
19	55675226	55709858	EPN1	ENSG00000063245	protein_coding	0.0196837	0.880029	0.955072	0.0389581	0.174025	0.0330747	-0.0683994	-0.171844	0.180937	0.103334	0.194786	-0.167875	-0.192905	0.933227	0.634974	0.961536	0.862118	0.606976	0.680633	0.759574	0.653351	0.595154	0.523092
19	39391303	39400641	MED29	ENSG00000063322	protein_coding	0.186046	0.175697	0.473425	0.212431	-0.0219802	-0.0257471	-0.158169	0.565873	-0.0511376	0.338493	-0.10357	0.293595	0.579525	0.380813	0.949213	0.959259	0.52538	0.00156392	0.898261	0.0801966	0.771158	0.141548	0.000709319
5	321759	435110	AHRR	ENSG00000063438	protein_coding	0.834327	0.0839036	0.328963	-0.126124	-1.81264	1.20618	1.88127	-0.876506	0.184555	0.64015	0.999846	2.26908	-0.773722	0.856008	9.93459e-06	0.00689867	4.87282e-07	0.042962	0.817199	0.137127	0.0334022	1.92935e-10	0.0649071
22	19148576	19150283	GSC2	ENSG00000063515	protein_coding	NA	NA	NA	NA	NA	NA	NA	NA	NA	NA	NA	NA	NA	NA	NA	NA	NA	NA	NA	NA	NA	NA	NA
X	153334147	153360110	ZNF275	ENSG00000063587	protein_coding	0.164979	0.169406	0.46497	0.395099	0.191099	0.153428	0.055907	0.0986446	0.133472	0.447119	0.117948	-0.308966	0.236624	0.0817115	0.480804	0.676668	0.861131	0.729617	0.713408	0.0272578	0.756095	0.172386	0.289119
X	150692971	150765108	MTMR1	ENSG00000063601	protein_coding	-0.0709804	0.646529	0.848242	-0.459542	0.0872836	0.0301199	0.470238	-0.349895	-0.0197316	-0.259963	-0.285602	0.0499093	-0.182984	0.103517	0.829324	0.964089	0.0771553	0.209133	0.971407	0.357674	0.436724	0.890902	0.53171
2	240435663	240468076	GPC1	ENSG00000063660	protein_coding	-0.313363	0.285215	0.592439	-0.963478	-1.14599	-0.216309	-0.334887	-0.188754	0.406178	-0.185208	-0.538206	0.421339	-1.64586	0.0138221	0.00228832	0.7654	0.476558	0.710766	0.47425	0.696667	0.291314	0.308766	5.37756e-07
14	77800109	77935014	ADCK1	ENSG00000063761	protein_coding	0.34991	0.125651	0.401194	0.332851	0.370047	0.00519256	0.302174	0.369387	-0.380025	0.500231	-0.0438981	0.923358	0.726424	0.554323	0.491229	0.998336	0.580882	0.455416	0.58083	0.263725	0.965873	0.0172005	0.0641384
16	1795620	1827157	HAGH	ENSG00000063854	protein_coding	0.134893	0.574925	0.806978	-0.0840323	-0.435981	0.620426	0.396267	-0.298875	0.427	-0.237934	0.248501	0.818985	-1.05704	0.847442	0.145845	0.0423953	0.178097	0.333293	0.22351	0.434928	0.544515	0.000666003	8.72728e-06
4	2462220	2625320	RNF4	ENSG00000063978	protein_coding	-0.00211834	0.981152	0.993	0.10919	-0.0628507	-0.055973	-0.280302	0.143301	-0.0648951	0.24596	-0.0453795	-0.226796	0.13328	0.56769	0.770262	0.853505	0.0577039	0.38157	0.805005	0.0796504	0.876737	0.114068	0.389124
2	201233443	201287711	CASP8	ENSG00000064012	protein_coding	0.073583	0.618144	0.833171	0.214971	0.349858	-0.0366823	-0.225782	-0.208382	0.0684576	0.457181	0.195861	-0.594151	0.219932	0.413766	0.123655	0.945663	0.377557	0.411207	0.87313	0.0227141	0.539944	0.00425196	0.330499
4	41359607	41700044	LIMCH1	ENSG00000064042	protein_coding	1.17043	0.00603095	0.0834517	0.480176	0.33255	1.24852	2.21242	0.980104	2.07176	-0.783506	0.596915	1.92096	-0.357349	0.483211	0.651734	0.034289	2.29735e-06	0.0637538	4.53433e-05	0.140701	0.424373	2.7957e-05	0.555285
12	26905181	26938326	INTS13	ENSG00000064102	protein_coding	-0.249465	0.214572	0.519536	-0.124755	-0.14703	-0.211705	-0.186068	-0.672987	0.477877	-0.823863	0.0379898	-0.797769	-0.598464	0.763909	0.713556	0.650486	0.603343	0.0115524	0.170559	0.00113706	0.953763	0.00149393	0.021459
12	26971579	27014434	TM7SF3	ENSG00000064115	protein_coding	-0.12328	0.290786	0.597656	-0.264418	-0.382429	-0.239539	-0.0847944	-0.0275407	-0.19768	0.200696	0.0923952	-0.295974	-0.126747	0.298202	0.096872	0.446582	0.77784	0.934191	0.546707	0.395574	0.816323	0.177159	0.613887
17	49990005	49995224	DLX3	ENSG00000064195	protein_coding	1.85986	0.0043993	0.0703948	2.57841	1.90168	2.54462	2.3879	2.07927	0.331366	1.86175	-0.693871	1.4594	2.04607	0.0126288	0.0919953	0.0246548	0.0195837	0.0458479	0.898261	0.0770035	0.783612	0.195843	0.0389879
11	124673798	124697518	SPA17	ENSG00000064199	protein_coding	-0.0539237	0.802412	0.921135	-0.0498027	0.269093	0.0226624	-0.583521	-0.188117	-0.359457	0.124919	0.582144	-0.669176	-0.200082	0.939173	0.588333	0.982288	0.15931	0.709489	0.536439	0.805459	0.205042	0.098041	0.66053
11	2301997	2318200	TSPAN32	ENSG00000064201	protein_coding	0.349571	0.689505	0.869051	0.912121	-0.0100096	-0.943595	-2.40168	1.76322	-1.40492	0.836601	-2.09027	2.74544	0.19558	0.668575	0.999013	0.745468	0.304551	0.261789	NA	0.627486	NA	0.0472635	0.923848
20	44714844	44728509	CCN5	ENSG00000064205	protein_coding	4.67469	8.29977e-05	0.00656043	5.11263	4.82617	-2.45259	-4.78189	6.50429	-2.42931	1.24069	-0.81505	-3.16665	6.62295	3.82093e-09	3.36815e-08	0.0339207	2.00136e-05	2.33919e-15	0.0389582	0.228188	0.606522	0.00107512	3.00926e-16
9	976655	991732	DMRT3	ENSG00000064218	protein_coding	0.549314	0.878432	NA	0	0	1.13349	1.25399	0	0	1.51947	0	0	0	NA	NA	NA	NA	NA	NA	NA	NA	NA	NA
3	98732236	98821201	ST3GAL6	ENSG00000064225	protein_coding	0.621353	0.208581	0.513125	0.956211	0.931206	0.00823409	-1.65205	0.693654	0.0613862	1.54157	0.97319	-1.39225	1.24046	0.316339	0.327199	0.998743	0.0698238	0.469559	0.971494	0.0442968	0.378616	0.0998145	0.112423
16	84368527	84464187	ATP2C2	ENSG00000064270	protein_coding	1.47761	0.0130599	0.126758	1.18854	1.19516	2.16957	0.641009	1.25081	0.209301	2.20338	1.53881	0.760791	2.38225	0.4013	0.401146	0.111622	0.692297	0.330812	0.935261	0.0418797	0.303603	0.590113	0.0206837
17	49495293	49515008	NGFR	ENSG00000064300	protein_coding	-0.802786	0.157594	0.448635	-0.835598	-0.398153	0.379492	-0.407618	-3.49211	-0.0959866	-1.96639	-0.0487584	-4.12789	-4.23642	0.0730416	0.46925	0.586311	0.432597	5.21744e-22	0.915399	1.36085e-07	0.96225	2.04807e-29	8.70052e-32
11	125955796	126063335	CDON	ENSG00000064309	protein_coding	0.829404	0.0285899	0.188385	-0.541519	-0.60272	1.30283	1.16519	0.146199	1.48697	1.34291	-0.185261	1.89197	-0.576662	0.122637	0.0731818	1.01535e-05	3.94806e-05	0.726922	1.98082e-07	5.86999e-07	0.736613	4.22866e-13	0.0571784
8	119730774	119832841	TAF2	ENSG00000064313	protein_coding	-0.113275	0.364508	0.662216	0.132063	0.217035	-0.389749	-0.254154	-0.186386	0.0154297	-0.238915	-0.0227659	-0.367827	-0.177075	0.67001	0.42429	0.151665	0.314287	0.481194	0.97384	0.314982	0.965626	0.092879	0.471639
7	139561570	139777998	HIPK2	ENSG00000064393	protein_coding	0.258218	0.132526	0.412111	0.28479	-0.222096	0.409125	0.373707	0.151151	0.460508	0.800927	0.348014	-0.174571	-0.188615	0.374503	0.508713	0.223965	0.187695	0.649701	0.157157	0.00054029	0.318784	0.569812	0.524437
7	128954180	129055173	TNPO3	ENSG00000064419	protein_coding	-0.0611462	0.261695	0.569827	-0.0135414	-0.0969554	-0.0555059	-0.100091	0.0235818	0.0669164	-0.335225	0.0643087	-0.114209	-0.118349	0.917337	0.28315	0.676538	0.253086	0.831576	0.578163	3.70815e-06	0.58861	0.158267	0.127776
19	19145569	19192158	BORCS8-MEF2B	ENSG00000064489	protein_coding	0.347956	0.425535	0.711433	0.620254	0.223218	0.359672	-0.0660455	0.680003	-0.582432	1.36224	0.688147	-0.860366	-0.171232	0.592071	0.872752	0.839502	0.963423	0.508958	0.685183	0.104045	0.609099	0.380777	0.882519
19	19192229	19201869	RFXANK	ENSG00000064490	protein_coding	-0.169913	0.268742	0.576511	-0.141187	-0.283335	0.0724557	0.0878975	-0.373338	0.161759	-0.656081	-0.347814	0.0132221	-0.475861	0.705886	0.371514	0.904751	0.816093	0.179885	0.712343	0.00842924	0.320312	0.975703	0.0584991
19	19119169	19138513	TMEM161A	ENSG00000064545	protein_coding	0.170754	0.329796	0.63215	-0.25584	0.0982125	0.0107892	0.262177	-0.029721	0.274484	-0.183909	-0.181345	1.04143	0.169723	0.289393	0.73741	0.985346	0.244598	0.92376	0.310246	0.430151	0.561212	1.82019e-10	0.441852
19	19623655	19628930	LPAR2	ENSG00000064547	protein_coding	-0.225394	0.537788	0.784816	0.780648	0.00604538	0.108259	-0.471715	-0.656839	-0.652267	-0.529385	-0.446136	-0.692935	-0.503538	0.387094	0.998287	0.954469	0.625713	0.46165	0.599313	0.564505	0.726174	0.456176	0.56636
20	45890144	45898820	CTSA	ENSG00000064601	protein_coding	0.482228	0.0288915	0.189386	0.566373	0.287703	0.255462	-0.489942	1.15193	-0.245611	0.764254	-0.0566571	0.570115	1.10896	0.000433037	0.117817	0.252798	0.00238883	1.69433e-16	0.278648	1.25324e-07	0.869088	0.00012503	1.22655e-15
19	18990888	19034023	SUGP2	ENSG00000064607	protein_coding	-0.248685	0.111575	0.377949	-0.442498	-0.475944	-0.00786094	0.0911818	-0.459622	0.133693	-0.698174	-0.341202	0.141992	-0.814059	0.0113882	0.00530513	0.9873	0.694917	0.00477672	0.630916	3.98082e-06	0.0932592	0.469047	3.19312e-08
5	128083766	128189677	SLC12A2	ENSG00000064651	protein_coding	-0.0448974	0.859274	0.94672	-0.368918	-0.580625	0.224892	0.836622	-0.574483	0.470892	-0.578797	-0.412348	0.440429	-1.1104	0.10498	0.00448609	0.465792	5.81335e-06	0.00303631	0.0486082	0.00221329	0.0903222	0.0234751	2.31079e-10
5	122843439	123029354	SNX24	ENSG00000064652	protein_coding	-0.0298002	0.877241	0.953787	0.433524	-0.226352	-0.470751	-0.698868	-0.00316024	-0.0787003	0.149917	0.455148	0.127521	-0.442549	0.185509	0.555198	0.21366	0.0160184	0.997341	0.893558	0.673314	0.208693	0.726979	0.133543
20	46894624	47188844	EYA2	ENSG00000064655	protein_coding	1.96635	0.00170915	0.0403796	0.0423268	2.81253	1.71548	0.484593	1.16309	-0.761291	-1.68504	2.94137	3.23156	2.41921	0.978362	4.91137e-06	0.0255829	0.625356	0.117487	0.582067	0.140891	2.63958e-06	3.96989e-08	4.9545e-05
19	1026586	1039068	CNN2	ENSG00000064666	protein_coding	-0.101407	0.644838	0.84752	0.329698	0.0425619	-0.140564	-0.470361	-0.292371	-0.364317	0.0610595	0.554699	-1.14981	-0.241246	0.382437	0.936381	0.817406	0.151219	0.409438	0.40099	0.884985	0.130924	1.65934e-05	0.478679
19	1039997	1065572	ABCA7	ENSG00000064687	protein_coding	0.0171461	0.944596	0.979664	-0.300453	0.170786	-0.398161	0.234416	-0.569042	0.0330664	0.783223	0.186595	-0.275099	-0.174873	0.622353	0.801994	0.572299	0.6913	0.238857	0.971765	0.063824	0.822675	0.599983	0.752468
5	122311354	122464219	SNCAIP	ENSG00000064692	protein_coding	3.36144	0.000258683	0.0131653	4.65491	4.05642	-2.72751	0.29236	2.48545	0.397186	2.40598	2.59091	0.026869	4.70668	1.38048e-07	7.41757e-06	0.251042	0.885117	0.0141133	0.864845	0.023399	0.0253991	0.992611	1.64093e-08
1	111755245	111768000	DDX20	ENSG00000064703	protein_coding	-0.258007	0.0757471	0.312301	-0.41943	-0.382577	0.0437978	0.0997126	-0.649969	0.127549	-0.838232	-0.0526971	-0.273716	-0.623656	0.00374543	0.0092625	0.892368	0.591508	9.98619e-07	0.569092	6.06527e-10	0.855427	0.0573585	1.4236e-06
15	83016423	83067252	BTBD1	ENSG00000064726	protein_coding	-0.141304	0.324207	0.62776	-0.262622	-0.343326	-0.0281653	-0.127389	-0.336289	0.244419	-0.508365	-0.0396222	0.336436	-0.658223	0.171479	0.0529956	0.947139	0.551001	0.0454057	0.276515	0.000875339	0.913206	0.0361376	6.47977e-06
12	29149103	29340980	FAR2	ENSG00000064763	protein_coding	0.289381	0.186062	0.486789	0.319535	0.616961	0.156208	-0.247668	0.202017	0.085291	0.319699	0.809346	-0.463294	0.607137	0.514352	0.125354	0.843639	0.62294	0.675134	0.914163	0.446132	0.0516608	0.2643	0.0907595
20	53936777	54070594	BCAS1	ENSG00000064787	protein_coding	-0.321684	0.55063	0.792277	-1.07688	-1.08266	0.384194	0.383922	-0.759139	0.646615	-5.49265	-0.574917	0.422856	-1.97441	0.0523699	0.047434	0.670676	0.563256	0.169769	0.379831	1.97228e-35	0.444745	0.477155	1.2094e-05
3	87259404	87276584	POU1F1	ENSG00000064835	protein_coding	1.41723	0.162415	NA	1.01696	1.67898	0.92328	1.67504	1.14738	-0.647763	1.42309	0.889943	1.2605	2.87749	NA	NA	NA	NA	NA	NA	NA	NA	NA	NA
1	111200771	111243440	CHI3L2	ENSG00000064886	protein_coding	1.21231	0.08782	0.335773	2.24703	1.66586	-1.51777	-2.83576	2.9833	-1.46625	1.76851	-0.520045	-1.28786	0.932397	0.00626867	0.0547947	0.182879	0.0129886	4.67391e-05	0.26321	0.0237305	0.724351	0.148228	0.283936
19	1107637	1174268	SBNO2	ENSG00000064932	protein_coding	0.651258	0.0457499	0.241999	1.0947	1.3657	-0.19071	-0.134021	0.739556	-0.0171188	1.03455	0.620566	-0.959497	1.28071	0.00714588	0.000428983	0.816904	0.823517	0.0737226	0.984709	0.00576939	0.239754	0.0134722	0.000347691
2	189784085	189877629	PMS1	ENSG00000064933	protein_coding	-0.324977	0.0155964	0.138635	-0.573717	-0.0870688	-0.213247	-0.526837	-0.461118	-0.242624	-0.884041	-0.421562	0.0320908	-0.118277	0.00409702	0.772865	0.476903	0.00690294	0.0181532	0.390357	1.52343e-06	0.0705406	0.910021	0.6164
19	3572777	3579088	HMG20B	ENSG00000064961	protein_coding	-0.15689	0.0582415	0.272584	-0.221611	-0.0718639	0.0873676	-0.310501	-0.272362	-0.167973	-0.0973163	-0.0492919	-0.374268	-0.163336	0.18877	0.741195	0.744004	0.0384635	0.0703651	0.431161	0.58	0.868489	0.00678327	0.293892
2	187341964	187448460	CALCRL	ENSG00000064989	protein_coding	-0.739514	0.00255627	0.051887	-0.811892	-1.00797	-0.285417	-0.106549	-1.43642	-1.22394	-1.12433	-0.638692	-0.608869	-0.703092	0.0825149	0.0217781	0.705971	0.867294	0.000295181	0.00875357	0.00515636	0.252565	0.163831	0.0979505
6	34877462	34888071	TAF11	ENSG00000064995	protein_coding	-0.416214	0.0676088	0.294212	-0.614503	-0.638928	-0.0798347	0.292672	-0.836187	-0.0836011	-1.63792	-0.397459	-0.0158289	-1.15936	0.000172328	8.58318e-05	0.813928	0.100816	3.90049e-08	0.78507	1.01938e-25	0.0384267	0.951017	6.11919e-15
6	34889255	35091406	ANKS1A	ENSG00000064999	protein_coding	-0.535656	0.0819867	0.326074	-1.16359	-1.04951	0.0534412	-0.116067	-1.266	0.368652	-1.51601	-0.436164	-0.0667671	-1.96515	1.70754e-06	2.12027e-05	0.935528	0.752804	3.93176e-08	0.305011	2.07414e-11	0.192235	0.855733	9.79668e-19
19	2100988	2164468	AP3D1	ENSG00000065000	protein_coding	0.523807	0.252439	0.559413	0.284294	0.361033	0.875304	0.560761	0.519866	0.0592242	1.39552	0.125961	0.670857	-0.371496	0.85925	0.81477	0.581084	0.668726	0.686073	0.97785	0.163389	0.956988	0.562556	0.766828
6	35258909	35295985	ZNF76	ENSG00000065029	protein_coding	0.0866657	0.413433	0.701515	-0.0237467	-0.0076208	0.240222	0.275723	-0.0907124	0.0953203	0.174968	0.0510741	0.0784246	0.0500142	0.953668	0.986683	0.471965	0.272656	0.771233	0.819294	0.500902	0.915952	0.790296	0.869292
16	2025356	2039026	SLC9A3R2	ENSG00000065054	protein_coding	0.243362	0.57493	0.806978	-0.468897	0.0503333	-0.67091	0.196188	-0.739696	-0.0531169	0.555948	1.90651	0.408999	-2.68312	0.289044	0.937448	0.141183	0.690339	0.0483424	0.946946	0.128858	1.49425e-09	0.295539	7.45695e-14
16	2039815	2047866	NTHL1	ENSG00000065057	protein_coding	-0.118397	0.519621	0.772972	-0.469107	-0.209589	-0.334167	-0.0891039	-0.0232942	0.106433	-0.231058	-0.349359	0.463167	-0.235689	0.266052	0.681985	0.554399	0.867153	0.967606	0.882133	0.593974	0.512209	0.199236	0.577028
6	34792015	34883138	UHRF1BP1	ENSG00000065060	protein_coding	0.15678	0.184394	0.485027	0.190175	0.121996	0.437612	0.47896	0.0768955	0.345909	-0.419002	0.119869	0.151644	-0.145831	0.227327	0.483224	0.00125301	0.000101147	0.665155	0.0218871	0.00136959	0.570349	0.306382	0.324925
1	109548615	109600195	GNAI3	ENSG00000065135	protein_coding	-0.0273367	0.880819	0.955669	0.311782	0.187813	-0.263591	-0.674324	0.0719748	-0.339681	0.188007	0.318597	-0.813151	0.232535	0.217606	0.503831	0.403071	0.00104242	0.815971	0.234278	0.443043	0.262707	2.38411e-05	0.313173
13	97953658	98024296	IPO5	ENSG00000065150	protein_coding	-0.0572851	0.565257	0.801127	0.179366	0.134948	-0.115212	-0.270608	-0.0715434	0.118059	-0.238401	-0.00123203	-0.462316	0.0230052	0.267233	0.429433	0.605798	0.0531564	0.68941	0.583775	0.0771044	0.998276	0.000141254	0.902801
10	124397303	124418976	OAT	ENSG00000065154	protein_coding	-0.0024727	0.994467	0.998141	0.592956	0.370162	-0.549515	-1.93019	0.237183	-0.733978	0.674121	0.547898	-1.79823	0.150829	0.102628	0.355062	0.196949	2.96378e-11	0.5638	0.0602209	0.0329915	0.186925	3.07202e-10	0.711991
1	117929720	117966543	WDR3	ENSG00000065183	protein_coding	-0.345372	0.0251021	0.1766	-0.438237	-0.366226	-0.406688	-0.160701	-0.616764	0.202264	-0.639939	-0.37779	-0.168229	-0.727947	0.113745	0.197466	0.209105	0.623594	0.010036	0.614149	0.006082	0.245641	0.569681	0.0011584
1	88684222	88836255	PKN2	ENSG00000065243	protein_coding	-0.0676421	0.573692	0.806372	0.0306743	0.0600771	0.110711	-0.463	0.0317641	-0.0866664	-0.0103298	0.0211431	-0.522789	0.0088685	0.930339	0.851611	0.768708	0.0207637	0.916816	0.816362	0.975576	0.965061	0.00519408	0.978174
19	984271	998438	WDR18	ENSG00000065268	protein_coding	0.128016	0.441919	0.722109	-0.0550329	0.44299	0.316424	-0.319819	0.25946	0.600615	-0.367536	-0.360931	0.268754	0.14418	0.886301	0.0695818	0.324136	0.229319	0.322085	0.0187727	0.142445	0.239746	0.27711	0.606722
6	52497408	52577060	TRAM2	ENSG00000065308	protein_coding	0.44355	0.108663	0.373766	0.631373	0.406812	0.544936	-0.67334	0.690729	-0.457589	0.886286	0.799205	-0.752354	1.08041	0.0507809	0.248334	0.14912	0.0271677	0.0190983	0.257363	0.00125233	0.0141979	0.00769772	4.34333e-05
17	9021510	9244000	NTN1	ENSG00000065320	protein_coding	0.635148	0.138328	0.420591	-0.524602	0.0583326	0.18291	0.131467	2.13606	-0.115699	1.303	-0.0892728	-0.731606	1.0957	0.50253	0.954099	0.883816	0.878831	1.80464e-06	0.926199	0.00830408	0.948656	0.28628	0.0281187
17	9822206	9892099	GLP2R	ENSG00000065325	protein_coding	1.02107	0.716775	NA	0	0	2.43068	0	2.87342	0	0	1.53938	0	0	NA	NA	NA	NA	NA	NA	NA	NA	NA	NA
10	13161554	13211104	MCM10	ENSG00000065328	protein_coding	0.080625	0.897687	0.962916	-2.11866	0.376379	1.15478	-0.0143446	-0.857897	1.07325	-1.88094	0.540939	-3.12056	0.643951	0.209179	0.829593	0.468767	0.996216	0.583241	NA	0.279572	NA	0.078269	0.643768
12	55927319	55954027	DGKA	ENSG00000065357	protein_coding	0.163508	0.483973	0.75123	0.368048	0.437315	0.413822	-0.274323	0.269311	-0.40983	0.195525	0.617152	-1.54288	0.483534	0.113809	0.0472092	0.102392	0.277487	0.249435	0.133148	0.417587	0.0042906	1.50827e-12	0.0130744
12	56076799	56103505	ERBB3	ENSG00000065361	protein_coding	0.0107606	0.98483	0.994364	-1.42924	-1.83836	-0.294458	1.35397	-1.17965	0.786868	-2.45881	-1.19665	1.56068	-1.67473	0.0129092	0.000743592	0.7878	0.014004	0.0338542	0.302474	8.66098e-07	0.0660013	0.0021863	0.000864698
3	123968521	123992178	ROPN1	ENSG00000065371	protein_coding	-0.0737953	0.946433	NA	1.19609	-0.200916	-0.699686	-1.53286	1.36128	0.336024	-0.421955	-1.65405	-0.457959	-1.52228	NA	NA	NA	NA	NA	NA	NA	NA	NA	NA
2	196967017	197311173	ANKRD44	ENSG00000065413	protein_coding	-1.11544	0.000887604	0.0272535	-0.882761	-1.37753	-0.725276	0.105059	-0.93362	-1.37391	-2.03183	-1.67714	-1.44669	-2.48278	0.0697934	0.00174258	0.210622	0.875997	0.0368643	0.00407364	4.18355e-07	0.000115165	0.000364616	2.32465e-10
16	75627474	75648643	KARS1	ENSG00000065427	protein_coding	-0.22574	0.0574205	0.270925	-0.205003	-0.325473	-0.141903	-0.0678494	-0.41951	0.097728	-0.713448	-0.125088	0.0311559	-0.614302	0.185509	0.0178319	0.487509	0.709987	0.000754911	0.658828	1.049e-09	0.541754	0.868182	1.14565e-07
16	75596981	75623300	ADAT1	ENSG00000065457	protein_coding	-0.209195	0.0668523	0.292536	-0.1059	0.02106	-0.29706	-0.554669	-0.168935	-0.344747	-0.114942	0.127413	-0.429087	-0.387982	0.686952	0.947725	0.219167	0.00228907	0.442274	0.137597	0.608841	0.675133	0.0176889	0.0279121
3	123067025	123225227	PDIA5	ENSG00000065485	protein_coding	0.277607	0.552242	0.793422	1.2379	0.431738	-0.880801	-1.51043	0.937243	-0.983075	0.991869	0.239589	-2.80039	0.818086	0.00691376	0.457605	0.119734	0.000665375	0.0385147	0.0768834	0.0221337	0.773842	3.67235e-11	0.0634437
6	37257772	37332970	TBC1D22B	ENSG00000065491	protein_coding	0.133313	0.404416	0.695074	0.342033	0.381441	-0.0998945	-0.529452	0.335246	-0.0334217	0.00912314	0.340373	-0.324166	0.504475	0.179184	0.117974	0.832693	0.02926	0.16048	0.946946	0.982579	0.241779	0.192611	0.0146304
3	120596328	120602507	NDUFB4	ENSG00000065518	protein_coding	-0.0817229	0.620842	0.833926	-0.326964	-0.362022	-0.0374761	0.0525595	-0.211883	0.205504	-0.621821	-0.0591728	0.610807	-0.507591	0.111105	0.0669562	0.93519	0.847298	0.311727	0.445656	0.000230247	0.876737	0.000175432	0.00256083
1	15836095	15940456	SPEN	ENSG00000065526	protein_coding	0.543614	0.0132746	0.127741	0.73654	0.439908	0.626255	0.853279	0.447061	0.348405	0.43643	0.309319	0.0754642	0.94464	0.128654	0.415843	0.285994	0.054486	0.371355	0.619151	0.360455	0.669847	0.902962	0.0190327
3	123610049	123884331	MYLK	ENSG00000065534	protein_coding	-0.191681	0.634094	0.841597	0.142934	0.779636	0.354498	-0.340313	-1.43384	-0.448356	0.2458	0.201919	-1.96685	-2.53501	0.816506	0.0577059	0.569038	0.47623	4.00989e-05	0.426862	0.594687	0.775252	3.73619e-09	9.54327e-15
2	186486253	186509361	ZC3H15	ENSG00000065548	protein_coding	-0.207243	0.144095	0.429429	-0.360967	-0.257512	-0.0701995	0.0347806	-0.378173	0.145354	-0.624051	-0.25783	0.125107	-0.688008	0.0963497	0.264087	0.872462	0.909119	0.0580028	0.65324	0.000501598	0.340364	0.595834	7.96065e-05
17	12020829	12143830	MAP2K4	ENSG00000065559	protein_coding	0.0588749	0.501555	0.762054	0.0385856	0.133726	0.149888	0.0552184	-0.230706	0.227561	0.013149	0.150333	0.060439	-0.0614983	0.887666	0.538635	0.570249	0.820925	0.197204	0.314425	0.959877	0.552574	0.781673	0.774448
1	212363931	212414901	PACC1	ENSG00000065600	protein_coding	-0.316927	0.12307	0.397519	-0.343693	-0.541214	0.333858	0.0304172	-1.24025	-0.0507294	-0.260271	-0.193236	-0.610765	-1.0625	0.190583	0.0242674	0.261184	0.933846	7.72953e-09	0.915058	0.305291	0.588823	0.00594348	4.1071e-07
6	83552880	83709691	SNAP91	ENSG00000065609	protein_coding	-0.108067	0.855216	0.944671	-1.3113	-1.19639	0.882905	1.04516	-0.980377	-0.351599	-1.17383	-1.96541	1.13549	-2.01152	0.242315	0.303812	0.52284	0.312352	0.368437	0.850833	0.29635	0.144648	0.234478	0.0379922
10	103967140	104029233	SLK	ENSG00000065613	protein_coding	0.134608	0.360384	0.658674	0.132108	0.0113755	0.151289	0.125108	0.0893215	0.226059	-0.120513	-0.0181073	0.710068	-0.154485	0.717281	0.981272	0.740829	0.711301	0.800271	0.560449	0.697736	0.976974	0.00164813	0.598793
6	83859656	83967423	CYB5R4	ENSG00000065615	protein_coding	-0.542377	0.0134927	0.128221	-0.558888	-0.683866	-0.346512	-0.150904	-0.474419	0.0485052	-1.56142	-0.513891	-0.504986	-1.34555	0.0693794	0.0188768	0.399413	0.696013	0.10931	0.937791	1.80061e-10	0.141795	0.0715538	3.64059e-08
10	104031286	104085880	COL17A1	ENSG00000065618	protein_coding	0.440142	0.474822	0.745163	0.47672	-0.202459	-0.627437	0.430254	0.989086	-0.525541	2.04084	-0.833123	0.991761	0.624016	0.785024	0.924221	0.804512	0.813369	0.458845	NA	0.0772348	NA	0.480994	0.649959
10	104268873	104304950	GSTO2	ENSG00000065621	protein_coding	0.364342	0.221759	0.526792	0.711133	0.189601	-0.63203	-0.197004	1.01177	0.0290706	1.02668	-0.282948	0.248498	0.681684	0.199077	0.812843	0.443392	0.79309	0.0332356	0.979373	0.0296078	0.755241	0.69147	0.159313
10	12129637	12169961	SEC61A2	ENSG00000065665	protein_coding	-0.0724417	0.677646	0.8623	-0.149833	-0.28915	0.490741	-0.0342596	-0.266613	0.263947	-0.645683	0.13112	-0.041943	-0.610254	0.669962	0.335698	0.0895923	0.931703	0.355658	0.465037	0.00804165	0.768619	0.906158	0.00986883
10	6427143	6580301	PRKCQ	ENSG00000065675	protein_coding	0.89872	0.199996	0.503697	-1.62325	-1.19155	0.106262	1.68763	0.420236	1.60629	-2.8471	-1.0703	3.00397	-0.910524	0.0778156	0.212997	0.95902	0.0332531	0.688699	0.0927121	0.00157742	0.34856	1.13276e-05	0.299358
19	2997639	3047635	TLE2	ENSG00000065717	protein_coding	0.843902	0.14962	0.436861	1.29961	2.02439	0.231567	-1.39425	0.607922	-2.1548	1.22207	0.944561	-0.259055	1.44211	0.248919	0.0404957	0.928157	0.326723	0.633234	0.224341	0.245937	0.527419	0.88841	0.141168
2	238426742	238452250	ASB1	ENSG00000065802	protein_coding	-0.334349	0.181321	0.481297	-0.643993	-0.684407	-0.2615	0.604241	-1.01491	0.18786	-0.901863	-0.51185	0.098618	-1.43102	0.000187797	5.66798e-05	0.285198	0.000286738	6.75365e-11	0.482412	7.52253e-09	0.00695177	0.656375	2.8397e-21
10	14518557	14774897	FAM107B	ENSG00000065809	protein_coding	0.434657	0.0311604	0.197491	0.148413	-0.115187	0.841459	0.730816	0.344038	0.490768	0.879341	0.800336	0.0923026	-0.505773	0.662271	0.748896	0.000283872	0.00101641	0.176187	0.0867918	2.33791e-05	0.000579205	0.768517	0.0285839
6	83210402	83431051	ME1	ENSG00000065833	protein_coding	0.119347	0.461399	0.736317	0.198132	0.0188615	-0.324965	-0.329105	0.0974897	0.483995	0.611254	0.194066	0.161451	-0.242155	0.532591	0.965924	0.32599	0.216791	0.765574	0.0914808	0.00521921	0.607734	0.566473	0.346825
4	37891084	38139175	TBC1D1	ENSG00000065882	protein_coding	-0.424469	0.158247	0.449359	-0.548375	-0.445561	-0.0438162	0.367423	-1.33846	0.225936	-1.74459	-0.203968	-0.36468	-1.91126	0.0222967	0.0714154	0.940381	0.138947	1.59627e-11	0.518927	4.00952e-19	0.57116	0.116644	3.82833e-23
7	39950121	40099580	CDK13	ENSG00000065883	protein_coding	0.0455651	0.750391	0.896987	0.316711	0.272612	0.0957156	-0.373436	-0.151796	-0.342948	0.265134	0.0800988	-0.312183	0.349513	0.17491	0.25093	0.816157	0.0847883	0.550865	0.196753	0.215273	0.842444	0.137573	0.0779907
2	74198610	74217565	MTHFD2	ENSG00000065911	protein_coding	-0.243978	0.494258	0.758129	0.479761	0.312307	-0.941723	-1.79416	-0.537882	-0.43086	-0.0694306	0.333405	-1.54908	0.0181184	0.465023	0.662646	0.131155	0.000124426	0.355413	0.593179	0.925264	0.69897	0.000693745	0.982409
X	46599251	46759118	SLC9A7	ENSG00000065923	protein_coding	0.368643	0.184158	0.484666	0.258972	-0.169599	0.37524	-0.162394	0.0775351	0.605183	1.54429	0.563897	0.233672	-1.03254	0.439093	0.645196	0.290822	0.639206	0.83706	0.0462169	2.1081e-12	0.0607752	0.42717	5.73115e-06
12	8032716	8055517	FOXJ2	ENSG00000065970	protein_coding	0.446572	0.00381771	0.0652637	0.372916	0.368435	0.315248	0.225603	0.712953	0.283661	0.420994	0.148072	0.425616	0.992123	0.227723	0.227629	0.42421	0.499764	0.00389513	0.474202	0.122931	0.759043	0.113357	9.90154e-06
1	42682418	42703805	YBX1	ENSG00000065978	protein_coding	-0.334856	0.112582	0.37962	-0.507958	-0.420227	-0.113582	0.218743	-0.820189	0.165016	-1.4538	-0.303563	0.00823927	-0.939929	0.00286832	0.0162602	0.711959	0.261833	3.80339e-08	0.530037	1.38252e-24	0.152466	0.977717	8.29259e-11
19	10416773	10469630	PDE4A	ENSG00000065989	protein_coding	0.0462513	0.91171	0.96829	0.380166	0.300787	-0.443205	-1.10863	-0.325874	-1.14048	0.814583	0.394529	-2.22409	1.03855	0.62607	0.71343	0.65384	0.0914975	0.660034	0.132035	0.149537	0.679426	0.000271058	0.0499077
1	212285410	212361853	PPP2R5A	ENSG00000066027	protein_coding	-0.139863	0.313227	0.618138	-0.0115142	-0.0168383	-0.725407	-0.342165	0.0361756	-0.160584	-0.377594	-0.335092	-0.0239672	0.312994	0.977023	0.962738	0.000240321	0.10338	0.901442	0.610467	0.0547453	0.174026	0.93424	0.0983538
2	79185231	80648861	CTNNA2	ENSG00000066032	protein_coding	0.793235	0.182626	0.482701	0.382572	-0.497387	0.0731703	0.964339	1.67827	2.18545	-0.93301	-0.541822	1.24456	0.0413393	0.830429	0.768722	0.981489	0.443208	0.117309	0.0705278	0.525881	0.795329	0.262669	0.981974
19	7958573	8005659	ELAVL1	ENSG00000066044	protein_coding	-0.0819436	0.285143	0.592342	-0.100729	-0.0748911	-0.0451775	0.00480097	-0.225944	-0.0840179	0.0803432	-0.0599858	-0.244417	-0.0970703	0.644658	0.747131	0.900343	0.987419	0.177192	0.759854	0.676676	0.844628	0.126688	0.596117
1	43300982	43323108	TIE1	ENSG00000066056	protein_coding	0.141273	0.523122	0.775326	0.182677	0.426503	-0.366207	0.301118	0.0261732	0.0296202	0.659387	-0.166288	-0.449499	0.44766	0.773704	0.404746	0.621794	0.579632	0.970523	0.974937	0.120399	0.847004	0.390427	0.312845
12	50504985	50748657	DIP2B	ENSG00000066084	protein_coding	0.0980313	0.479122	0.748566	-0.101327	-0.233903	0.378144	0.451811	0.145742	0.430948	-0.249999	-0.13347	0.099624	-0.0401274	0.735087	0.34157	0.127575	0.0254801	0.564909	0.0746304	0.248433	0.699922	0.694801	0.885208
12	50085200	50100707	SMARCD1	ENSG00000066117	protein_coding	0.200514	0.229205	0.535332	-0.0225999	0.337014	-0.044954	0.415253	0.17911	0.13476	-0.0223101	0.239457	0.330981	0.375976	0.97442	0.439606	0.959534	0.294929	0.695009	0.841126	0.967844	0.68098	0.39287	0.303851
1	43650149	43705518	KDM4A	ENSG00000066135	protein_coding	-0.0164955	0.909532	0.967589	0.0517163	-0.0252929	0.0303383	-0.520885	0.224054	-0.514723	0.223908	0.0936692	-0.348193	0.341898	0.870197	0.940217	0.950934	0.00589468	0.302927	0.0178402	0.280126	0.793148	0.0706125	0.0665069
1	40691648	40771603	NFYC	ENSG00000066136	protein_coding	0.104378	0.566604	0.801896	-0.324177	-0.316698	0.570221	0.340561	0.180037	-0.0140705	-0.251751	0.130148	0.591187	-0.260399	0.330842	0.337349	0.0724904	0.267938	0.600276	0.981075	0.416464	0.795598	0.020199	0.384232
1	42430329	42456253	ZMYND12	ENSG00000066185	protein_coding	2.29087	0.000897199	0.0272901	0.42147	1.29903	2.52811	0.444328	3.08888	0.914328	3.67018	1.71707	2.18914	3.05824	0.839467	0.368576	0.0365933	0.806879	0.00205748	0.626559	8.43205e-05	0.236948	0.0382356	0.00153601
5	470456	524449	SLC9A3	ENSG00000066230	protein_coding	1.36718	0.0190114	0.152831	1.74705	-0.69329	1.67683	1.83097	0.505426	-0.852366	1.67941	0.495973	3.03655	-0.146053	0.0602474	0.616442	0.108239	0.0368089	0.665255	0.602074	0.048109	0.76968	3.94477e-05	0.9116
2	232878701	233013256	NGEF	ENSG00000066248	protein_coding	-0.345798	0.467147	0.739984	1.02723	0.11475	-1.07979	-0.699457	-0.954707	0.669906	-1.01535	-1.55955	-1.32292	-2.13044	0.168979	0.920821	0.239383	0.388217	0.227984	0.496895	0.164761	0.0513737	0.0588754	0.00206947
1	197084127	197146694	ASPM	ENSG00000066279	protein_coding	0.841861	0.132364	0.412042	1.13375	2.03393	1.13324	-0.141245	1.70705	-0.424332	0.493846	0.849889	-1.58238	-0.0506674	0.326553	0.0392177	0.414065	0.926769	0.0781129	0.815144	0.677277	0.566988	0.117716	0.973262
1	160541095	160579516	CD84	ENSG00000066294	protein_coding	0.405014	0.118474	0.390518	-0.225059	0.620567	0.389751	-0.116044	0.626546	0.0291252	0.956201	0.830768	0.456225	0.102666	0.795654	0.295969	0.661154	0.895833	0.272673	0.980847	0.0538312	0.17293	0.450176	0.892525
1	43363398	43368074	ELOVL1	ENSG00000066322	protein_coding	-0.192458	0.291557	0.598635	0.0430549	-0.0366405	-0.238488	-0.593558	-0.33103	-0.30642	0.105202	0.333319	-1.03042	-0.316753	0.922867	0.935156	0.556629	0.0198288	0.238121	0.402382	0.745591	0.335534	5.90959e-06	0.230819
11	47354860	47378576	SPI1	ENSG00000066336	protein_coding	0.234525	0.880935	NA	-0.680683	0.795815	0.653955	-0.430408	0.768468	-0.486917	-0.146972	-0.551603	-0.307728	2.48557	NA	NA	NA	NA	NA	NA	NA	NA	NA	NA
6	30058899	30064909	ZNRD1	ENSG00000066379	protein_coding	0.83786	0.839281	NA	0	0	0	0	0	0	0	3.73863	0	0	NA	NA	NA	NA	NA	NA	NA	NA	NA	NA
11	30384493	30586872	MPPED2	ENSG00000066382	protein_coding	1.05912	0.320579	NA	1.6537	0.45934	0.55706	-0.959408	2.25225	-1.01592	3.62165	0.396207	-0.836726	1.54898	NA	NA	NA	NA	NA	NA	NA	NA	NA	NA
3	137998735	138033655	CLDN18	ENSG00000066405	protein_coding	0.466132	0.287093	0.594303	1.19016	0.746652	-0.448403	-1.02949	0.862914	-0.844956	0.946661	0.0259279	-0.555466	1.33082	0.0782229	0.340283	0.746391	0.268638	0.235567	0.49062	0.158112	0.988552	0.592232	0.0224023
3	101648889	101677132	ZBTB11	ENSG00000066422	protein_coding	0.00130722	0.991459	0.99738	0.051842	0.156272	-0.00886776	-0.115267	0.0739497	-0.196342	0.165594	0.180299	-0.623026	0.169011	0.862255	0.511467	0.986868	0.639814	0.772206	0.473809	0.428333	0.509359	0.000209101	0.402057
14	92044496	92106621	ATXN3	ENSG00000066427	protein_coding	-0.143961	0.324691	0.62776	-0.137077	-0.102401	-0.422302	-0.0154793	-0.293007	0.0751095	-0.55901	-0.176653	-0.154312	0.170488	0.732005	0.814042	0.260043	0.975268	0.367325	0.893483	0.0450344	0.705648	0.640471	0.594767
14	92794305	92839947	GOLGA5	ENSG00000066455	protein_coding	-0.198635	0.152538	0.441615	0.108584	0.00678841	-0.274051	-0.679737	-0.252888	-0.226949	-0.0563454	0.164348	-0.770778	-0.299347	0.645347	0.983641	0.211481	1.08363e-05	0.15729	0.330657	0.800166	0.511526	1.98095e-07	0.0678656
10	121478334	121598458	FGFR2	ENSG00000066468	protein_coding	0.119538	0.773945	0.908154	-0.806755	0.15693	0.26093	0.154661	0.240819	-0.42758	1.75313	-0.382042	-1.38449	0.468753	0.444906	0.902326	0.877551	0.895515	0.826296	0.764328	0.012343	0.799188	0.179535	0.621524
1	70144805	70205579	LRRC40	ENSG00000066557	protein_coding	-0.302889	0.0355974	0.212882	-0.303719	-0.143787	-0.0268915	-0.123143	-0.63672	-0.113816	-0.897742	0.0182348	-0.470834	-0.622734	0.200149	0.607536	0.95902	0.651543	0.00106002	0.750226	2.57805e-06	0.971838	0.0169168	0.000874007
5	129094749	129114028	ISOC1	ENSG00000066583	protein_coding	-0.0648937	0.760616	0.90185	-0.55351	-0.283212	-0.212966	0.0330892	0.565973	-0.110956	-1.03664	-0.166475	0.142055	0.365858	0.114004	0.481402	0.700695	0.947435	0.0677306	0.856386	0.000650857	0.767841	0.717415	0.252731
14	99737693	99942060	EML1	ENSG00000066629	protein_coding	0.201029	0.43214	0.715811	0.147254	-0.0371187	0.377649	0.905726	0.091445	1.03967	-1.20889	-0.187574	-0.0260859	-0.269884	0.66463	0.928782	0.223411	2.6767e-05	0.782386	3.22901e-06	6.37764e-09	0.626234	0.941911	0.28352
6	125986479	126203817	TRMT11	ENSG00000066651	protein_coding	-0.223811	0.0470774	0.245396	-0.237403	-0.196587	-0.138135	-0.168394	-0.387063	-0.0424493	-0.423198	-0.284217	-0.419557	-0.0241494	0.407911	0.504728	0.740795	0.56858	0.105662	0.930747	0.0719166	0.372722	0.0675615	0.942307
16	20702816	20742084	THUMPD1	ENSG00000066654	protein_coding	-0.0046774	0.957849	0.983995	0.0838267	0.108953	0.00416995	0.0616155	-0.137528	-0.237046	-0.0748188	-0.0553374	0.0820834	0.0765623	0.747185	0.66037	0.994588	0.810109	0.526042	0.331602	0.742196	0.879758	0.711776	0.727908
9	100427156	100451711	MSANTD3	ENSG00000066697	protein_coding	-0.098127	0.418692	0.706032	-0.384794	-0.234294	-0.216805	-0.179733	-0.0577233	-0.122706	-0.29354	-0.0115373	-0.0444677	0.401468	0.0713154	0.319596	0.463723	0.455221	0.838677	0.715444	0.151776	0.981286	0.87227	0.0276297
14	104138723	104180894	KIF26A	ENSG00000066735	protein_coding	0.809029	0.167437	0.462291	-1.00355	-0.118546	1.92312	2.49756	1.24442	-1.79216	0.124505	0.734843	-0.472345	-0.748887	0.346765	0.931465	0.0074681	4.51691e-05	0.0845887	0.17999	0.911297	0.49567	0.645444	0.436452
14	96279195	96363341	ATG2B	ENSG00000066739	protein_coding	0.201083	0.135455	0.41652	0.400605	0.13871	0.0664419	0.175559	0.229297	0.0989993	0.128989	0.0780911	-0.0809268	0.644211	0.146825	0.693837	0.909213	0.577407	0.42757	0.832442	0.667877	0.877978	0.804433	0.00358218
8	67173511	67343781	ARFGEF1	ENSG00000066777	protein_coding	0.0579543	0.538775	0.78548	-0.00123481	0.0230825	0.0556836	0.354197	0.0234198	0.146032	-0.101991	0.0298954	0.194555	-0.214614	0.999191	0.936109	0.87882	0.0304082	0.926339	0.567705	0.602873	0.935438	0.265016	0.199915
16	20536226	20576427	ACSM2B	ENSG00000066813	protein_coding	1.13552	0.110116	0.375919	-0.00441126	0.274822	2.27656	1.54743	1.00151	1.02723	1.23453	1.23177	-0.292602	1.44999	1	0.905052	0.182686	0.329018	0.579204	NA	0.436939	NA	0.890766	0.325284
8	134477788	134713049	ZFAT	ENSG00000066827	protein_coding	-0.000732387	0.996429	0.998883	-0.291179	-0.196724	-0.166555	0.395126	-0.085399	0.229081	-0.19052	-0.357082	0.376433	0.0941147	0.421204	0.617552	0.754748	0.210079	0.835611	0.617453	0.578404	0.369817	0.204588	0.799686
8	65644734	65771261	MTFR1	ENSG00000066855	protein_coding	-0.113096	0.315889	0.620417	0.0433918	-0.217115	-0.188021	-0.403413	-0.0767077	0.0286026	-0.144863	0.221974	-0.208217	-0.334175	0.893413	0.363445	0.543593	0.0575787	0.780795	0.946946	0.53137	0.421071	0.355809	0.0846973
7	100177563	100221488	STAG3	ENSG00000066923	protein_coding	0.242196	0.211195	0.515885	-0.140033	0.28753	0.299479	0.717181	0.39034	-0.0993195	0.0996644	0.0113284	0.870966	-0.4361	0.725661	0.392879	0.461468	0.00589718	0.180147	0.854887	0.787187	0.987349	0.0002614	0.118204
18	57544389	57586702	FECH	ENSG00000066926	protein_coding	-0.0716185	0.56379	0.80071	-0.0618299	-0.133933	-0.353894	0.0512237	-0.00681255	0.150943	-0.369837	-0.0953274	0.254258	-0.297592	0.858934	0.656419	0.197717	0.873222	0.986211	0.668991	0.0872018	0.811549	0.259495	0.168733
15	71822291	72118577	MYO9A	ENSG00000066933	protein_coding	-0.0442881	0.760011	0.901757	-0.247473	0.128846	-0.0593846	0.30704	-0.126885	0.0872296	-0.338558	0.0424496	-0.488151	0.074399	0.445275	0.728864	0.923978	0.287106	0.705712	0.861379	0.197846	0.940643	0.0462409	0.822893
Y	12904108	12920478	DDX3Y	ENSG00000067048	protein_coding	-1.09025	0.321293	0.625181	-8.50961	-9.10702	0.134433	-8.55207	-8.79157	-0.234693	0.00614425	0.0769814	-0.55412	-8.33347	4.05356e-94	6.77276e-69	0.705026	6.57913e-79	1.63914e-70	0.416945	0.987479	0.844628	0.00263894	1.13551e-85
10	3066333	3137718	PFKP	ENSG00000067057	protein_coding	-0.0586639	0.853705	0.94407	0.236404	-0.146047	-0.219329	-1.51702	0.650233	-0.268337	0.03871	0.534901	-0.836779	-0.192454	0.753668	0.860172	0.832578	0.00169716	0.239529	0.764445	0.960631	0.468791	0.0975886	0.764831
10	1039152	1049170	IDI1	ENSG00000067064	protein_coding	-0.673179	0.000561459	0.0206369	-0.923769	-0.709877	-0.951373	-0.779085	-0.816447	-0.00724121	-0.784211	-0.267264	-0.611045	-1.30745	0.00176264	0.0211945	0.00202689	0.00784615	0.00404633	0.991709	0.00481964	0.567798	0.0339547	4.27986e-07
2	230415942	230545606	SP100	ENSG00000067066	protein_coding	0.307889	0.232035	0.538037	0.581636	0.729476	-0.31088	-0.811771	0.487039	-0.304303	0.899558	0.202555	-0.55736	0.961652	0.0146158	0.00128948	0.346456	0.000262685	0.0350931	0.355355	1.08115e-05	0.58129	0.0125443	1.55148e-06
10	3775996	3785281	KLF6	ENSG00000067082	protein_coding	-0.100858	0.370511	0.666742	-0.187649	-0.144355	-0.156471	-0.223182	-0.232518	-0.048688	-0.323637	0.257999	-0.110385	0.0648585	0.488695	0.612079	0.659022	0.359341	0.322312	0.910016	0.12271	0.365352	0.665462	0.810375
5	55424854	55534969	PLPP1	ENSG00000067113	protein_coding	0.393009	0.0536299	0.261848	0.604362	0.240689	-0.0631188	0.207155	0.93636	-0.141981	0.458393	-0.256553	0.26713	1.0638	0.0179139	0.443811	0.917552	0.505235	2.33846e-05	0.745276	0.0598774	0.49025	0.326041	5.36241e-07
15	73051710	73305205	NEO1	ENSG00000067141	protein_coding	1.16109	8.56573e-05	0.00665883	0.622803	1.56432	0.806362	0.776114	0.962134	0.545262	1.66181	-0.111144	1.53329	2.00515	0.163191	1.59106e-05	0.0840791	0.0552547	0.010546	0.315596	9.03297e-07	0.894662	7.79259e-06	9.30141e-10
8	70573218	70608416	TRAM1	ENSG00000067167	protein_coding	0.356122	0.381381	0.675864	0.863063	0.888702	-0.287716	-1.79665	0.449176	-0.713368	1.07316	1.18394	-1.63834	0.433239	0.0446853	0.0343053	0.685953	7.10822e-07	0.329433	0.16533	0.00392836	0.00487925	3.58849e-06	0.314558
X	72578814	72714319	PHKA1	ENSG00000067177	protein_coding	0.244434	0.131407	0.410967	-0.106386	0.0219979	0.234621	0.481917	-0.0163074	0.31865	0.430706	0.0352775	0.887675	-0.17055	0.751129	0.956058	0.488244	0.030662	0.9649	0.2906	0.0484494	0.944929	3.30568e-06	0.511378
12	6328757	6342114	TNFRSF1A	ENSG00000067182	protein_coding	0.61466	0.0496673	0.252315	1.02503	0.948564	-0.0473027	-0.838241	0.950461	-0.0863258	1.22444	0.515463	-0.854245	1.38909	7.07124e-06	4.07775e-05	0.940381	0.000385784	1.5968e-05	0.861432	7.04459e-09	0.0743184	0.000156161	1.91654e-11
17	39173453	39197703	CACNB1	ENSG00000067191	protein_coding	0.0125687	0.978551	0.992177	-1.04609	-1.14487	0.0453561	0.801737	-0.171095	0.875702	-2.35711	-1.05949	1.32086	-1.06176	0.0671609	0.03795	0.974075	0.162488	0.820113	0.198899	3.11919e-07	0.0903222	0.00687933	0.0341355
1	92508696	92792404	EVI5	ENSG00000067208	protein_coding	0.149709	0.360187	0.658508	0.296658	0.149517	0.12808	-0.282421	0.168947	-0.181442	0.703279	0.554339	-0.486181	0.0605295	0.173008	0.557028	0.707263	0.185328	0.46165	0.541061	2.79793e-05	0.00495517	0.00723857	0.809754
15	73978926	73994622	STOML1	ENSG00000067221	protein_coding	-0.220954	0.309099	0.614037	-0.658306	-0.449454	0.160235	-0.112058	0.0344524	0.300387	0.0961852	-0.220065	-0.742892	-1.36911	0.0119484	0.109404	0.72961	0.754306	0.931633	0.413906	0.771344	0.583788	0.00164016	6.51555e-10
15	72199029	72231822	PKM	ENSG00000067225	protein_coding	0.207396	0.222355	0.527517	0.148491	-0.235677	0.325064	0.3435	-0.157754	0.610721	0.57528	0.245091	0.350468	-0.529431	0.637016	0.39365	0.282145	0.155863	0.572663	0.0128443	0.00527842	0.449207	0.118499	0.0100694
5	55256055	55307694	DHX29	ENSG00000067248	protein_coding	-0.273101	0.082618	0.326794	-0.429135	-0.337636	-0.129372	0.0301799	-0.610344	0.376636	-0.534285	-0.258358	-0.33103	-0.910327	0.0102326	0.0518798	0.641371	0.905509	3.96047e-05	0.0480619	0.000341075	0.222472	0.0365982	8.21091e-11
1	93866284	93879918	DNTTIP2	ENSG00000067334	protein_coding	-0.129188	0.314304	0.619091	-0.215781	-0.291943	0.0955969	0.0619232	-0.146048	0.0477853	-0.37415	-0.181594	0.159994	-0.619915	0.387868	0.199376	0.80977	0.832723	0.556158	0.908089	0.0562312	0.555389	0.484934	0.000483297
16	8621683	8649654	METTL22	ENSG00000067365	protein_coding	-0.0872681	0.523183	0.775326	0.195657	-0.122787	-0.514963	0.0096203	-0.0839912	-0.199662	-0.143958	-0.276599	-0.113303	0.229006	0.560371	0.740463	0.089908	0.983506	0.815182	0.623546	0.640102	0.445539	0.722751	0.405089
15	43403061	43510728	TP53BP1	ENSG00000067369	protein_coding	-0.00884796	0.925441	0.97245	-0.0617359	-0.0741998	0.296957	0.147853	-0.0964084	0.156325	-0.1356	-0.190368	-0.0381093	-0.180665	0.799215	0.752064	0.119927	0.433714	0.630515	0.506895	0.444651	0.38629	0.8617	0.272064
X	54920462	54931431	TRO	ENSG00000067445	protein_coding	-0.0177572	0.970018	0.988837	-1.37723	-0.310498	-0.703978	1.16015	-0.936244	-0.259131	-2.61832	-0.756162	1.63879	-0.725523	0.000134241	0.529224	0.127513	0.000871726	0.00980851	0.679759	1.95346e-14	0.0896062	2.92384e-07	0.0439729
1	218285293	218337983	RRP15	ENSG00000067533	protein_coding	-0.015121	0.942357	0.978857	-0.195808	-0.819463	-0.338457	0.217463	0.0126164	0.384709	-0.642612	0.47855	0.474724	-0.36824	0.579535	0.00107631	0.3469	0.493021	0.975909	0.256684	0.00785091	0.122681	0.0562752	0.15972
3	49359145	49412998	RHOA	ENSG00000067560	protein_coding	-0.283122	0.0161079	0.140847	-0.188687	-0.409464	-0.222401	-0.525831	-0.372968	-0.300883	-0.135194	0.130194	-0.251688	-0.719349	0.377344	0.0193428	0.35783	0.0011516	0.0267691	0.167178	0.491507	0.642058	0.149813	1.05991e-06
17	43483865	43610338	DHX8	ENSG00000067596	protein_coding	0.0837154	0.315261	0.620079	-0.0471397	0.0339612	0.183179	0.133661	0.170713	0.270608	0.0990859	-0.095021	-0.0347645	0.0858204	0.85633	0.899839	0.439792	0.50443	0.354649	0.186314	0.609789	0.736245	0.877924	0.65806
7	67287541	67302419	PMS2P4	ENSG00000067601	transcribed_unprocessed_pseudogene	-0.0114854	0.957994	0.984053	-0.359208	-0.405683	0.217805	-0.248097	-0.0871312	0.00771581	0.212157	0.276739	0.433959	-0.452207	0.534854	0.462965	0.790245	0.665105	0.894321	0.993236	0.705197	0.69829	0.338273	0.346825
1	2050411	2185395	PRKCZ	ENSG00000067606	protein_coding	0.188734	0.427364	0.712505	0.235895	0.55369	0.0605043	0.148364	-0.258505	-0.395105	1.03559	0.417128	-0.496952	-0.130454	0.641298	0.157713	0.94782	0.777225	0.599807	0.491554	0.00111517	0.406361	0.244378	0.793408
Y	2935281	2982506	ZFY	ENSG00000067646	protein_coding	-1.10812	0.389555	0.682638	-8.78322	-9.54101	-0.129825	-8.27601	-9.57834	-0.115315	-0.204886	0.00744777	-0.11976	-9.58139	6.41342e-15	3.45926e-13	0.736107	9.12869e-20	7.64569e-14	0.755758	0.392718	0.989612	0.644313	3.54213e-14
1	220094132	220148041	IARS2	ENSG00000067704	protein_coding	0.120206	0.168779	0.464033	0.153766	0.0434332	0.0426481	-0.31941	0.295777	0.0693279	0.221974	0.166894	0.415898	-0.00677422	0.137103	0.754383	0.819374	0.000261556	0.000452421	0.649489	0.011047	0.139068	1.60461e-07	0.961885
12	78863993	79452008	SYT1	ENSG00000067715	protein_coding	-0.468165	0.246226	0.554009	-0.729484	-0.701859	0.0823183	0.111081	-2.15938	0.184745	0.210073	-0.161313	-1.60164	-2.78679	0.173221	0.193493	0.943639	0.875227	4.40387e-07	0.835084	0.719361	0.863806	0.000255582	4.84593e-11
12	77324641	78213010	NAV3	ENSG00000067798	protein_coding	-0.526678	0.0357007	0.213176	-0.331031	-0.36894	0.0243138	0.114794	-1.14358	-0.368702	-1.5774	-0.171262	-1.10998	-1.48143	0.205907	0.137719	0.966858	0.706556	4.03559e-09	0.204708	7.21774e-17	0.640757	9.05467e-09	3.68671e-15
X	153785766	153794523	IDH3G	ENSG00000067829	protein_coding	0.0416256	0.728735	0.887671	0.0779365	-0.159992	-0.0216548	-0.0704024	0.0235408	-0.129847	-0.078297	0.00468994	0.572641	0.0503694	0.798087	0.542039	0.966317	0.807399	0.939739	0.701214	0.760736	0.992682	0.00114262	0.848646
16	4796968	4802950	ROGDI	ENSG00000067836	protein_coding	0.134702	0.500895	0.761562	-0.158967	-0.106391	0.20984	0.115941	0.190358	0.405035	-0.0860846	0.270487	0.657326	-0.45856	0.772533	0.857632	0.754886	0.827954	0.688027	0.442905	0.863351	0.648301	0.0617152	0.224293
X	153802166	153830565	PDZD4	ENSG00000067840	protein_coding	0.517448	0.11513	0.384101	0.419314	0.916627	0.774908	1.37776	-0.321183	0.741174	0.419071	0.160539	0.253868	-0.694719	0.579336	0.133376	0.303854	0.0101506	0.662113	0.336603	0.522298	0.890588	0.72223	0.263896
X	153517676	153582939	ATP2B3	ENSG00000067842	protein_coding	0.442231	0.423867	0.710192	-0.742498	-1.06729	0.597579	1.64993	0.690333	0.179758	-0.178626	0.499725	1.41634	-1.60607	0.631115	0.482096	0.733539	0.0836002	0.569403	NA	0.909634	NA	0.144881	0.259604
18	20946906	21111813	ROCK1	ENSG00000067900	protein_coding	-0.446799	0.0216861	0.163838	-0.235973	-0.271057	-0.184629	-0.0514689	-0.985102	-0.426807	-0.51056	-0.268914	-0.978865	-0.928078	0.592979	0.515314	0.758088	0.918405	0.000850854	0.335305	0.111689	0.594528	0.000691838	0.00119955
16	67028984	67101058	CBFB	ENSG00000067955	protein_coding	0.146964	0.0333617	0.204717	0.276468	0.198867	0.137708	0.042396	0.0482999	0.0541531	0.104786	0.202113	0.402173	-0.0684633	0.00507774	0.0605999	0.317675	0.765535	0.721848	0.760234	0.349822	0.0841755	3.5299e-06	0.568096
X	24465221	24550466	PDK3	ENSG00000067992	protein_coding	-0.413095	0.306097	0.611405	-0.918557	-0.669496	-1.03068	-0.767494	0.0144726	-0.948432	0.603305	-0.040417	-2.69414	0.173745	0.241875	0.417816	0.250665	0.33363	0.991023	0.303415	0.396745	0.979977	0.00025571	0.838901
3	50317790	50322782	HYAL2	ENSG00000068001	protein_coding	-0.032405	0.829421	0.933365	-0.203955	-0.270202	0.194974	0.256767	-0.189427	-0.0565853	0.451325	0.0779523	-0.315674	-0.578944	0.445191	0.269915	0.551491	0.277006	0.446355	0.894064	0.0219164	0.850451	0.140072	0.00249171
2	239048168	239401654	HDAC4	ENSG00000068024	protein_coding	0.480052	0.206475	0.510923	-0.259853	-0.208942	0.0653001	0.775758	0.808559	0.583064	-0.936543	-0.531742	1.92803	0.298589	0.710649	0.77603	0.957642	0.128965	0.100137	0.391581	0.0458116	0.44599	3.13661e-06	0.594464
3	50329782	50340980	RASSF1	ENSG00000068028	protein_coding	0.0929467	0.727104	0.886799	0.475623	0.418527	-0.733289	-0.87266	0.489088	-0.156409	0.493511	0.385192	-1.18061	0.394131	0.163676	0.227071	0.0360029	0.00346415	0.118139	0.773098	0.101606	0.352928	2.49564e-05	0.200537
4	1793293	1808872	FGFR3	ENSG00000068078	protein_coding	0.690813	0.231612	0.537483	0.99115	1.55429	1.47335	0.946147	0.799621	0.638706	-0.0944362	-0.0208412	0.0520457	-0.755206	0.52512	0.24992	0.391479	0.526241	0.615635	NA	0.962154	NA	0.981523	0.654742
17	43006725	43014456	IFI35	ENSG00000068079	protein_coding	0.0647854	0.866236	0.949741	0.536734	0.570755	-1.16548	-1.41694	0.273795	-0.471685	0.180947	-0.515107	-1.36622	1.29979	0.31669	0.271362	0.0300701	0.00436203	0.634922	0.493479	0.756003	0.437605	0.00296871	0.000900325
17	60041008	60078922	HEATR6	ENSG00000068097	protein_coding	-0.00840677	0.94413	0.979558	-0.170696	-0.049857	0.0504813	0.0623297	-0.261797	0.0921561	-0.114495	-0.0749673	0.00657677	0.299473	0.6005	0.899945	0.931604	0.859683	0.336949	0.839747	0.706983	0.879151	0.987801	0.215112
17	42561467	42566277	COASY	ENSG00000068120	protein_coding	0.150901	0.372232	0.667933	0.056088	0.40075	0.139156	-0.399449	0.126172	0.000587759	0.589712	0.0589708	-0.052422	0.365883	0.91495	0.257597	0.822216	0.258393	0.763611	1	0.0456726	0.931493	0.905723	0.249557
17	42667914	42676994	PLEKHH3	ENSG00000068137	protein_coding	0.00306893	0.987064	0.995106	-0.190151	0.290546	-0.700923	0.00858024	0.0952984	-0.392389	0.0777038	-0.177218	0.326547	0.348095	0.679943	0.479054	0.066521	0.989712	0.836274	0.396923	0.860231	0.759704	0.351971	0.302752
15	99565417	99716466	MEF2A	ENSG00000068305	protein_coding	0.47379	0.12528	0.400737	-0.386144	-0.410684	0.466884	0.871052	0.638241	0.854586	-0.0412542	-0.467124	1.6849	-0.177218	0.30039	0.255277	0.258068	0.00318888	0.0371189	0.0114736	0.927957	0.248643	1.24418e-10	0.631762
X	48922028	48958386	OTUD5	ENSG00000068308	protein_coding	0.0848222	0.414532	0.702498	0.271043	0.197641	0.121427	-0.346655	0.151182	-0.00161675	0.313158	0.08172	-0.163855	0.0915715	0.133864	0.304339	0.664698	0.0396153	0.433656	0.996455	0.0477502	0.784479	0.369923	0.639192
X	49028726	49043410	TFE3	ENSG00000068323	protein_coding	0.00481359	0.983891	0.99394	0.118352	0.186218	0.000622975	-0.679054	-0.0291961	-0.383124	0.775981	0.267104	-1.32549	0.159477	0.761777	0.599602	1	0.00853934	0.943296	0.276152	0.000912925	0.485765	9.59305e-09	0.602601
X	48539714	48562609	TBC1D25	ENSG00000068354	protein_coding	0.311556	0.0915057	0.342774	0.30707	-0.0289602	0.0186871	0.223972	0.60607	0.481272	0.3867	0.272691	0.281549	0.489372	0.556845	0.968164	0.986748	0.662324	0.136309	0.378254	0.360543	0.671941	0.53067	0.213109
X	109624244	109733403	ACSL4	ENSG00000068366	protein_coding	0.00689034	0.961119	0.985512	0.187681	0.061294	0.0842227	-0.143597	-0.267182	0.426452	-0.173548	0.1982	0.087105	-0.668319	0.418358	0.833772	0.819374	0.533623	0.170223	0.0437788	0.394136	0.455101	0.703897	2.90226e-05
10	132537787	132783480	INPP5A	ENSG00000068383	protein_coding	0.0595909	0.693767	0.870821	-0.230969	-0.354635	0.251942	0.335675	-0.117701	0.0961107	-0.394905	-0.0270532	0.675691	0.00788511	0.273836	0.0626715	0.288694	0.063157	0.60126	0.756519	0.024087	0.946299	8.47861e-06	0.978174
X	49113407	49123735	GPKOW	ENSG00000068394	protein_coding	-0.00417079	0.972125	0.989979	-0.266245	-0.132856	0.0284406	0.0939863	0.0312667	0.0978632	-0.368987	0.265416	0.370137	-0.375657	0.144581	0.531378	0.943634	0.659432	0.895872	0.720834	0.0234034	0.175939	0.0124645	0.0155783
X	48973720	49002264	GRIPAP1	ENSG00000068400	protein_coding	-0.10893	0.306217	0.611405	-0.296719	-0.341362	0.0232798	0.0775348	-0.188142	0.107204	-0.242761	-0.20051	0.244048	-0.398814	0.0614105	0.0250176	0.950344	0.696128	0.250982	0.657416	0.108339	0.312425	0.0925594	0.00349932
X	48476021	48486364	FTSJ1	ENSG00000068438	protein_coding	-0.250318	0.172801	0.46963	0.0544342	-0.3113	-0.1641	0.129595	-0.708791	0.0858283	-0.916872	-0.0546159	-0.248044	-0.855902	0.896554	0.296744	0.715771	0.702579	0.00296901	0.863161	6.06904e-05	0.921331	0.373562	0.000141737
17	59155499	59204705	PRR11	ENSG00000068489	protein_coding	0.358221	0.159634	0.451398	-0.0474556	0.931762	0.823359	0.706976	0.545605	0.241178	-0.132281	0.121661	-0.392044	0.137499	0.956654	0.041943	0.130256	0.160658	0.288483	0.767755	0.850999	0.900974	0.497549	0.82263
2	86213993	86338083	REEP1	ENSG00000068615	protein_coding	-0.20743	0.64507	0.847562	-0.814621	-0.815192	0.0892875	1.07179	-0.990347	0.42076	-2.49601	-0.627499	0.588452	-2.40401	0.0816002	0.0767113	0.933401	0.0103564	0.0178893	0.517191	2.14654e-11	0.267436	0.183279	5.06724e-11
13	112690329	112887168	ATP11A	ENSG00000068650	protein_coding	0.742288	0.000138268	0.00887998	0.637667	0.587363	0.427403	1.06527	0.744611	0.863312	0.654277	0.0513818	0.968244	1.14238	0.0884208	0.118405	0.384489	0.000973833	0.0263325	0.0248532	0.0512617	0.948131	0.00191959	0.000127944
2	86020216	86106155	POLR1A	ENSG00000068654	protein_coding	0.322101	0.0247258	0.175013	-0.0725936	-0.0364177	0.417147	0.398892	0.305568	0.535418	0.307298	0.0518508	0.734082	0.384181	0.8483	0.929123	0.152893	0.109602	0.232392	0.0500386	0.209098	0.920156	0.000457236	0.0948416
2	20032650	20051628	LAPTM4A	ENSG00000068697	protein_coding	0.168329	0.403282	0.694135	0.220753	0.189336	-0.243303	-0.642473	0.767725	-0.311138	0.0696401	0.294263	-0.350134	0.908346	0.134225	0.206818	0.133563	3.92711e-08	4.73069e-12	0.0409779	0.66616	0.04727	0.00390016	4.536e-17
2	46916157	47076137	TTC7A	ENSG00000068724	protein_coding	0.561961	0.12685	0.403117	1.00445	1.2724	-0.437207	-0.899746	0.781525	-0.467796	1.11288	0.448583	-0.884306	1.35597	0.0178007	0.00155931	0.493998	0.0350283	0.0616341	0.451855	0.0033583	0.45558	0.0302707	0.000185511
3	48688003	48740353	IP6K2	ENSG00000068745	protein_coding	0.0685181	0.609207	0.827326	0.156386	0.332999	-0.0309595	-0.181162	-0.0526225	-0.219624	0.237076	0.228868	-0.420758	0.402543	0.556463	0.121327	0.950934	0.455221	0.855748	0.454399	0.259965	0.411765	0.0296255	0.0295407
2	48529925	48776517	STON1-GTF2A1L	ENSG00000068781	protein_coding	-0.316171	0.64322	0.846617	-2.29417	-0.238544	0.544335	1.12231	0.198732	-0.840909	-1.62885	-0.642865	-3.68529	-1.34752	0.133429	0.90657	0.819376	0.430942	0.912568	0.683217	0.202894	0.76617	0.00527785	0.291542
2	45388680	45612165	SRBD1	ENSG00000068784	protein_coding	-0.406162	0.00610724	0.0839666	-0.333333	-0.361474	-0.230052	-0.527546	-0.343149	-0.525892	-0.363454	-0.263826	-0.726058	-0.457485	0.392851	0.336905	0.670676	0.115173	0.33471	0.188953	0.280439	0.589285	0.0138515	0.144831
5	62306162	62537249	KIF2A	ENSG00000068796	protein_coding	-0.193282	0.288435	0.595257	-0.189505	-0.511225	0.124191	0.233092	-0.485192	0.0572648	-0.938396	-0.297079	0.22419	-0.628854	0.542924	0.0335379	0.77899	0.395258	0.0348243	0.903616	5.3703e-06	0.351981	0.380251	0.00278225
11	64726911	64745456	RASGRP2	ENSG00000068831	protein_coding	-0.152578	0.809246	0.923663	-0.423892	-0.666824	0.820711	0.870329	-2.86828	-0.0604715	-2.23414	0.243064	-0.126881	-0.652387	0.827673	0.701348	0.693381	0.559404	0.027901	0.981769	0.0819315	0.927027	0.943964	0.670786
2	53864069	53970993	PSME4	ENSG00000068878	protein_coding	0.109677	0.44967	0.727755	0.0945985	-0.135484	0.461649	0.277588	0.131983	0.455263	-0.0478079	-0.117597	0.156502	-0.404741	0.785519	0.673072	0.0851735	0.280552	0.650379	0.0975793	0.880072	0.775379	0.556496	0.0648662
3	160256986	160399880	IFT80	ENSG00000068885	protein_coding	0.468642	0.132732	0.412344	0.803324	0.97999	-0.207402	-0.573919	0.827028	-0.155388	0.286227	0.15072	-0.495658	1.52321	0.0430401	0.00899626	0.773429	0.163637	0.0240013	0.827916	0.50874	0.836718	0.209525	2.1449e-06
19	38878555	38899862	SIRT2	ENSG00000068903	protein_coding	-0.177613	0.621697	0.834188	-1.10787	-0.927295	-0.446711	0.334527	-0.518536	0.650675	-0.778042	-0.691161	1.02197	-1.49095	0.00833143	0.0309983	0.477158	0.520754	0.259474	0.231909	0.0547886	0.187378	0.00791246	4.06789e-05
2	53787044	53818819	ERLEC1	ENSG00000068912	protein_coding	-0.0429746	0.859981	0.947117	0.458867	0.0213554	-0.544072	-1.04903	0.136074	-0.401441	0.645179	0.406466	-1.01763	-0.135278	0.0684064	0.960091	0.0425651	7.85853e-07	0.652381	0.181064	0.00251186	0.159707	7.94181e-07	0.628945
11	64917553	64934475	PPP2R5B	ENSG00000068971	protein_coding	-0.266649	0.0430022	0.234552	-0.280762	-0.212547	-0.212459	-0.344564	-0.639953	-0.125459	0.114714	-0.0582429	-0.408059	-0.730654	0.263921	0.421048	0.506464	0.12833	0.00144599	0.724869	0.6549	0.89233	0.0498082	0.000144557
11	64746389	64759974	PYGM	ENSG00000068976	protein_coding	1.73927	0.0144105	0.132624	-0.745074	-1.0911	0.304067	2.5304	0.869396	1.88834	-0.938936	-1.36839	4.13126	0.432389	0.362303	0.14054	0.813703	9.62912e-06	0.209764	0.00516693	0.175147	0.0872014	5.56277e-15	0.562908
X	49687447	49695984	PAGE1	ENSG00000068985	protein_coding	NA	NA	NA	NA	NA	NA	NA	NA	NA	NA	NA	NA	NA	NA	NA	NA	NA	NA	NA	NA	NA	NA	NA
5	135027734	135034813	PITX1	ENSG00000069011	protein_coding	0.146654	0.721775	0.884352	0.313819	-0.524558	-1.3846	-0.634704	0.385234	1.00625	0.353145	-1.70245	0.738909	0.602722	0.725485	0.516889	0.0598317	0.388425	0.619231	0.194575	0.633125	0.0129647	0.251132	0.358279
5	136213320	136365545	TRPC7	ENSG00000069018	protein_coding	0.27173	0.93592	NA	-0.330379	-0.206938	-0.197578	-0.080108	-0.0688237	-0.136616	1.51744	1.18421	0.0425708	0.822365	NA	NA	NA	NA	NA	NA	NA	NA	NA	NA
5	66596361	67169595	MAST4	ENSG00000069020	protein_coding	0.468947	0.0418843	0.231694	0.519027	0.508443	0.560138	0.453592	0.882929	0.346498	0.370592	-0.0423276	-0.403451	0.997792	0.265143	0.268739	0.294865	0.317618	0.0207659	0.576583	0.397012	0.965061	0.359791	0.00506025
6	46852522	46954943	ADGRF5	ENSG00000069122	protein_coding	1.71065	0.00137063	0.0347938	1.16031	1.77861	2.45103	0.711921	0.97393	0.594471	3.10306	1.98111	1.39775	0.0265822	0.246897	0.0501517	0.0040062	0.520754	0.381319	0.706106	1.93639e-05	0.0308969	0.101033	0.986678
17	73334384	73644445	SDK2	ENSG00000069188	protein_coding	-0.00134785	0.997901	0.999127	-0.398032	-1.1383	1.05816	1.48085	-0.00829981	-1.32923	-2.7202	-0.468727	0.22905	-0.568131	0.683367	0.127034	0.22794	0.0271663	0.996271	0.113854	1.3511e-05	0.681932	0.798139	0.455384
8	24440930	24526970	ADAM7	ENSG00000069206	protein_coding	-0.694705	0.834796	NA	1.4589	-1.2929	-1.28354	0.82927	-1.15478	-1.22258	-0.882635	-1.28726	-1.04339	-1.15549	NA	NA	NA	NA	NA	NA	NA	NA	NA	NA
1	229440259	229508341	NUP133	ENSG00000069248	protein_coding	-0.199858	0.089514	0.338508	-0.273019	-0.2252	-0.0748871	0.11388	-0.15636	-0.321311	-0.734231	-0.144766	-0.141506	-0.186779	0.230877	0.335698	0.858086	0.659239	0.509449	0.199623	2.51607e-05	0.65071	0.533196	0.377175
1	205712822	205750182	NUCKS1	ENSG00000069275	protein_coding	0.0132986	0.924364	0.972074	0.0264002	-0.0286999	-0.0554336	0.302778	-0.0952585	0.413996	-0.685009	-0.112631	0.272181	-0.190864	0.930056	0.923334	0.884028	0.091141	0.666479	0.0331961	4.28232e-06	0.697197	0.109962	0.287275
16	46656132	46689518	VPS35	ENSG00000069329	protein_coding	-0.114792	0.156217	0.446951	-0.229007	0.0641644	-0.217306	-0.146548	-0.0706184	-0.0525764	-0.149307	0.00764535	-0.282821	-0.109978	0.21006	0.792316	0.318206	0.444077	0.738322	0.867333	0.395661	0.984244	0.0681409	0.543307
16	46955362	46973674	DNAJA2	ENSG00000069345	protein_coding	-0.10753	0.194178	0.496828	-0.153105	-0.10968	-0.105637	-0.0652843	-0.218442	0.0192469	-0.131381	-0.00637307	0.137471	-0.556308	0.180173	0.369889	0.485352	0.619107	0.027323	0.928542	0.215252	0.979605	0.182658	9.26541e-11
19	44747705	44760044	BCL3	ENSG00000069399	protein_coding	1.04685	0.00122365	0.0327888	1.34283	0.631182	0.885884	0.778873	1.08261	0.720537	1.5298	0.940002	-0.173668	1.83043	0.021795	0.367697	0.239998	0.224286	0.0612978	0.378255	0.00346633	0.201283	0.833739	0.000216964
1	5990927	6101193	KCNAB2	ENSG00000069424	protein_coding	0.283232	0.28338	0.590434	0.775278	0.428869	-0.21309	0.202177	0.105052	0.0431596	1.09789	-0.0345502	-0.632959	0.392114	0.0866156	0.414192	0.804512	0.761046	0.86475	0.962831	0.00406647	0.974665	0.165161	0.392204
12	21797401	21942529	ABCC9	ENSG00000069431	protein_coding	0.793059	0.0295793	0.19166	0.374712	0.217164	-0.351808	0.902855	1.83096	0.170977	-0.205672	-0.886587	1.36291	1.83471	0.239314	0.545868	0.359483	0.000322958	5.33762e-16	0.712343	0.512611	0.00128497	3.43354e-09	2.02091e-16
11	68683779	68691175	GAL	ENSG00000069482	protein_coding	2.00831	0.0635083	0.28557	0.996189	0.0929122	3.03759	1.26426	2.4272	-0.70008	4.28451	0.0937319	-0.513229	-0.638817	NA	NA	NA	NA	0.121902	NA	0.000812958	NA	0.856563	0.811143
12	9664969	9699553	CLEC2D	ENSG00000069493	protein_coding	0.516808	0.0125152	0.123377	0.337911	0.991788	0.539294	0.254443	0.460301	0.351084	0.522745	0.351635	0.441355	0.760172	0.555719	0.0209151	0.365282	0.651645	0.340559	0.604436	0.243542	0.600136	0.336851	0.0601655
X	44523639	44542859	FUNDC1	ENSG00000069509	protein_coding	0.0426805	0.736124	0.890384	-0.0274531	-0.134465	0.239803	-0.229188	0.300032	0.104046	-0.0824921	-0.0553628	0.414086	-0.263752	0.944159	0.666775	0.451568	0.394215	0.19266	0.790835	0.784072	0.905964	0.044894	0.266468
X	43766610	43882450	MAOB	ENSG00000069535	protein_coding	-0.53713	0.51105	0.768623	-2.20805	-2.11566	-0.124354	-3.83907	0.493047	-2.93534	1.63074	-1.68918	-2.75228	-0.378883	0.279454	NA	NA	0.0441247	0.775751	NA	0.183964	NA	0.149752	0.830898
15	60488284	61229302	RORA	ENSG00000069667	protein_coding	0.416889	0.0389987	0.223009	0.0601191	-0.133718	0.0109508	-0.0969845	0.972531	-0.0245996	0.827014	0.411712	0.750455	0.804273	0.883704	0.713407	0.987611	0.784585	7.61388e-06	0.962842	0.000201233	0.187304	0.000646188	0.000215253
11	637269	640706	DRD4	ENSG00000069696	protein_coding	3.03947	0.0818646	NA	0	3.77383	0	3.84254	2.04724	0	0	4.3687	4.03301	4.12238	NA	NA	NA	NA	0.725801	NA	1	NA	0.384693	0.364118
1	91680343	91906335	TGFBR3	ENSG00000069702	protein_coding	3.25024	0.000339009	0.015741	3.19964	2.42645	-1.57546	-3.4951	5.02551	-0.328333	2.53081	-0.221057	-2.05301	5.35014	3.46723e-09	1.93474e-05	0.0315963	1.41251e-07	1.92948e-23	0.767099	1.97281e-06	0.859875	0.000592858	7.55332e-27
	NA	NA		ENSG00000069712		5.68395	0.0782847	0.317628	0	5.77387	6.86159	0	0	0	7.2373	5.59165	6.43586	5.84988	1	0.60947	0.612984	1	1	1	0.433442	0.688483	0.497549	0.53576
16	14672545	14694669	PLA2G10	ENSG00000069764	protein_coding	0.504612	0.497057	NA	-0.162043	1.26831	0.754109	0.541362	1.47173	-0.541604	0.775469	-1.4224	-0.777209	0.531572	NA	NA	NA	NA	0.368499	NA	0.687851	NA	NA	0.791795
1	6412418	6424670	HES2	ENSG00000069812	protein_coding	-0.857564	0.0252879	0.177459	-1.64248	-2.21179	-0.198491	0.0645284	-1.43614	0.0883154	-1.75531	-1.22391	-0.563206	-2.24997	0.000480264	1.08889e-06	0.838114	0.931921	0.00148218	0.9302	0.000104108	0.0185675	0.2643	1.24693e-07
3	141876124	141926549	ATP1B3	ENSG00000069849	protein_coding	-0.325634	0.0672601	0.293423	-0.521306	-0.627199	-0.0399246	-0.302211	-0.604841	0.228569	-0.33846	-0.0635073	-0.238876	-1.2232	0.0181246	0.00299161	0.940975	0.203141	0.00264724	0.470095	0.117241	0.886395	0.302406	1.63507e-11
15	55826922	55993746	NEDD4	ENSG00000069869	protein_coding	0.469494	2.07434e-06	0.000590661	0.359267	0.394323	0.510779	0.761975	0.468986	0.43053	0.411587	0.442334	0.279297	0.5769	0.0824174	0.0480738	0.0125095	8.5977e-06	0.0102147	0.0524606	0.0235324	0.0369517	0.152205	0.000652885
15	55318960	55355648	PIGB	ENSG00000069943	protein_coding	0.35456	0.107037	0.371362	0.377998	0.65601	0.402411	-0.341978	0.38757	-0.181839	0.788341	0.161565	-0.571387	1.10861	0.133811	0.0025124	0.152087	0.188735	0.0953754	0.63427	0.000100736	0.668178	0.0133658	2.80123e-09
15	51952106	52067375	MAPK6	ENSG00000069956	protein_coding	-0.36799	0.00421065	0.0691073	-0.412618	-0.449997	-0.158466	-0.21072	-0.659617	0.095465	-0.69393	-0.35782	-0.220446	-0.878755	0.00280031	0.000896394	0.443698	0.164412	7.078e-08	0.681947	1.30481e-08	0.0184889	0.116121	8.38487e-14
15	52115105	52191369	GNB5	ENSG00000069966	protein_coding	-0.138028	0.389969	0.682969	-0.00365965	-0.120936	-0.283265	-0.40706	-0.0341654	-0.626285	0.175626	0.289851	-0.775765	0.0516528	0.994957	0.700115	0.358391	0.0792632	0.918463	0.0101746	0.479926	0.317498	0.000126597	0.85972
15	55202966	55319113	RAB27A	ENSG00000069974	protein_coding	0.670724	0.0244895	0.174194	0.890038	1.30931	-0.666134	0.129341	0.453882	0.856989	0.848639	0.400034	-0.224692	1.4337	0.0356733	0.000681558	0.228975	0.831376	0.326726	0.0768834	0.0287175	0.510517	0.663137	3.96719e-05
22	17137511	17165287	HDHD5	ENSG00000069998	protein_coding	0.0639902	0.74949	0.896516	-0.249475	-0.246622	-0.0638064	0.459557	-0.304599	0.188969	-0.692464	-0.122256	1.00568	-0.116526	0.181355	0.179702	0.853505	0.00210034	0.0702097	0.410294	6.51141e-06	0.644627	8.78132e-15	0.533914
22	19449911	19479202	UFD1	ENSG00000070010	protein_coding	-0.237808	0.0933697	0.346529	-0.207357	-0.229526	-0.193678	-0.0672511	-0.568602	0.0610814	-0.26994	0.0925759	-0.337697	-0.93744	0.388352	0.319162	0.513642	0.810542	0.00161101	0.873878	0.17723	0.794062	0.0762485	1.77881e-08
12	12116025	12267044	LRP6	ENSG00000070018	protein_coding	-0.0143707	0.90614	0.966282	-0.119689	-0.403103	-0.0796916	0.138402	0.154669	0.00985576	0.187043	-0.424922	-0.0883998	0.315792	0.626963	0.0255758	0.822537	0.530318	0.459701	0.979384	0.327067	0.0288473	0.687023	0.0606513
12	14612632	14696599	GUCY2C	ENSG00000070019	protein_coding	1.62178	0.151607	NA	0.218915	1.10937	0.350154	-0.429935	2.58498	-0.486445	2.70501	1.57447	0.59355	3.46254	NA	NA	NA	NA	NA	NA	NA	NA	NA	NA
11	626309	627181	SCT	ENSG00000070031	protein_coding	0.725005	0.118746	0.391032	-1.07508	-0.205053	0.990777	1.13859	0.517332	1.60455	-0.343461	-0.258525	2.06381	-0.530416	0.133489	0.836746	0.212038	0.0734873	0.486767	0.0175357	0.655143	0.827957	0.00012474	0.451574
11	576470	612222	PHRF1	ENSG00000070047	protein_coding	-9.49171	0.0183631	0.150954	-9.71755	-9.59411	-9.58475	-9.46728	-9.45599	-9.52378	-9.18384	-9.58847	-9.3446	-9.4567	0.337581	0.336905	0.433805	0.323868	0.31236	0.42903	0.303465	0.415823	0.294748	0.276902
9	108867517	108934124	ELP1	ENSG00000070061	protein_coding	-0.106868	0.218998	0.523951	-0.262556	-0.215312	-0.0792119	0.0381159	-0.290135	0.0410745	-0.316591	0.0493613	0.0415268	-0.144127	0.10828	0.202134	0.780349	0.863238	0.0521402	0.890892	0.0277596	0.869088	0.838558	0.375117
11	17208153	17349980	NUCB2	ENSG00000070081	protein_coding	-0.00749869	0.975161	0.99103	0.350786	0.36831	0.0759325	-1.15959	0.298935	-0.13233	0.105314	0.0218426	-1.08897	0.236017	0.360601	0.321696	0.920403	5.54024e-05	0.411533	0.821558	0.796224	0.977338	9.44435e-05	0.503463
3	149964904	150050788	PFN2	ENSG00000070087	protein_coding	-0.208527	0.296581	0.603478	-0.717731	-0.615701	-0.341139	-0.186087	-0.168518	0.174968	-0.450336	-0.0500951	0.544375	-0.861143	0.00389137	0.0152398	0.323656	0.558924	0.59182	0.67449	0.0662073	0.929141	0.020812	8.65174e-05
9	109375466	109498313	PTPN3	ENSG00000070159	protein_coding	0.257654	0.463718	0.737705	-0.187324	0.541056	0.207043	-0.832673	0.0617607	-0.158476	0.882019	1.24074	-1.5554	0.468138	0.804666	0.336905	0.83065	0.115011	0.938142	0.873657	0.0562268	0.010816	0.00142103	0.355981
14	64746283	64879907	SPTB	ENSG00000070182	protein_coding	0.671072	0.0645918	0.287995	0.216557	-0.424069	0.865962	1.64258	0.662364	0.347258	-0.526085	-0.369626	1.84477	0.215498	0.725288	0.42455	0.0775779	1.08946e-05	0.128504	0.605064	0.249715	0.579119	2.25889e-07	0.672062
4	99816827	99870190	DAPP1	ENSG00000070190	protein_coding	0.242641	0.526042	0.777369	-0.765424	-0.873415	0.980875	0.572102	-0.568796	1.06444	-0.110325	-0.00108298	0.78485	-0.301767	0.380277	0.309912	0.211481	0.448519	0.511462	0.162202	0.91237	1	0.225317	0.721832
5	44300247	44389706	FGF10	ENSG00000070193	protein_coding	1.64407	0.310582	NA	2.68499	2.18316	3.74454	1.18597	0	0	2.55552	0	0	0	NA	NA	NA	NA	NA	NA	NA	NA	NA	NA
9	105244622	105439171	SLC44A1	ENSG00000070214	protein_coding	0.543935	0.00982561	0.109439	0.488023	0.789852	-0.0238297	0.189374	1.18293	0.331817	0.373379	-0.22765	0.230579	1.29966	0.00890954	2.79798e-06	0.960777	0.396366	2.1225e-14	0.159414	0.037315	0.385567	0.247249	1.01772e-17
14	56488354	56650606	TMEM260	ENSG00000070269	protein_coding	0.10391	0.596128	0.820362	0.11007	0.255516	0.0971765	-0.336687	0.322741	-0.306269	0.377404	0.185238	-0.503536	0.488434	0.842816	0.581192	0.904751	0.425863	0.426997	0.577846	0.309737	0.765276	0.163259	0.156219
17	2059839	2303785	SMG6	ENSG00000070366	protein_coding	-0.124882	0.608644	0.82699	0.0111028	0.648527	-0.444319	-0.193908	-0.408202	-0.372856	0.238147	-0.067383	-1.40714	-0.0714103	0.986934	0.0656955	0.337703	0.662483	0.269625	0.446928	0.53799	0.928318	1.53079e-06	0.875089
14	57200507	57268905	EXOC5	ENSG00000070367	protein_coding	-0.160033	0.30395	0.60995	-0.291893	-0.30458	0.111872	0.0474034	-0.335178	0.180449	-0.591903	0.045765	-0.0375706	-0.701968	0.303197	0.268987	0.81213	0.895738	0.183759	0.63788	0.00683205	0.931139	0.911279	0.00084225
22	19179473	19291719	CLTCL1	ENSG00000070371	protein_coding	0.124093	0.670177	0.858563	-0.213842	-0.552388	-0.190968	-0.479097	0.0918315	-0.0164908	0.244997	-0.126775	1.54044	-0.526875	0.61546	0.0967385	0.731198	0.149937	0.834252	0.980095	0.48114	0.826853	1.87494e-09	0.0813553
19	639879	644371	FGF22	ENSG00000070388	protein_coding	0.428538	0.267832	0.575952	0.546047	0.283855	0.252274	0.507825	0.405201	0.242538	0.824711	0.742801	0.352715	-0.0167491	0.65594	0.842655	0.905821	0.667057	0.733707	NA	0.396359	NA	0.76536	0.992683
19	676392	683392	FSTL3	ENSG00000070404	protein_coding	-0.238836	0.356198	0.655076	0.238925	0.177576	-0.175461	0.223977	-0.846834	-0.41012	-0.534123	0.306314	-1.73314	-0.807087	0.478985	0.618172	0.702356	0.48026	0.000342851	0.224811	0.0312843	0.400072	2.52067e-15	0.000449564
22	19036282	19122454	DGCR2	ENSG00000070413	protein_coding	0.352232	0.0500858	0.252914	-0.212782	-0.0868843	0.049504	0.416793	0.559823	0.221792	0.818209	-0.207356	0.800424	0.671518	0.412202	0.78296	0.921294	0.0447543	0.00332463	0.46454	3.92201e-06	0.496694	6.00473e-06	0.000174608
19	647526	663233	RNF126	ENSG00000070423	protein_coding	-0.270479	0.158921	0.450514	-0.210881	-0.260989	-0.439254	0.142243	-0.840843	0.15694	-0.652167	0.250739	-0.429791	-1.03831	0.473859	0.339673	0.113316	0.631199	5.60904e-05	0.675668	0.00211283	0.436463	0.0531361	2.05954e-07
17	2384073	2401104	MNT	ENSG00000070444	protein_coding	0.68241	0.0018127	0.0419538	0.658423	0.870453	0.609414	0.470194	0.740931	0.0723665	1.38447	0.0791244	0.172437	1.16548	0.0462472	0.00484494	0.113926	0.177443	0.0134871	0.91299	3.06128e-07	0.909534	0.660721	1.26675e-05
3	126437601	126475891	ZXDC	ENSG00000070476	protein_coding	0.140923	0.219398	0.524471	0.137382	-0.0656871	-0.000480543	0.44076	-0.0574294	-0.0549442	-0.0176819	-0.116754	0.554073	0.408109	0.399835	0.742578	1	0.000238235	0.753991	0.830805	0.931586	0.581948	7.6171e-07	0.000371461
17	76712832	76726799	JMJD6	ENSG00000070495	protein_coding	-0.261919	0.040914	0.229029	-0.00800798	-0.168591	-0.257486	-0.197774	-0.406531	-0.088501	-0.264065	0.0115202	-0.687186	-0.78646	0.983024	0.473406	0.299534	0.355709	0.0271066	0.787932	0.17639	0.979762	2.82092e-05	1.97625e-06
8	42338454	42371808	POLB	ENSG00000070501	protein_coding	-0.0606753	0.813851	0.925939	-0.527635	-0.439288	0.306291	0.48865	-0.697336	0.621981	-0.916189	-0.211329	0.476554	-0.842999	0.102162	0.186249	0.482984	0.110468	0.0153228	0.067497	0.000929803	0.662048	0.0964414	0.00169311
17	76624761	76643786	ST6GALNAC1	ENSG00000070526	protein_coding	1.15505	0.417492	NA	0	0	2.5999	0	1.99696	2.62842	1.07507	2.81712	0.557965	0	NA	NA	NA	NA	NA	NA	NA	NA	NA	NA
17	68420948	68457513	WIPI1	ENSG00000070540	protein_coding	-0.0225305	0.877441	0.953859	0.0812372	-0.352263	-0.555065	-0.394946	0.197421	0.18942	0.115211	-0.128935	0.328574	0.0378695	0.804666	0.131372	0.016673	0.0745582	0.428526	0.567271	0.655357	0.726923	0.121794	0.896021
9	37650954	37746904	FRMPD1	ENSG00000070601	protein_coding	0.260322	0.0826023	0.326787	-0.0634172	0.242213	0.230907	0.592242	0.633141	0.0255888	0.503891	-0.182105	0.276322	0.188161	0.882323	0.452436	0.548594	0.0106419	0.00757021	0.959848	0.0578843	0.668183	0.281378	0.52781
9	35736866	35749228	GBA2	ENSG00000070610	protein_coding	-0.129083	0.245609	0.553727	0.0623448	-0.192702	-0.181195	-0.438614	-0.185318	-0.291281	-0.231737	-0.0927323	0.211303	-0.0570066	0.842816	0.433441	0.56279	0.0254243	0.426209	0.271129	0.276808	0.797977	0.315158	0.825082
5	150485818	150558211	NDST1	ENSG00000070614	protein_coding	0.399347	0.0609332	0.279088	0.559545	0.408623	0.572555	-0.650271	0.853429	0.147164	0.951861	0.519128	-0.226278	0.170289	0.0416899	0.158496	0.0565491	0.0109425	0.000301818	0.74558	3.11039e-05	0.090079	0.442529	0.573321
7	97851677	97872542	ASNS	ENSG00000070669	protein_coding	-0.295838	0.379709	0.674487	0.356763	0.198541	-0.558743	-1.67813	-0.91107	-0.201542	-0.633638	0.44793	-1.94682	0.0778124	0.484433	0.728978	0.292304	1.86349e-06	0.0161613	0.770489	0.104604	0.419265	7.7535e-09	0.883793
8	42152946	42171673	AP3M2	ENSG00000070718	protein_coding	-0.200814	0.23821	0.545475	-0.219574	-0.681975	0.0121586	0.279378	-0.46559	-0.0308289	-0.610349	-0.531289	0.208947	-0.341852	0.489708	0.00471319	0.985993	0.315426	0.0582336	0.953108	0.00726989	0.0565283	0.443754	0.166496
16	57882340	57971128	CNGB1	ENSG00000070729	protein_coding	1.30026	0.303329	NA	2.63678	0	0	3.00991	1.13522	1.70458	2.12479	0	0.664994	1.13333	NA	NA	NA	NA	NA	NA	NA	NA	NA	NA
17	76565377	76586956	ST6GALNAC2	ENSG00000070731	protein_coding	0.0113722	0.977475	0.991657	0.467967	0.320242	-0.728624	0.521749	-0.69981	0.323413	-0.476892	0.664025	-0.915329	-0.60562	0.679719	0.793687	0.617566	0.606075	0.469397	0.833757	0.647453	0.584134	0.320516	0.544178
10	49609095	49665104	CHAT	ENSG00000070748	protein_coding	0.356963	0.931143	NA	0	0	0	0	0	0	1.53041	0	0	0	NA	NA	NA	NA	NA	NA	NA	NA	NA	NA
8	100685816	100722809	PABPC1	ENSG00000070756	protein_coding	0.244874	0.222215	0.527344	0.483128	0.287535	0.239409	-0.0635269	0.00243418	0.263499	0.503492	0.207935	-0.393951	0.640468	0.268966	0.557202	0.716566	0.91136	0.998897	0.665435	0.183111	0.750767	0.324106	0.0719834
1	45343883	45491163	TESK2	ENSG00000070759	protein_coding	0.102672	0.704671	0.875514	0.201878	0.13107	0.0253873	-0.0239828	-0.143746	0.211647	-0.282925	-0.495522	0.578026	0.576141	0.819418	0.887229	0.987379	0.981998	0.865069	0.850155	0.699537	0.588704	0.35487	0.334945
16	58113592	58129381	CFAP20	ENSG00000070761	protein_coding	-0.43509	0.018695	0.152004	-0.701362	-0.806158	-0.0729137	-0.0710757	-0.773832	0.0871622	-0.720942	-0.221583	-0.336126	-1.31736	7.69311e-05	3.46344e-06	0.855271	0.789707	4.03828e-06	0.798096	1.7791e-05	0.399573	0.0684372	2.79287e-16
16	58157907	58198106	CSNK2A2	ENSG00000070770	protein_coding	0.140794	0.0632884	0.284961	0.0545037	0.204877	0.114753	0.157028	0.163399	0.26876	0.245673	0.0754235	0.00500591	0.0974117	0.828211	0.261517	0.672827	0.404165	0.367479	0.17807	0.122917	0.795329	0.986219	0.597694
14	88465778	88555007	PTPN21	ENSG00000070778	protein_coding	-0.300904	0.27584	0.583373	-0.394384	-0.606684	0.106322	0.719157	-1.2495	-0.052194	-1.23775	-0.44075	0.0902971	-1.44909	0.0573606	0.00133635	0.773231	4.31381e-05	5.07861e-14	0.894478	9.03707e-14	0.0436221	0.710722	7.16356e-19
1	44850522	44986722	EIF2B3	ENSG00000070785	protein_coding	-0.186021	0.223632	0.528875	-0.439359	-0.481196	-0.286149	-0.158062	-0.143338	0.134206	-0.516019	-0.193066	0.422095	-0.512821	0.0516012	0.0278188	0.328646	0.5569	0.590983	0.707028	0.0110198	0.549747	0.0347965	0.00919007
5	150219491	150290291	CAMK2A	ENSG00000070808	protein_coding	-0.267081	0.585421	0.814097	-0.956204	-2.08307	-0.488708	0.456927	-0.35222	0.395458	-1.2947	-1.73169	1.16959	-1.2554	0.255623	0.00349251	0.695649	0.619629	0.706876	0.747144	0.0666509	0.0287041	0.0923228	0.0687676
5	150357629	150400308	TCOF1	ENSG00000070814	protein_coding	0.359848	0.100586	0.359372	0.157765	0.37293	0.714344	0.856679	0.105221	0.458019	-0.597545	0.452982	0.698486	-0.195564	0.746563	0.346622	0.0580993	0.00656323	0.824246	0.307142	0.0756406	0.303266	0.0247119	0.623318
1	22025511	22101360	CDC42	ENSG00000070831	protein_coding	-0.160013	0.0653037	0.289581	-0.177613	-0.22158	0.00366075	-0.289278	-0.255213	-0.0675309	-0.341358	0.18846	-0.124008	-0.420924	0.16173	0.0614371	0.991384	0.00783719	0.0189311	0.724345	0.000756768	0.176294	0.304724	1.48292e-05
7	24796540	24981634	OSBPL3	ENSG00000070882	protein_coding	0.220956	0.270445	0.577499	0.0407858	-0.327785	-0.150137	0.518057	0.813694	0.228977	0.460827	-0.37847	0.0250742	0.50069	0.938349	0.366522	0.796809	0.0965882	0.00324496	0.633589	0.122573	0.356227	0.956004	0.081412
1	22563489	22603595	EPHA8	ENSG00000070886	protein_coding	0.840783	0.523654	NA	-0.538824	-1.00376	2.94152	-0.876931	1.60272	-0.319879	2.37615	1.64852	0.506807	-0.866354	NA	NA	NA	NA	NA	NA	NA	NA	NA	NA
16	56865207	56915850	SLC12A3	ENSG00000070915	protein_coding	-0.830568	0.224187	0.529705	-0.725183	-0.342526	-0.902283	-0.73625	-1.88471	0.322971	-1.65601	-0.385959	-1.3495	-3.22981	0.778003	NA	NA	0.725761	0.342464	NA	0.354005	NA	0.441202	0.0990995
3	8775402	8963773	RAD18	ENSG00000070950	protein_coding	0.16145	0.42916	0.714355	0.655422	0.0274422	0.234996	0.171277	0.188531	0.14997	-0.0507805	0.232278	-0.479706	0.228796	0.138628	0.970068	0.748704	0.761568	0.723747	0.849427	0.931673	0.738249	0.275401	0.627955
12	89588049	89709300	ATP2B1	ENSG00000070961	protein_coding	-0.458508	0.00412574	0.0683785	-0.711231	-0.86441	-0.136727	-0.327257	-0.731925	-0.185304	-0.0304806	-0.316409	-0.735421	-0.869728	0.00117568	4.00917e-05	0.740386	0.186145	0.000366241	0.608471	0.926236	0.290231	0.000248578	7.95232e-06
11	2404515	2423045	TRPM5	ENSG00000070985	protein_coding	0.857222	0.24985	NA	-0.466874	1.84228	-0.417749	0.323032	-1.15218	-0.238442	1.52331	0.964747	0.801531	2.06416	NA	NA	NA	NA	0.633538	NA	0.299358	NA	NA	0.101006
2	105744912	105894274	NCK2	ENSG00000071051	protein_coding	-0.430363	0.100908	0.359979	-0.833306	-0.559072	0.0371329	0.397154	-1.42687	0.0985685	-1.2751	-0.256073	-0.362741	-1.46405	1.72744e-06	0.00271899	0.937345	0.0356054	1.61826e-18	0.766958	9.14226e-15	0.315289	0.0485771	1.13522e-19
2	101696850	101894689	MAP4K4	ENSG00000071054	protein_coding	-0.00635172	0.950543	0.981188	0.0307643	-0.016891	0.159198	0.282945	-0.205762	0.15707	-0.46033	-0.0749002	-0.0540853	-0.013046	0.898057	0.946754	0.458869	0.054486	0.179885	0.458029	0.000358494	0.774535	0.772728	0.951214
2	98619106	98731132	MGAT4A	ENSG00000071073	protein_coding	0.504798	0.0528526	0.260154	0.0772283	0.0515903	0.415425	0.818614	0.932802	0.256654	0.260277	-0.0544861	1.46343	0.295029	0.911864	0.941725	0.496138	0.0432949	0.0150797	0.709124	0.596955	0.955487	2.50734e-05	0.523494
2	101002229	101024032	RPL31	ENSG00000071082	protein_coding	-0.287664	0.0303926	0.194495	-0.138893	-0.041087	-0.453765	-0.311138	-0.493983	-0.0965661	-1.05988	-0.217793	-0.362512	0.0182883	0.446812	0.860172	0.00179097	0.02926	0.000123549	0.685463	5.36669e-19	0.238279	0.00577688	0.927559
4	10074339	10116949	WDR1	ENSG00000071127	protein_coding	-0.159884	0.378388	0.673422	0.156985	-0.0492665	-0.176678	-0.0977784	-0.35118	-0.0395234	-0.0874484	0.300947	-0.825902	-0.849157	0.669598	0.91038	0.698468	0.79052	0.207298	0.943794	0.795398	0.409284	0.000336078	0.000182183
7	17790761	17940501	SNX13	ENSG00000071189	protein_coding	0.0925936	0.496663	0.759388	0.0530631	0.250133	-0.130385	-0.165964	0.345459	0.105703	-0.0400709	-0.250735	0.393784	0.216458	0.894111	0.395554	0.775923	0.591508	0.173882	0.811466	0.906965	0.475202	0.0968328	0.408174
11	60492778	60507430	MS4A12	ENSG00000071203	protein_coding	1.72508	0.0698128	NA	1.09217	-0.652063	2.8008	-1.46796	2.18941	2.00007	2.86179	2.65201	-1.34528	-0.193585	NA	NA	NA	NA	0.167521	NA	0.0403443	NA	NA	0.947757
4	147732063	148072776	ARHGAP10	ENSG00000071205	protein_coding	-0.453647	0.0379115	0.219615	-0.61596	-0.57266	-0.254872	0.334035	-0.886934	-0.103768	-1.69336	-0.548149	-0.177989	-0.923166	0.000116769	0.000404335	0.255258	0.0503861	1.50729e-09	0.717904	5.684e-31	0.00129229	0.332597	1.27598e-10
6	166409364	166906451	RPS6KA2	ENSG00000071242	protein_coding	0.291654	0.374264	0.669596	0.58684	0.935951	-0.0837872	-1.00369	0.63927	-0.61271	0.462894	-0.295309	-0.103404	1.03491	0.321463	0.0723383	0.945838	0.0446256	0.229664	0.376832	0.393076	0.730338	0.880131	0.0232933
7	120950763	120977216	ING3	ENSG00000071243	protein_coding	-0.282438	0.10856	0.373562	-0.3832	-0.122435	-0.0421638	0.0956627	-0.812714	-0.264866	-1.2296	-0.0487364	-0.100667	-0.39741	0.167123	0.729543	0.944303	0.778718	0.000518682	0.458897	1.69186e-07	0.928067	0.747961	0.0990096
14	76761468	76783015	VASH1	ENSG00000071246	protein_coding	-0.577707	0.228944	0.534987	-0.892867	-0.225156	0.443767	0.316583	-1.90838	0.3349	-3.16078	-0.606691	-1.89262	-2.89976	0.0478696	0.714974	0.490302	0.557255	2.70771e-07	0.624806	7.62082e-19	0.280341	2.438e-07	2.82004e-16
3	8501807	8574668	LMCD1	ENSG00000071282	protein_coding	-0.203641	0.625072	0.836284	0.0917623	0.863759	0.112773	-1.07201	-1.08481	-0.940761	-0.0646882	0.614089	-2.59769	-0.749952	0.920349	0.1388	0.93191	0.0477371	0.0396087	0.161669	0.934859	0.412359	2.17572e-08	0.160318
7	73683025	73705161	BUD23	ENSG00000071462	protein_coding	0.08634	0.451065	0.728566	-0.0530767	-0.204661	0.244238	0.15745	0.0318888	0.229707	0.221958	-0.0405273	0.42573	-0.305723	0.84571	0.314422	0.282834	0.442175	0.90025	0.322472	0.209738	0.912513	0.0062691	0.0650846
14	81471547	81533853	SEL1L	ENSG00000071537	protein_coding	-0.152464	0.495265	0.758635	0.0174434	-0.205674	-0.121723	-1.09725	-0.224311	-0.281705	0.560154	0.112573	-1.09479	0.0419123	0.974492	0.56626	0.822216	5.81335e-06	0.488786	0.478845	0.028395	0.82503	2.80614e-06	0.91001
5	892884	919357	TRIP13	ENSG00000071539	protein_coding	-0.373756	0.137131	0.419269	-0.324683	0.0443876	-0.415111	-0.733244	0.271122	-0.461521	-0.767321	-0.0891299	-0.810587	-0.991009	0.614774	0.957404	0.581084	0.156272	0.64813	0.515272	0.118283	0.93119	0.0883659	0.0317636
X	154428645	154436516	ATP6AP1	ENSG00000071553	protein_coding	0.132348	0.33024	0.632538	0.0180075	-0.155584	0.0719631	-0.507566	0.278187	0.11566	0.718156	0.214621	0.155397	0.12089	0.943267	0.367242	0.793654	0.00013307	0.0461116	0.608471	1.25319e-09	0.235416	0.307453	0.437886
19	1609290	1652615	TCF3	ENSG00000071564	protein_coding	-0.395327	0.0682143	0.295269	-0.474184	-0.27529	0.0542659	0.204873	-1.01154	0.0631719	-1.34973	-0.459549	-0.621609	-0.874754	0.0660024	0.340283	0.926971	0.485405	2.0668e-06	0.896141	7.38635e-11	0.108851	0.0051064	2.9305e-05
2	12716889	12742734	TRIB2	ENSG00000071575	protein_coding	-0.171899	0.651316	0.850266	-0.110742	0.727224	-0.143435	-0.99185	-1.0549	-0.601603	0.529129	0.480643	-1.37329	-0.939008	0.912396	0.291651	0.920055	0.113889	0.0800057	0.49226	0.418081	0.60443	0.012929	0.105088
19	1407569	1435687	DAZAP1	ENSG00000071626	protein_coding	-0.120582	0.250376	0.557674	0.00398324	0.136176	-0.263757	-0.170332	-0.263772	0.140004	-0.290163	-0.129026	-0.386242	-0.0997062	0.992327	0.565948	0.270628	0.427626	0.166092	0.626559	0.106943	0.662048	0.0240045	0.639714
19	1573596	1592865	MBD3	ENSG00000071655	protein_coding	-0.165775	0.0835454	0.328356	-0.230102	-0.213904	-0.268929	0.029758	-0.285354	0.173784	-0.389172	-0.11471	-0.0593805	-0.41803	0.145731	0.175818	0.117142	0.889525	0.0419954	0.379831	0.00268204	0.607119	0.740878	0.000911926
2	237566574	237567175	PRLH	ENSG00000071677	protein_coding	NA	NA	NA	NA	NA	NA	NA	NA	NA	NA	NA	NA	NA	NA	NA	NA	NA	NA	NA	NA	NA	NA	NA
3	149030127	149086554	HLTF	ENSG00000071794	protein_coding	-0.0787433	0.500053	0.761319	-0.376767	-0.0168656	0.270353	-0.378154	-0.137316	-0.10632	0.0440441	-0.00477043	-0.175145	-0.0151654	0.0892213	0.964134	0.334485	0.0757137	0.591296	0.766958	0.876287	0.99278	0.446598	0.96052
X	154444141	154450654	FAM50A	ENSG00000071859	protein_coding	-0.259453	0.00399154	0.0668102	-0.171562	-0.343989	-0.350937	-0.302418	-0.502497	-0.0543922	-0.45873	0.00195174	-0.171103	-0.341007	0.323036	0.0189473	0.0291965	0.0375856	0.00013003	0.844494	0.000479786	0.996303	0.265166	0.0104156
X	154506159	154516242	FAM3A	ENSG00000071889	protein_coding	0.139715	0.22437	0.52991	0.262322	0.266345	-0.034554	-0.163248	0.146257	-0.0674423	0.129586	0.57312	0.150333	-0.0243335	0.200572	0.184572	0.940169	0.466389	0.502916	0.848332	0.541563	0.00122773	0.470442	0.924101
8	144393229	144409335	CPSF1	ENSG00000071894	protein_coding	0.285153	0.0972334	0.353704	0.613556	0.754187	0.17212	-0.406459	0.403775	0.21507	-0.00144538	0.0749531	0.0695908	0.563222	0.0152256	0.00176629	0.697077	0.136832	0.118243	0.588737	0.999652	0.886013	0.840723	0.0139537
2	170178145	170655171	MYO3B	ENSG00000071909	protein_coding	1.6218	0.00136621	0.0347843	1.96648	1.67014	0.951101	1.57201	3.02529	1.19688	1.44051	-0.467267	1.40935	0.92518	0.00649318	0.0290306	0.411105	0.0430595	3.99624e-07	0.254069	0.0866361	0.810179	0.0700663	0.291683
2	171522247	171558129	CYBRD1	ENSG00000071967	protein_coding	0.178984	0.563207	0.800315	0.0995145	-0.100088	0.164186	-1.25612	1.14836	-0.515287	0.664286	-0.0998453	-1.05014	0.896846	0.803812	0.802777	0.723765	3.17338e-08	2.88491e-07	0.101319	0.00502252	0.843587	2.73434e-06	6.37724e-05
18	66501083	66604138	CDH19	ENSG00000071991	protein_coding	0	1	NA	0	0	0	0	0	0	0	0	0	0	NA	NA	NA	NA	NA	NA	NA	NA	NA	NA
6	170575295	170584692	PDCD2	ENSG00000071994	protein_coding	-0.282818	0.0138003	0.129401	-0.320851	-0.156842	-0.200052	-0.140993	-0.774301	-0.027338	-0.66571	-0.0328791	-0.403612	-0.318192	0.0355883	0.378596	0.321856	0.419371	1.56243e-09	0.930209	3.72652e-07	0.916356	0.00267775	0.0196665
12	84859491	84913615	SLC6A15	ENSG00000072041	protein_coding	0.454587	0.508492	0.766884	0.442718	-0.463613	-2.99903	-3.41368	1.32016	-0.142511	-0.166132	-2.08017	-2.0018	2.70326	0.566479	0.542436	1.01686e-06	2.75011e-07	0.015897	0.903838	0.82769	0.00352625	0.00027189	1.52577e-08
14	67676800	67695793	RDH11	ENSG00000072042	protein_coding	-0.439425	0.00889251	0.103123	-0.242914	-0.20891	-0.346652	-0.684942	-0.782941	-0.233154	-0.45531	0.0596252	-1.12659	-0.758364	0.393638	0.471257	0.25039	0.00148758	0.000151475	0.491265	0.0387294	0.901073	1.05911e-08	0.000157232
19	14091688	14118084	PRKACA	ENSG00000072062	protein_coding	0.246899	0.173036	0.469845	0.101678	0.112076	0.519702	0.333526	0.0139955	0.289215	0.677252	-0.0780209	0.553472	-0.352161	0.836861	0.815894	0.179221	0.352409	0.978171	0.535543	0.0191826	0.905536	0.0634901	0.276957
19	14147743	14206187	ADGRL1	ENSG00000072071	protein_coding	0.701948	0.0526737	0.259896	1.00455	1.32159	-0.528171	-0.112881	0.585794	0.539563	0.788553	0.654786	-0.205436	1.62001	0.121227	0.0263542	0.590985	0.902491	0.387299	0.567807	0.189561	0.448082	0.803725	0.00173576
2	234050679	234077134	SPP2	ENSG00000072080	protein_coding	0.643159	0.0146844	0.13429	0.58176	0.988226	0.452275	0.715069	1.08623	0.367817	1.24769	-0.338287	0.436044	0.426359	0.315204	0.0400228	0.564189	0.172569	0.0157948	0.655089	0.00401201	0.724351	0.450241	0.446971
14	68874143	68979440	ACTN1	ENSG00000072110	protein_coding	-0.226264	0.400655	0.692001	-0.181516	-0.293302	0.342183	-0.174056	-0.865328	0.00658573	-0.0656932	0.496502	-1.07699	-1.72704	0.630514	0.371469	0.366797	0.620514	0.000416662	0.991326	0.857463	0.126557	4.15827e-06	1.21563e-14
14	67727374	67816590	ZFYVE26	ENSG00000072121	protein_coding	0.262134	0.112838	0.380158	0.186805	-0.224275	0.3927	0.523285	0.395503	0.188787	-0.245848	-0.136598	0.336206	0.832341	0.524191	0.414584	0.14936	0.0153361	0.0760077	0.588122	0.303196	0.720801	0.130842	1.09746e-05
X	84058346	84188199	RPS6KA6	ENSG00000072133	protein_coding	0.481486	0.0189853	0.152774	0.645795	1.16865	0.370428	0.0114639	0.352661	0.640606	-0.0557615	0.422523	0.425571	0.46379	0.0922239	0.000464097	0.492571	0.987091	0.391647	0.147613	0.916063	0.396074	0.258846	0.202569
17	19215615	19336715	EPN2	ENSG00000072134	protein_coding	-0.0388406	0.857591	0.946028	-0.0751844	0.243653	-0.198686	-0.518663	0.239151	-0.158484	0.102641	-0.0112892	-0.52438	0.231228	0.917337	0.684781	0.813791	0.284796	0.659964	0.846591	0.857961	0.992281	0.247522	0.645397
2	130356045	130375405	PTPN18	ENSG00000072135	protein_coding	-0.00368372	0.986231	0.994827	0.162928	0.243584	-0.811746	-0.29763	0.0325686	-0.437441	-0.0796223	-0.0859285	-0.0461458	0.756337	0.725168	0.566103	0.0273015	0.4631	0.948139	0.331602	0.858128	0.898656	0.922892	0.0086571
2	127638381	127681786	LIMS2	ENSG00000072163	protein_coding	-0.540131	0.116815	0.387383	-0.205529	-0.346441	-0.171102	0.400237	-1.30128	-0.665147	-1.45668	-0.108004	-0.967517	-2.57475	0.717281	0.491541	0.829458	0.379607	0.000432217	0.185657	4.72577e-05	0.894662	0.00947149	9.99926e-13
2	219514170	219538772	ASIC4	ENSG00000072182	protein_coding	-0.71288	0.123784	0.398733	-1.13567	-2.6728	-0.503825	0.68385	-0.78565	-1.44262	-0.414262	-1.18951	-0.649934	-0.976604	0.288247	0.0140073	0.742886	0.487601	0.43849	0.226249	0.70971	0.319056	0.513678	0.30981
2	219434843	219493629	SPEG	ENSG00000072195	protein_coding	-0.185946	0.27544	0.582998	-0.157333	-0.367097	-0.39097	-0.218201	-0.705988	0.0699499	0.540313	-0.360727	-0.228402	-0.410166	0.645122	0.179363	0.212587	0.458352	0.00188792	0.886708	0.0166953	0.256326	0.39262	0.0845118
4	53459301	53701405	LNX1	ENSG00000072201	protein_coding	0.0563969	0.760383	0.90185	0.341597	0.0464677	0.48263	0.172925	-0.154332	0.287721	-0.620491	-0.153808	0.304476	-0.607512	0.273806	0.918913	0.133489	0.615126	0.652397	0.456725	0.0151498	0.741854	0.280355	0.0147278
17	19648136	19685760	ALDH3A2	ENSG00000072210	protein_coding	0.315979	0.122611	0.39674	0.464722	-0.0320818	0.261481	-0.456911	0.716586	-0.320584	0.517667	-0.171917	0.546339	0.967739	0.0477876	0.934859	0.418305	0.0447422	0.000353621	0.283384	0.0125316	0.632596	0.00760639	2.50854e-07
3	196027183	196082096	TFRC	ENSG00000072274	protein_coding	-0.250989	0.211646	0.516189	0.0133733	-0.413601	-0.846252	0.307859	-0.768068	0.090361	-0.526453	-0.399737	0.037552	-0.477516	0.982879	0.238039	0.00873588	0.391708	0.00788879	0.882865	0.0780319	0.333114	0.932887	0.110135
17	17810399	17837011	SREBF1	ENSG00000072310	protein_coding	-0.474071	0.0516045	0.257285	-0.642775	-0.42871	-0.767529	-1.19865	-0.481805	-0.137161	-0.36247	-1.13402	0.121117	-0.241083	0.185164	0.414452	0.142372	0.00321411	0.311503	0.871118	0.445412	0.0122227	0.833141	0.630922
X	111774315	112082776	TRPC5	ENSG00000072315	protein_coding	1.04408	0.0974043	0.353805	0.866491	1.69138	0.55882	0.713164	1.58926	-0.935456	1.00014	-1.04794	0.199011	2.43335	0.56288	NA	NA	0.643734	0.150899	NA	0.446071	NA	0.914532	0.00654898
5	132875395	132963634	AFF4	ENSG00000072364	protein_coding	0.217202	0.127404	0.404237	0.0882359	-0.212753	0.474406	0.385898	0.368527	0.343327	-0.0518288	-0.0543939	0.700591	-0.164885	0.728778	0.301267	0.0102972	0.0256613	0.0304724	0.105504	0.822178	0.880453	3.13661e-06	0.383419
10	58334979	58370751	UBE2D1	ENSG00000072401	protein_coding	0.153329	0.366922	0.664155	-0.0281749	-0.173643	0.187404	0.367177	0.015049	0.283678	-0.160317	-0.0526877	0.9186	-0.194594	0.944295	0.56249	0.60964	0.12476	0.967093	0.364585	0.544155	0.913765	1.72633e-06	0.436987
14	67241342	67336061	MPP5	ENSG00000072415	protein_coding	-0.287661	0.12925	0.407401	-0.193283	-0.456021	-0.552239	0.215684	-0.760193	0.186786	-0.351877	0.154831	-0.587094	-1.12903	0.44133	0.0237314	0.00840447	0.344756	1.65032e-05	0.530697	0.0702575	0.62185	0.00105381	1.87072e-11
10	60869438	61001440	RHOBTB1	ENSG00000072422	protein_coding	-0.0820163	0.61182	0.829067	-0.0954356	-0.164997	0.446702	-0.010066	-0.101815	-0.129163	0.212102	0.0733533	-0.644078	-0.806163	0.728002	0.496212	0.0322233	0.976298	0.679381	0.681944	0.292305	0.840805	0.000135868	1.09404e-06
X	53374149	53422728	SMC1A	ENSG00000072501	protein_coding	0.391782	0.0407691	0.228369	0.371855	0.482843	0.250435	0.809712	0.706459	0.207204	-0.201889	-0.191022	0.468098	0.652278	0.333848	0.173162	0.636912	0.00816732	0.0215974	0.699783	0.595771	0.729876	0.14473	0.0277802
X	53431258	53434370	HSD17B10	ENSG00000072506	protein_coding	-0.180993	0.273689	0.581097	-0.304207	-0.53811	-0.228947	0.203807	-0.457983	0.150028	-0.559524	-0.127637	0.375937	-0.791387	0.116894	0.00174952	0.35142	0.306507	0.00628588	0.584253	0.000492609	0.658161	0.021668	2.16649e-07
11	63838928	63911019	MARK2	ENSG00000072518	protein_coding	0.0736518	0.6749	0.861105	0.0240311	-0.30947	0.231094	0.466729	-0.131216	0.607337	-0.22093	-0.0882286	0.113175	-0.286448	0.9653	0.38293	0.626636	0.125755	0.735142	0.0735424	0.511582	0.882961	0.760601	0.364247
5	163460203	163491941	HMMR	ENSG00000072571	protein_coding	0.184216	0.664264	0.856721	-0.650373	0.317896	0.697254	0.891102	-0.273517	0.39577	-0.872993	0.243998	0.777193	-1.23883	0.556463	0.786463	0.564837	0.322057	0.818689	0.778743	0.441891	0.880498	0.378037	0.154691
12	132822187	132956304	CHFR	ENSG00000072609	protein_coding	-0.233662	0.0309379	0.196767	-0.0933808	-0.146851	-0.154899	-0.0363123	-0.433113	-0.257638	-0.207268	-0.0327271	-0.467517	-0.646273	0.707547	0.510204	0.573236	0.889876	0.00928131	0.259364	0.26316	0.932237	0.00335217	2.06968e-05
12	72087266	72670758	TRHDE	ENSG00000072657	protein_coding	0.0688197	0.951618	0.981348	-0.129021	-0.993713	1.14393	1.74528	-3.87466	-0.315482	1.04177	0.299742	-3.76326	-3.87537	0.976305	0.776866	0.779329	0.526805	0.153365	NA	0.695238	NA	0.15013	0.129546
5	132191838	132295315	P4HA2	ENSG00000072682	protein_coding	-0.386978	0.140912	0.424842	-0.371372	-0.709643	-0.475509	-1.32737	-0.223032	-0.680074	0.738774	-0.207943	-1.60905	-0.3151	0.108326	0.000395121	0.0471544	1.48948e-13	0.352228	0.00175416	6.16949e-05	0.50428	5.12912e-20	0.129887
1	161663147	161678654	FCGR2B	ENSG00000072694	protein_coding	-0.554853	0.844607	NA	-1.10155	0.280327	-0.968747	-0.851277	-0.839993	-0.115897	-0.567844	-0.97247	-0.728598	0.358783	NA	NA	NA	NA	NA	NA	NA	NA	NA	NA
16	68084751	68229259	NFATC3	ENSG00000072736	protein_coding	-0.0525415	0.622997	0.834642	-0.0934991	-0.22378	-0.0720615	0.373307	-0.0977088	-0.0850842	-0.209256	-0.00839048	-0.339375	0.105095	0.700278	0.253161	0.837025	0.0244744	0.654648	0.778743	0.249789	0.983613	0.0397362	0.594573
3	3126933	3150879	TRNT1	ENSG00000072756	protein_coding	0.118294	0.159345	0.450826	0.353251	0.157874	0.128833	-0.135778	0.156986	-0.038614	0.167177	0.169768	0.14366	0.0229092	0.0229281	0.40177	0.605302	0.481161	0.379237	0.902585	0.331385	0.436181	0.409084	0.915503
17	7217125	7225266	ACADVL	ENSG00000072778	protein_coding	0.303279	0.0136215	0.128561	0.407305	0.292358	0.41484	-0.0754331	0.488162	0.142678	0.271876	-0.0274169	0.672489	0.281974	0.0451815	0.175548	0.0630536	0.782336	0.00744159	0.651462	0.165694	0.95029	6.79438e-05	0.141324
5	172042079	172188224	STK10	ENSG00000072786	protein_coding	-0.57314	0.000301222	0.0145584	-0.866774	-0.744502	-0.301029	-0.151056	-0.729742	-0.0902368	-0.703834	-0.617619	-0.838913	-1.02084	3.9851e-05	0.000588665	0.334001	0.605978	0.0004426	0.832442	0.000528996	0.00907238	3.27626e-05	1.81178e-07
5	171861549	172006873	FBXW11	ENSG00000072803	protein_coding	-0.132116	0.200712	0.50438	-0.166634	-0.2952	0.0540946	-0.00424498	-0.345786	0.182727	-0.121449	-0.139359	-0.0146554	-0.639584	0.206273	0.00995135	0.810887	0.984111	0.00106047	0.212117	0.330029	0.379529	0.929644	4.22937e-11
17	7336529	7351477	ACAP1	ENSG00000072818	protein_coding	0.0495675	0.833278	0.934946	0.0619238	-0.270244	-0.0409292	-0.12766	0.420371	-0.836124	0.180113	0.367448	0.197886	0.218347	0.936862	0.663478	0.972178	0.84884	0.422404	0.144291	0.753408	0.606649	0.729403	0.684081
4	5748084	5893086	CRMP1	ENSG00000072832	protein_coding	-0.646245	0.0857959	0.331995	-0.326693	-1.28363	-0.372853	0.697228	-0.871257	-1.21727	-1.91983	-0.88762	-0.585038	-1.56918	0.6788	0.0228488	0.702658	0.262347	0.130061	0.0606557	8.91594e-05	0.205278	0.327998	0.00148045
4	5711201	5814305	EVC	ENSG00000072840	protein_coding	0.0375438	0.826841	0.931677	-0.300082	-0.535824	-0.0281884	-0.16101	0.240825	-0.228545	0.704975	-0.220007	0.150244	0.336507	0.234439	0.0140954	0.959399	0.557058	0.322312	0.476288	0.000221683	0.491286	0.553455	0.111325
17	5471254	5486811	DERL2	ENSG00000072849	protein_coding	-0.390689	0.00994686	0.109852	-0.442935	-0.474976	-0.297248	-0.63226	-0.532967	-0.294796	0.00942603	-0.00940644	-0.868897	-0.586764	0.105509	0.0739694	0.410849	0.00927007	0.029509	0.408409	0.983168	0.988386	8.9951e-05	0.0106082
3	113532296	113629578	SIDT1	ENSG00000072858	protein_coding	0.392486	0.339737	0.640657	0.68387	0.700462	-0.799702	0.132009	0.587266	0.817938	-1.16369	0.0310103	1.43801	0.0415774	0.433143	0.407712	0.491849	0.904791	0.488495	0.391581	0.141943	0.986834	0.0203449	0.971567
16	15643267	15726353	NDE1	ENSG00000072864	protein_coding	NA	NA	NA	NA	NA	NA	NA	NA	NA	NA	NA	NA	NA	NA	NA	NA	NA	NA	NA	NA	NA	NA	NA
11	10573091	10693988	MRVI1	ENSG00000072952	protein_coding	1.95867	0.0133353	0.127951	2.03919	1.53871	1.22986	-0.462939	0.915628	-0.719157	4.54471	0.792794	-0.200853	-0.573649	0.0811026	0.216288	0.443429	0.77322	0.482958	0.709141	9.16929e-07	0.659424	0.898143	0.669082
19	16661139	16690023	TMEM38A	ENSG00000072954	protein_coding	0.907989	0.175639	0.473377	-1.30828	-1.71706	-0.119356	1.9977	-0.677997	1.05519	-1.0254	-1.00881	3.17937	-1.35836	0.0383463	0.00402305	0.936155	0.000265884	0.314579	0.15835	0.0828295	0.1785	2.36035e-10	0.0145006
19	16197578	16245907	AP1M1	ENSG00000072958	protein_coding	0.129829	0.280681	0.588451	0.121864	0.108792	0.0523267	-0.130974	0.0790413	-0.00957858	0.544395	0.401577	-0.038422	0.0428239	0.673023	0.710272	0.914032	0.621882	0.777549	0.982741	0.00316924	0.0904674	0.893824	0.876973
19	44643798	44666162	PVR	ENSG00000073008	protein_coding	0.0548504	0.869523	0.950876	-0.756387	-0.797242	-0.259712	0.318968	-0.526486	1.05038	-0.311507	0.740684	0.668276	-1.71453	0.0105827	0.00586811	0.581084	0.347872	0.0762851	0.000303041	0.324275	0.0189192	0.0139805	3.05373e-12
19	43543040	43580473	XRCC1	ENSG00000073050	protein_coding	0.23385	0.107631	0.372246	0.194107	0.183317	0.270938	0.592629	0.245398	0.374488	-0.099182	-0.386429	0.356457	0.385959	0.549897	0.573219	0.451526	0.0109437	0.383017	0.230326	0.763089	0.233701	0.147188	0.0994611
12	124776856	124882668	SCARB1	ENSG00000073060	protein_coding	-0.105442	0.742908	0.894155	0.199678	-0.43358	-0.904877	-1.26594	0.73018	-1.12579	0.497706	-0.364139	-0.806993	0.656149	0.706903	0.328548	0.0322233	0.000445334	0.0427362	0.0057925	0.184881	0.513581	0.0293375	0.0602683
7	983181	989640	CYP2W1	ENSG00000073067	protein_coding	-1.04351	0.160925	0.453204	-1.77401	-2.15938	-1.97665	-1.14782	-0.574123	-0.0875224	0.521269	-2.1572	-3.95882	-0.670326	NA	NA	NA	NA	0.794208	NA	0.791685	NA	0.0472722	0.753318
3	127598410	127622436	MCM2	ENSG00000073111	protein_coding	0.172765	0.39749	0.689277	-0.43979	-0.359197	0.171561	0.447769	0.33149	0.278178	-0.390999	-0.257126	0.962741	0.307512	0.100004	0.196748	0.67646	0.0649959	0.188429	0.413999	0.124854	0.469691	1.40439e-06	0.202888
22	50089879	50161690	MOV10L1	ENSG00000073146	protein_coding	0.782887	0.149908	0.437397	0.189267	1.45839	0.539039	-0.908293	1.78822	0.968508	1.74634	0.389897	-2.49119	0.429347	0.904352	0.120615	0.75414	0.555425	0.0388424	0.481749	0.0276325	0.822406	0.0973522	0.701126
22	50170731	50180295	PANX2	ENSG00000073150	protein_coding	0.512572	0.360894	0.659181	1.23005	0.57498	-0.153795	-2.12207	0.369776	-0.387396	2.02826	0.755152	-3.61638	0.213842	0.118203	0.554931	0.9362	0.0379567	0.707589	0.782233	0.00141891	0.477365	0.00803147	0.828165
22	50200979	50217616	SELENOO	ENSG00000073169	protein_coding	0.0993425	0.508495	0.766884	0.147552	0.0481641	-0.317612	-0.304838	0.0862225	-0.0741818	0.183455	0.381897	0.193432	0.442201	0.699503	0.916559	0.426089	0.336956	0.820217	0.891868	0.560766	0.271257	0.540091	0.0854804
3	189631389	189897276	TP63	ENSG00000073282	protein_coding	-0.416273	0.445605	0.725114	-1.97228	-2.20933	0.285192	0.325802	-1.34847	-0.0299615	-2.16029	-2.23802	1.29461	-1.87153	0.00140943	0.000306833	0.81255	0.688681	0.0408413	0.9821	0.00120988	0.000569476	0.02234	0.000991067
4	112285509	112442621	ALPK1	ENSG00000073331	protein_coding	-0.0238824	0.883439	0.956438	-0.0114142	-0.0464416	-0.118194	-0.33141	-0.122607	0.0974049	0.0599594	-0.469046	-0.00955718	0.501714	0.984799	0.926625	0.84672	0.323483	0.755612	0.865381	0.881974	0.205367	0.985694	0.0716594
17	75525080	75575208	LLGL2	ENSG00000073350	protein_coding	1.11486	0.0192389	0.153831	-0.0407911	0.103079	0.747958	0.977696	0.486587	-0.390498	1.83326	2.0407	2.02336	1.60678	0.982084	0.944316	0.581084	0.260736	0.64392	0.829167	0.0182692	0.0154103	0.00284272	0.0466942
15	84980440	85139145	PDE8A	ENSG00000073417	protein_coding	0.186764	0.549757	0.791867	0.492803	0.617175	-0.572413	-1.01258	0.697469	-0.480002	0.563766	0.349793	-1.26106	0.813893	0.243123	0.115759	0.235098	0.00568585	0.0533094	0.344508	0.120523	0.51672	0.000280456	0.0142977
X	10156945	10237660	CLCN4	ENSG00000073464	protein_coding	0.250648	0.519871	0.773084	-0.813842	-0.905141	0.190861	0.33276	0.308016	0.520265	-0.680446	-0.944221	1.8217	0.0652091	0.0982437	0.0569995	0.835085	0.556807	0.580472	0.416547	0.134746	0.0706257	2.07019e-06	0.916178
17	35128730	35142304	NLE1	ENSG00000073536	protein_coding	-0.188678	0.258546	0.56621	-0.272107	-0.247758	-0.266271	-0.0266591	0.210935	-0.0967502	-0.887773	-0.440891	-0.353219	0.174146	0.433745	0.480453	0.53617	0.952121	0.524421	0.856899	0.000596157	0.2115	0.223834	0.581184
5	218241	257082	SDHA	ENSG00000073578	protein_coding	0.860125	0.00299136	0.0572916	0.443845	0.366961	0.3363	0.459885	1.08176	0.444445	0.438166	0.177367	2.3443	0.861283	0.0514475	0.116909	0.229908	0.0325653	3.27433e-09	0.0839664	0.0331298	0.601991	3.1099e-41	2.66977e-06
17	40624962	40648654	SMARCE1	ENSG00000073584	protein_coding	-0.21019	0.108252	0.373236	-0.3809	-0.232042	0.0308523	0.0494694	-0.635223	-0.0384151	-0.738774	-0.100242	-0.00303788	-0.283104	0.0407531	0.256818	0.943793	0.848668	6.69266e-05	0.917828	2.13732e-06	0.748152	0.993037	0.102688
17	35121615	35130732	FNDC8	ENSG00000073598	protein_coding	-0.0366169	0.944787	0.979679	0.581233	0.22966	-0.432597	-0.607547	0.808654	-0.674389	-0.36466	-0.727099	-1.50987	0.523271	NA	NA	NA	NA	0.544603	NA	0.834934	NA	0.397744	0.702761
17	39904595	39919854	GSDMB	ENSG00000073605	protein_coding	0.696385	0.0431728	0.235209	1.27153	0.684775	0.542334	-0.200155	0.742186	-0.396087	1.81821	0.437443	-0.578153	1.00885	0.00507963	0.1918	0.439724	0.765571	0.120596	0.598713	4.47385e-06	0.533109	0.267069	0.0176864
12	280057	389320	KDM5A	ENSG00000073614	protein_coding	0.0424072	0.703599	0.874688	0.162922	0.133285	0.0423916	0.021847	0.0768494	-0.0530832	0.203581	0.0764866	-0.463234	0.122916	0.533733	0.622722	0.930633	0.944946	0.77688	0.894064	0.34127	0.842232	0.0115049	0.592584
17	44758988	44781846	ADAM11	ENSG00000073670	protein_coding	0.45443	0.472973	0.74363	0.203205	-2.51745	-0.48459	-0.309538	1.4017	-1.17074	2.10738	-1.57729	0.74838	1.30398	0.915642	0.213845	0.864129	0.875285	0.203008	NA	0.0418781	NA	0.569391	0.209285
3	135965728	136147894	PPP2R3A	ENSG00000073711	protein_coding	0.108727	0.580025	0.810567	-0.33536	-0.128939	0.177293	0.596073	-0.123511	0.41806	-0.577773	0.0102654	0.813313	-0.401621	0.136367	0.64629	0.581514	0.00143264	0.630642	0.0792246	0.00220252	0.983327	2.08929e-06	0.0358788
14	52857268	52952435	FERMT2	ENSG00000073712	protein_coding	0.000719319	0.995676	0.998608	0.270195	0.384365	-0.03776	0.026195	-0.211857	0.136489	-0.50453	0.090511	-0.26057	-0.101161	0.232322	0.0597855	0.938109	0.933269	0.336569	0.671278	0.00477111	0.800529	0.194613	0.664404
2	168915498	169031324	ABCB11	ENSG00000073734	protein_coding	1.78622	0.246654	NA	1.99238	2.80318	0	0	3.42601	0	2.81292	1.25536	0	2.66411	NA	NA	NA	NA	NA	NA	NA	NA	NA	NA
2	169064789	169096167	DHRS9	ENSG00000073737	protein_coding	3.83101	0.00441491	NA	4.19089	3.91187	5.12748	0	3.3777	0	2.95183	5.59542	0	2.37641	NA	NA	NA	NA	0.174933	NA	0.242779	NA	1	0.384925
1	157830911	157898256	CD5L	ENSG00000073754	protein_coding	0.741682	0.827138	NA	1.39701	0.908956	0	0	0	0	1.31788	0	0	1.98969	NA	NA	NA	NA	NA	NA	NA	NA	NA	NA
1	186671791	186680423	PTGS2	ENSG00000073756	protein_coding	0.313319	0.639276	0.844531	0.972791	0.62732	-5.03175	-1.72378	0.609292	0.699034	0.984619	0.583482	-5.74359	0.703477	0.358056	0.59595	0.00536098	0.144896	0.586446	0.621024	0.289822	0.690712	0.000172126	0.469729
3	185643739	185825056	IGF2BP2	ENSG00000073792	protein_coding	0.0379387	0.782393	0.911608	0.139138	0.260393	0.171558	-0.141828	-0.0961461	-0.214942	0.27639	0.0932721	-0.392378	0.14418	0.694845	0.389657	0.691053	0.666089	0.777814	0.580179	0.298706	0.847595	0.114567	0.621719
3	185282941	185489094	MAP3K13	ENSG00000073803	protein_coding	-0.0551684	0.742531	0.894034	-0.026784	-0.154643	-0.0859903	0.0872764	-0.471832	-0.0622295	0.0505229	0.137584	-0.244458	0.123498	0.968271	0.769361	0.919069	0.866288	0.209602	0.933517	0.920779	0.837643	0.549246	0.781838
3	186930502	187078553	ST6GAL1	ENSG00000073849	protein_coding	-0.0263688	0.947819	0.980721	-2.46464	-0.923929	0.825888	0.805194	-0.64814	0.0675339	-0.725694	-0.740099	1.01242	-0.615837	1.68921e-10	0.0278793	0.0710157	0.0420964	0.125681	0.937758	0.0907667	0.132873	0.0046941	0.123999
17	47733236	47746122	TBX21	ENSG00000073861	protein_coding	-0.00856383	0.992845	0.997638	0.487124	0.710051	-3.51166	-3.39418	1.36057	-1.26239	-0.0140882	-0.391929	-3.2715	1.24832	NA	NA	NA	NA	0.514136	NA	0.998844	NA	0.146369	0.518487
X	80929500	80930347	VDAC1P1	ENSG00000073905	processed_pseudogene	0.934042	0.692787	NA	0	1.92152	1.98937	1.24566	1.28428	0	0	1.11126	0	0	NA	NA	NA	NA	NA	NA	NA	NA	NA	NA
13	31846713	32299125	FRY	ENSG00000073910	protein_coding	-0.226883	0.586623	0.81492	-0.457185	-0.210558	0.558447	0.526322	-0.795007	-0.212272	-0.477938	-0.0462972	-0.571923	-1.93628	0.662824	0.861803	0.659022	0.579251	0.351208	0.888338	0.583264	0.979977	0.520208	0.00392185
11	85957175	86069882	PICALM	ENSG00000073921	protein_coding	0.229619	0.153264	0.442548	0.376288	0.176091	0.390472	0.0111799	0.326299	-0.0640055	0.620146	0.536759	-0.590143	0.159018	0.110674	0.52914	0.137233	0.976839	0.145811	0.882134	0.00131095	0.0204886	0.00254809	0.513437
17	46590669	46757464	NSF	ENSG00000073969	protein_coding	0.00228671	0.997146	0.998925	-0.380792	0.397018	0.466898	-0.0786821	1.04141	0.423612	-11.059	-0.457627	-1.89158	0.264644	0.479816	0.443811	0.443698	0.901662	0.00778909	0.489746	1.63135e-17	0.442912	1.76726e-07	0.581922
2	120735623	120992653	GLI2	ENSG00000074047	protein_coding	1.50413	0.0133417	0.127951	2.23699	1.41718	0.742327	-1.28824	0.923217	0.881944	2.24897	2.12035	-0.736078	2.3562	0.0489421	0.253161	0.698333	0.307378	0.471981	0.616036	0.0284813	0.0962267	0.623587	0.0171614
2	121337776	121649587	CLASP1	ENSG00000074054	protein_coding	-0.080998	0.500603	0.761489	-0.144273	-0.212894	-0.306596	0.342388	-0.301231	0.0391923	-0.370567	-0.182375	0.306406	-0.189884	0.460638	0.222601	0.0879729	0.0214592	0.0463927	0.897903	0.00979016	0.393082	0.0321891	0.225961
16	1771890	1773155	MRPS34	ENSG00000074071	protein_coding	-0.235882	0.053393	0.261422	-0.397243	-0.397758	-0.377778	-0.151247	-0.294188	-0.0977885	-0.412267	-0.177017	0.325449	-0.597732	0.0138146	0.0130047	0.0347619	0.425863	0.0671421	0.715505	0.00565645	0.431642	0.0285541	1.8879e-05
19	15159038	15200995	NOTCH3	ENSG00000074181	protein_coding	-0.387349	0.280035	0.587752	-0.0898873	0.0914145	-0.854263	-1.43166	-0.59876	-0.334835	0.409299	0.328623	-2.22387	-1.14883	0.912768	0.910277	0.153953	0.0018392	0.257715	0.674558	0.445771	0.682811	3.32141e-07	0.00936902
11	77514936	77637794	CLNS1A	ENSG00000074201	protein_coding	-0.288374	4.38072e-05	0.00432558	-0.434497	-0.233157	-0.250875	-0.263132	-0.483284	-0.136723	-0.561122	-0.231926	-0.130732	-0.218016	3.68242e-06	0.0252042	0.0265605	0.00826367	1.05247e-07	0.329887	8.1996e-10	0.0433819	0.224513	0.0224845
4	6320578	6563600	PPP2R2C	ENSG00000074211	protein_coding	-0.348393	0.516205	0.771028	-2.51349	-2.955	-0.530683	-0.729942	0.458018	-0.742178	1.2671	0.0859877	-0.606656	-1.97078	0.00138541	0.00237005	0.683007	0.425035	0.602792	0.504115	0.0606546	0.96013	0.460714	0.00591299
19	49340595	49362457	TEAD2	ENSG00000074219	protein_coding	-0.435439	0.189373	0.491451	-0.701301	-0.499683	0.225169	0.614926	-1.44578	0.0614728	-2.19786	-0.302432	-0.787554	-1.5566	0.00486949	0.0581243	0.57064	0.0108363	2.86437e-11	0.903817	6.49541e-24	0.385469	0.000470874	2.79296e-13
11	86244753	86278813	EED	ENSG00000074266	protein_coding	0.307016	0.0027916	0.0545713	0.133336	0.375684	0.262329	0.217592	0.350437	0.188462	0.600079	0.308334	0.0380952	0.543992	0.600858	0.0516679	0.293309	0.312717	0.0611322	0.497014	0.000368591	0.180441	0.888115	0.000832958
5	176542511	176595974	CDHR2	ENSG00000074276	protein_coding	-1.16974	0.105006	0.367989	-1.22024	-1.8889	-1.157	-2.03221	-0.81628	-1.93059	-1.70479	-2.02797	0.0515907	-0.750591	0.574119	0.37369	0.679537	0.335367	0.703176	NA	0.332275	NA	0.984972	0.703113
5	176620082	176630556	SNCB	ENSG00000074317	protein_coding	0.166303	0.809612	0.923747	-0.881914	-1.93668	0.207012	1.2133	0.0383307	-3.23962	0.569051	-0.818941	1.80169	-1.49634	NA	NA	NA	NA	0.986364	NA	0.709534	NA	0.0772038	0.405279
11	18468336	18526951	TSG101	ENSG00000074319	protein_coding	-0.0873275	0.552563	0.793538	-0.208177	-0.241443	0.133483	0.302115	-0.357238	0.0828623	-0.336198	0.00992521	0.221396	-0.848986	0.259794	0.170481	0.596887	0.059205	0.0204991	0.763066	0.0273669	0.979615	0.165578	4.36042e-10
17	3802158	3846246	NCBP3	ENSG00000074356	protein_coding	0.15169	0.270382	0.577499	0.326951	0.28076	-0.0577345	0.353924	0.143699	-0.100443	-0.3009	0.204787	0.107028	0.400182	0.253104	0.336127	0.922369	0.18303	0.645857	0.827829	0.244667	0.593072	0.72871	0.0918046
17	3923870	3964464	ATP2A3	ENSG00000074370	protein_coding	-1.24281	0.000570932	0.0207442	-1.20093	-2.56633	-0.563974	-0.553663	-1.86615	-1.20275	-0.829976	-0.945433	-2.05441	-2.31384	0.0807046	0.0106087	0.563756	0.490186	0.00740992	0.201019	0.204929	0.268395	0.00098622	0.000411549
15	63321378	63381846	CA12	ENSG00000074410	protein_coding	1.08705	0.22108	0.526338	1.55873	0.788467	-3.50488	-6.4355	2.3692	-0.876693	0.914573	-0.87523	-5.60652	3.05514	0.0773842	0.442964	9.22323e-06	1.3244e-14	0.00171348	0.468514	0.295453	0.462288	2.006e-11	1.45356e-05
3	127689062	128052190	MGLL	ENSG00000074416	protein_coding	-0.339901	0.184858	0.48549	-0.373248	-1.10757	0.351886	-0.586398	-3.86953e-05	-0.712526	0.0589056	0.242275	-1.13669	-1.20314	0.286992	6.53393e-05	0.405693	0.0511055	1	0.0339241	0.885255	0.60157	1.11699e-05	2.30401e-06
12	95657807	95791152	NTN4	ENSG00000074527	protein_coding	0.752586	0.0943198	0.348578	0.323148	-0.263532	0.919202	-0.966744	0.505298	-0.103563	1.4412	2.48015	-0.365612	-0.0969076	0.646149	0.717633	0.133489	0.0614636	0.38157	0.92276	0.00140175	3.36137e-08	0.530943	0.886611
2	218658764	218663443	BCS1L	ENSG00000074582	protein_coding	-0.140607	0.357507	0.656104	-0.307294	-0.266931	-0.350967	0.0940482	-0.542148	0.01163	-0.704263	-0.184665	0.296532	0.200268	0.210485	0.289634	0.197125	0.742458	0.00838367	0.979575	0.000654272	0.575205	0.162413	0.382665
12	106063340	106140033	NUAK1	ENSG00000074590	protein_coding	-0.768758	0.0442149	0.238297	-0.865913	-0.766168	-0.0539577	0.285829	-2.59098	-0.397428	-1.70923	-0.422202	-1.15816	-3.01307	0.00135971	0.00523203	0.938287	0.381991	1.14698e-29	0.286815	2.53417e-13	0.240401	1.46267e-06	8.60599e-40
15	65442463	65517704	DPP8	ENSG00000074603	protein_coding	0.0412114	0.681719	0.864781	-0.131124	-0.0347996	0.122275	0.152487	-0.0659791	0.27594	-0.148337	0.0786046	0.300526	-0.236028	0.547129	0.897604	0.655322	0.433166	0.766828	0.177641	0.41456	0.790286	0.0546309	0.148007
15	65611366	65660995	SLC24A1	ENSG00000074621	protein_coding	0.383238	0.313513	0.618352	0.433837	0.356984	-0.608571	-0.824594	1.21458	-0.0380923	1.05834	0.798143	-0.953887	0.731208	0.590637	0.668055	0.503402	0.22924	0.035403	0.977124	0.0653936	0.315289	0.11471	0.223791
18	58862600	58986480	ZNF532	ENSG00000074657	protein_coding	-0.101213	0.441233	0.721754	-0.272745	-0.315862	-0.0426458	0.306377	-0.0806711	-0.0519959	-0.513381	-0.489066	0.277505	-0.0785881	0.142215	0.0741113	0.914494	0.0732643	0.713177	0.875078	0.000676406	0.00435486	0.0893492	0.69845
18	59327823	59359265	LMAN1	ENSG00000074695	protein_coding	-0.087755	0.694761	0.87103	0.398518	0.216045	-0.234666	-0.941861	-0.105051	-0.186851	0.337869	0.101808	-1.02604	-0.114931	0.272923	0.605427	0.651278	0.00107007	0.808694	0.721207	0.304278	0.870185	0.0001588	0.767858
15	65530418	65578349	HACD3	ENSG00000074696	protein_coding	0.043516	0.829087	0.933079	0.141791	0.213499	-0.0663117	-0.534904	0.123165	-0.354928	0.6008	0.411804	-1.11915	0.286919	0.556042	0.313441	0.864647	0.00184476	0.581817	0.107931	0.000141541	0.0376456	8.88035e-13	0.0999937
6	154154496	154356792	IPCEF1	ENSG00000074706	protein_coding	0.293498	0.723121	0.884817	-1.81833	0.332033	-1.22397	0.866944	-0.507932	2.38423	-0.858073	-1.70646	1.10456	-0.914872	0.361526	0.897058	0.673723	0.644395	0.815043	NA	0.659239	NA	0.499127	0.630195
17	4004445	4143030	ZZEF1	ENSG00000074755	protein_coding	0.219577	0.0846164	0.33033	0.114322	0.166031	0.27401	-0.113143	0.46864	0.143034	0.529689	-0.0709378	0.410075	0.150252	0.718879	0.568488	0.373938	0.701811	0.0276636	0.697864	0.00867267	0.874009	0.0509427	0.548619
6	155395368	155455839	NOX3	ENSG00000074771	protein_coding	NA	NA	NA	NA	NA	NA	NA	NA	NA	NA	NA	NA	NA	NA	NA	NA	NA	NA	NA	NA	NA	NA	NA
1	8861000	8879190	ENO1	ENSG00000074800	protein_coding	-0.211293	0.570912	0.804731	0.354907	0.204919	-0.372547	-1.87519	-0.132169	-0.648084	0.249509	0.49337	-2.26038	-0.312668	0.582225	0.775283	0.637817	1.0496e-05	0.846469	0.314817	0.664089	0.475202	2.11466e-08	0.566493
15	48178438	48304078	SLC12A1	ENSG00000074803	protein_coding	2.62664	0.0545242	0.263955	2.15892	-0.13327	-0.806767	-1.25373	4.99126	-1.31023	3.10696	0.406918	-1.13104	3.73219	0.339827	0.974679	0.873697	0.691125	0.00320011	NA	0.118233	NA	0.697677	0.0303594
19	4641374	4670362	MYDGF	ENSG00000074842	protein_coding	-0.0408202	0.898471	0.963102	0.436235	0.0061712	-0.394099	-1.25848	-0.133206	-0.541635	1.07137	0.414864	-1.58625	-0.289319	0.231021	0.993239	0.373522	9.28674e-06	0.753386	0.172624	9.78869e-05	0.325309	4.23444e-09	0.396343
19	17323223	17334855	ANO8	ENSG00000074855	protein_coding	-0.0390706	0.832409	0.934628	-0.0332696	-0.119395	0.00420332	0.29737	-0.11872	-0.0503464	-0.956783	-0.547704	0.394706	0.232244	0.947992	0.78523	0.997631	0.361692	0.760708	0.933358	0.00091456	0.115186	0.168612	0.455923
6	112070663	112087529	TUBE1	ENSG00000074935	protein_coding	0.354277	0.225581	0.531013	0.819601	0.80773	-0.507913	-0.820625	0.522002	-0.491916	0.432373	0.592804	-0.593915	1.21112	0.00300957	0.00333263	0.166888	0.00461013	0.0689796	0.185996	0.13534	0.0684938	0.0355469	3.67992e-07
1	17539698	17697874	ARHGEF10L	ENSG00000074964	protein_coding	0.0215653	0.90954	0.967589	-0.421906	-0.53802	-0.0372218	0.297082	0.152927	-0.0427032	-0.263656	0.0219517	0.743297	-0.138931	0.188634	0.0705087	0.958331	0.36089	0.671521	0.943794	0.396643	0.974743	0.00315713	0.681648
4	48066393	48134250	TXK	ENSG00000074966	protein_coding	0.749623	0.0739242	0.308298	-0.820174	-0.00341389	0.93612	0.0487103	0.887668	1.16927	1.26276	0.615221	1.24256	0.795928	0.613953	1	0.437618	0.976523	0.39625	0.305761	0.135721	0.672878	0.132947	0.393504
12	108129288	108250537	WSCD2	ENSG00000075035	protein_coding	0.934041	0.73846	NA	0	0	0	0	2.9809	0	2.57248	0	0	1.182	NA	NA	NA	NA	NA	NA	NA	NA	NA	NA
20	63400210	63472677	KCNQ2	ENSG00000075043	protein_coding	-0.0362744	0.988849	NA	-0.767381	-0.64394	-0.63458	0.0553853	0.0199107	-0.573618	3.4951	-0.638303	-0.394431	0.0641026	NA	NA	NA	NA	NA	NA	NA	NA	NA	NA
10	69403903	69416918	TACR2	ENSG00000075073	protein_coding	1.10692	0.0150687	0.136084	-0.172687	0.860667	0.794604	0.838394	1.71031	0.845688	0.842004	0.698399	1.2841	2.16755	0.914117	0.409191	0.553726	0.410296	0.0289767	0.508131	0.385554	0.607119	0.123774	0.00190958
12	100199122	100241865	ACTR6	ENSG00000075089	protein_coding	-0.14627	0.221092	0.526338	-0.212604	-0.0278883	-0.0851788	-0.0835302	-0.457681	-0.00701165	-0.363042	-0.00651827	-0.111905	-0.194574	0.50586	0.948026	0.873314	0.814071	0.0652869	0.989135	0.153334	0.992248	0.714042	0.4828
15	66336191	66386746	TIPIN	ENSG00000075131	protein_coding	-0.0725527	0.603074	0.823686	0.156595	-0.195186	-0.475889	-0.0131774	-0.0363607	-0.0339831	-0.033757	0.100472	-0.09099	-0.175399	0.709704	0.634387	0.224722	0.98045	0.938004	0.956964	0.942476	0.86523	0.82194	0.623318
7	88205118	88226993	SRI	ENSG00000075142	protein_coding	-0.246995	0.163672	0.457164	0.108952	0.175891	-0.706947	-0.462271	-0.229393	-0.240739	-0.460114	-0.111054	-1.07081	0.0671914	0.746563	0.561674	0.00288485	0.0480018	0.38754	0.477896	0.0386176	0.791263	9.21512e-08	0.822113
1	20806292	21176888	EIF4G3	ENSG00000075151	protein_coding	0.0431669	0.668509	0.858084	0.134561	-0.0137975	0.219154	-0.114049	0.0441704	0.177763	0.359832	-0.111765	-0.274982	-0.0994962	0.503967	0.960643	0.289179	0.55973	0.841954	0.421168	0.0119112	0.659206	0.0685262	0.578112
12	102073103	102120120	NUP37	ENSG00000075188	protein_coding	-0.054209	0.647017	0.848432	-0.170748	0.325605	-0.0809098	-0.271828	0.00314396	0.0253391	-0.374606	0.0761875	-0.218219	-0.00320736	0.54335	0.153352	0.857279	0.261064	0.994704	0.954876	0.0817964	0.853217	0.350086	0.994072
7	83955777	84492724	SEMA3A	ENSG00000075213	protein_coding	-0.201378	0.71458	0.880832	-0.982707	-0.247212	-0.513325	-2.15888	0.109893	-1.21384	1.0586	0.598537	-4.76455	0.329188	0.155992	0.790035	0.600091	0.000245531	0.902504	0.116794	0.0694506	0.496694	1.0963e-12	0.644709
22	46296870	46330810	GTSE1	ENSG00000075218	protein_coding	0.88724	0.0413998	0.230439	-0.360375	0.703739	1.65307	0.989726	0.414482	1.14645	0.291612	1.45287	0.878591	0.79333	0.803338	0.535683	0.102115	0.328473	0.7332	0.365148	0.809285	0.169786	0.372773	0.431329
7	80742538	80922359	SEMA3C	ENSG00000075223	protein_coding	-0.0476003	0.861148	0.947556	0.191544	-0.00161199	0.657905	-0.158427	0.00116731	-0.478133	-0.104783	0.238625	-1.90526	-0.050933	0.693865	0.999892	0.105034	0.731294	1	0.293203	0.813357	0.671383	2.27034e-11	0.913042
22	46267961	46294008	TTC38	ENSG00000075234	protein_coding	0.116027	0.442083	0.722109	0.0894737	0.207118	-0.337924	0.0458303	0.627014	0.0196581	-0.0474749	-0.296447	0.266	0.323739	0.804285	0.487478	0.301409	0.900075	0.00321513	0.968104	0.887827	0.366536	0.288211	0.166391
11	108116695	108147603	ACAT1	ENSG00000075239	protein_coding	-0.0059652	0.966696	0.987659	-0.289237	-0.305772	-0.178002	-0.0489169	0.32728	-0.0720368	-0.331461	-0.235871	0.540829	0.250162	0.142219	0.11034	0.506856	0.849818	0.0618091	0.827691	0.0565906	0.319096	0.000472388	0.151784
22	46576012	46679790	GRAMD4	ENSG00000075240	protein_coding	0.209001	0.396287	0.688467	0.056492	0.432673	-0.584677	0.539529	-0.0751551	-0.273278	0.100388	-0.393241	1.14598	0.317986	0.922911	0.267926	0.161909	0.129694	0.878219	0.611562	0.82106	0.411339	8.611e-05	0.381938
22	46360834	46537170	CELSR1	ENSG00000075275	protein_coding	-0.594662	0.286248	0.593437	-1.91009	-1.17076	0.157673	0.41858	-2.05635	0.211584	-2.55109	-1.44795	0.515446	-4.35194	0.000410825	0.0431694	0.899832	0.536948	0.000216141	0.839615	5.35859e-07	0.0167261	0.387825	1.62332e-14
10	100463009	100483744	WNT8B	ENSG00000075290	protein_coding	2.26688	0.0445531	NA	0	2.60349	1.12711	3.46233	1.25291	2.14014	2.98677	1.12437	3.45578	1.25412	NA	NA	NA	NA	NA	NA	NA	NA	NA	NA
2	71276561	71435069	ZNF638	ENSG00000075292	protein_coding	0.0582944	0.569433	0.803711	0.0734115	0.212719	0.23234	0.117962	-0.0208691	0.0103982	0.0139257	-0.119612	-0.228844	0.221846	0.804285	0.356372	0.39536	0.638411	0.944035	0.979997	0.962514	0.715301	0.257846	0.264413
7	87833568	87876360	SLC25A40	ENSG00000075303	protein_coding	0.929456	1.24234e-07	8.89741e-05	1.0805	0.963008	0.556375	0.985633	1.15373	0.627142	0.524058	0.727064	1.15149	1.27344	0.000410825	0.00213801	0.190017	0.00173216	5.75336e-05	0.137007	0.120696	0.0456267	6.15138e-05	3.00119e-06
18	74148523	74160531	TIMM21	ENSG00000075336	protein_coding	-0.201352	0.361271	0.659366	-0.40251	-0.796064	-0.0777535	0.25176	-0.205028	-0.121601	-1.2345	-0.235837	0.453375	-0.33158	0.255394	0.0079378	0.913244	0.492287	0.584864	0.829762	4.52067e-06	0.623419	0.128395	0.294613
2	70607618	70768225	ADD2	ENSG00000075340	protein_coding	0.577815	0.207531	0.512036	-0.119818	1.03239	0.881101	1.81487	-0.00163275	0.0494798	1.3975	0.253924	-0.157535	-0.445824	0.933466	0.246778	0.464801	0.0119325	1	0.9777	0.0596827	0.882448	0.895451	0.669274
11	69771022	69775341	FGF4	ENSG00000075388	protein_coding	NA	NA	NA	NA	NA	NA	NA	NA	NA	NA	NA	NA	NA	NA	NA	NA	NA	NA	NA	NA	NA	NA	NA
1	178094141	178484147	RASAL2	ENSG00000075391	protein_coding	-0.130479	0.427042	0.712411	0.0461726	-0.119144	0.217463	0.300285	-0.47428	-0.134808	0.0281137	-0.0845329	-0.587178	-0.909028	0.882323	0.65567	0.435274	0.139173	0.00898892	0.668329	0.918584	0.811138	0.000594068	2.02145e-08
16	89707134	89720898	VPS9D1	ENSG00000075399	protein_coding	0.06167	0.648035	0.848693	0.307065	0.404905	0.100546	-0.35224	0.0734577	-0.337028	0.14223	0.16325	-0.242033	0.140585	0.201609	0.0685944	0.817693	0.138958	0.810251	0.247914	0.576291	0.630374	0.301349	0.567869
10	38094334	38150293	ZNF37A	ENSG00000075407	protein_coding	0.0308367	0.840345	0.938375	0.111763	0.186879	-0.194538	-0.267035	-0.105364	0.185139	0.0417528	-0.250568	-0.00498286	0.444974	0.797895	0.6341	0.696601	0.434965	0.790236	0.698612	0.919241	0.568566	0.992832	0.108496
14	103385392	103503831	MARK3	ENSG00000075413	protein_coding	-0.0847836	0.233897	0.540234	-0.0680385	0.0996398	-0.145616	-0.171283	-0.10538	-0.0552927	-0.19635	-0.0449326	-0.165847	-0.0235055	0.748047	0.611246	0.507132	0.298612	0.55449	0.842211	0.189078	0.880498	0.281326	0.905821
12	98593591	98606379	SLC25A3	ENSG00000075415	protein_coding	-0.269238	0.146591	0.432761	-0.370309	-0.263105	-0.230259	0.080772	-0.777255	0.120454	-1.12091	-0.25609	0.34447	-0.883039	0.000786069	0.0241043	0.0911377	0.581779	5.54378e-16	0.475838	1.41124e-32	0.0465035	0.000766958	6.41008e-21
3	172039578	172401669	FNDC3B	ENSG00000075420	protein_coding	0.106805	0.633946	0.84156	0.454021	0.125043	0.335639	-0.533712	0.186842	-0.221973	0.485636	0.30209	-1.07443	0.324035	0.199157	0.791643	0.463723	0.0986923	0.632238	0.65954	0.112095	0.507316	7.05048e-05	0.318868
2	28392448	28417317	FOSL2	ENSG00000075426	protein_coding	0.0701469	0.582251	0.812068	-0.200488	-0.265883	0.16299	0.315988	-0.140426	0.253538	0.164444	-0.0116892	0.51994	-0.345908	0.232246	0.0844425	0.440642	0.0269332	0.400742	0.159833	0.281216	0.973841	3.30036e-05	0.00849952
17	66835117	66894751	CACNG5	ENSG00000075429	protein_coding	NA	NA	NA	NA	NA	NA	NA	NA	NA	NA	NA	NA	NA	NA	NA	NA	NA	NA	NA	NA	NA	NA	NA
17	66964707	67033398	CACNG4	ENSG00000075461	protein_coding	-0.318839	0.606493	0.825919	-0.748501	-0.379276	-0.298785	1.74799	-2.4846	-0.918216	-1.66129	-0.860117	-1.30273	-1.21617	0.547103	0.786463	0.882629	0.0450572	0.023732	0.52019	0.110865	0.546292	0.204707	0.222296
4	48497357	48780322	FRYL	ENSG00000075539	protein_coding	0.163071	0.135092	0.416022	0.239322	0.115768	0.113155	0.299384	0.164449	0.106168	0.210277	0.0792438	0.192327	0.0927668	0.430947	0.745962	0.81255	0.270274	0.584163	0.81081	0.435809	0.871109	0.483875	0.76043
2	97756333	97995948	TMEM131	ENSG00000075568	protein_coding	0.208711	0.318092	0.621972	0.272428	-0.307027	-0.0982413	0.512859	0.326151	0.149238	0.754943	-0.277681	0.091435	0.325103	0.592153	0.527183	0.911478	0.210011	0.459402	0.832442	0.0327975	0.6472	0.859207	0.425352
7	5592816	5606655	FSCN1	ENSG00000075618	protein_coding	-0.120241	0.663541	0.856525	0.0957242	-0.072228	-0.497427	-0.748015	-0.0872925	-0.726034	0.245417	0.809084	-1.48537	0.0448799	0.858696	0.895974	0.25998	0.0238405	0.855351	0.063755	0.519226	0.0248324	2.66751e-07	0.923002
7	5527148	5563784	ACTB	ENSG00000075624	protein_coding	-0.168552	0.436507	0.719064	-0.0314265	-0.739091	0.0987816	-0.388726	-0.283171	-0.176707	-0.311631	0.525192	-0.337272	-0.428494	0.965863	0.0687106	0.913974	0.388476	0.547477	0.800775	0.472864	0.302258	0.430352	0.28512
18	36187497	36272157	MOCOS	ENSG00000075643	protein_coding	-0.266111	0.394819	0.687175	0.395844	-0.16602	-0.389544	-1.71697	-0.178594	-0.466144	0.23	-1.06209	-1.59481	0.53075	0.307066	0.728053	0.410644	7.45682e-09	0.67297	0.289108	0.541357	0.00140844	4.03161e-08	0.0922249
3	171600404	171810950	PLD1	ENSG00000075651	protein_coding	1.891	0.00244678	0.0507702	2.08564	2.61525	-0.442809	-1.27268	2.44266	-0.105471	1.98731	0.229573	-1.19145	3.78376	4.30626e-06	1.81122e-09	0.59226	0.0314476	8.61397e-09	0.923143	4.75411e-06	0.807765	0.0190184	6.52917e-21
13	24680411	24712493	ATP12A	ENSG00000075673	protein_coding	0.356963	0.931143	NA	0	0	0	0	0	0	1.53041	0	0	0	NA	NA	NA	NA	NA	NA	NA	NA	NA	NA
19	36054881	36105108	WDR62	ENSG00000075702	protein_coding	0.394268	0.0205795	0.159677	0.472747	0.240883	0.275679	0.779882	0.564841	0.515349	0.47973	0.132744	0.312806	0.0276155	0.229784	0.600916	0.621558	0.0154473	0.106825	0.244034	0.177962	0.842318	0.400301	0.958242
3	197042560	197299330	DLG1	ENSG00000075711	protein_coding	0.30604	0.382363	0.676557	-0.112082	0.139922	0.533596	-0.548523	-0.442047	-0.151539	0.422979	1.95512	-1.06637	-0.198856	0.744668	0.669788	0.0428045	0.0175682	0.0603143	0.701214	0.0622558	2.04955e-24	1.50856e-07	0.442436
3	128726183	128814798	RAB7A	ENSG00000075785	protein_coding	0.0563771	0.548216	0.790755	-0.0343606	-0.230364	0.0600963	-0.151328	0.289116	-0.0284844	0.224558	0.211096	0.0758808	0.0677605	0.894599	0.19209	0.857456	0.417297	0.0653513	0.932104	0.156684	0.312334	0.695663	0.726405
7	107579977	107629170	BCAP29	ENSG00000075790	protein_coding	-0.0260726	0.871089	0.951634	0.0817612	0.144882	-0.119748	-0.524446	-0.253683	0.151971	0.293857	0.317904	-0.502701	-0.129933	0.842003	0.690484	0.813791	0.0439096	0.391929	0.725979	0.279537	0.364117	0.0413592	0.674328
10	100486646	100519864	SEC31B	ENSG00000075826	protein_coding	0.322758	0.13615	0.417893	0.147657	0.206325	0.0418099	0.0748473	0.7733	0.243421	0.444112	0.137571	0.5901	0.405466	0.83752	0.758806	0.971494	0.915252	0.090482	0.75869	0.367692	0.884487	0.200728	0.405892
12	108522214	108561400	SART3	ENSG00000075856	protein_coding	0.208263	0.0704559	0.300624	-0.0407529	0.452563	-0.0115468	0.209249	0.358398	-0.0856696	0.380516	-0.0960251	0.407972	0.357071	0.883844	0.00676664	0.980136	0.282073	0.0307957	0.780499	0.0171181	0.751495	0.00938083	0.0234497
2	143091362	143768352	ARHGAP15	ENSG00000075884	protein_coding	0.928398	0.110384	0.376217	0.199924	0.455015	0.752336	1.30101	2.03448	1.18509	0.307083	1.22441	0.655091	0.561079	0.929413	0.814008	0.737636	0.335901	0.112158	NA	0.866747	NA	0.66782	0.714005
2	131476119	131482934	TUBA3D	ENSG00000075886	protein_coding	0.14982	0.827578	NA	-0.35716	0.575817	-0.299507	-0.317873	1.36988	-1.17228	-0.814653	0.538394	-1.8187	0.855007	NA	NA	NA	NA	0.401411	NA	0.725354	NA	0.411491	0.618415
10	100735603	100829941	PAX2	ENSG00000075891	protein_coding	0.0252032	0.995132	NA	-0.481975	-0.358533	-0.349174	-0.231704	-0.220419	-0.288211	2.30478	-0.352896	-0.109025	-0.221127	NA	NA	NA	NA	NA	NA	NA	NA	NA	NA
3	44975241	45036066	EXOSC7	ENSG00000075914	protein_coding	-0.0703341	0.696643	0.871684	-0.322117	-0.516194	-0.118349	-0.0334415	-0.0700139	0.0593186	-0.119461	-0.237133	0.782561	-0.628948	0.180573	0.0159083	0.764961	0.919061	0.814397	0.888633	0.640102	0.430392	1.55038e-05	0.00089452
1	169921326	170085208	KIFAP3	ENSG00000075945	protein_coding	0.104786	0.542056	0.787639	-0.44345	-0.167065	0.0918166	0.230749	0.3592	0.12948	-0.319514	-0.160126	0.844697	0.0444803	0.0385529	0.529572	0.821942	0.322641	0.0802099	0.706106	0.122249	0.623056	1.04216e-06	0.871565
3	12557087	12583713	MKRN2	ENSG00000075975	protein_coding	-0.0935422	0.209745	0.51424	-0.053407	-0.107525	-0.157068	-0.31754	-0.155783	-0.00738994	0.0387996	0.153918	-0.235849	-0.17219	0.766437	0.488191	0.356934	0.00848813	0.24523	0.977487	0.810056	0.343897	0.0510885	0.160734
2	135839626	135876443	MCM6	ENSG00000076003	protein_coding	0.481341	0.00163489	0.0392673	0.318272	0.767386	0.0863169	0.315336	0.993234	0.239419	-0.0169984	0.467738	0.564748	0.763766	0.149834	1.80608e-05	0.833506	0.141662	1.8707e-09	0.399672	0.957333	0.0321156	0.0016467	5.4358e-06
11	114439386	114450279	REXO2	ENSG00000076043	protein_coding	0.102611	0.678935	0.863048	0.486692	0.475815	-0.295192	-1.02511	0.171692	-0.256836	0.690874	0.384305	-0.84454	0.257629	0.13604	0.137889	0.510532	0.000159081	0.646094	0.576583	0.010915	0.331242	0.00151841	0.422042
11	114400030	114414203	RBM7	ENSG00000076053	protein_coding	-0.129629	0.372764	0.668632	-0.0465737	0.242891	-0.292236	-0.367356	-0.326694	-0.24406	-0.215951	0.133492	-0.306474	-0.0182219	0.921405	0.484132	0.476072	0.227829	0.283248	0.567807	0.490913	0.787908	0.29782	0.96496
12	56521820	56596193	RBMS2	ENSG00000076067	protein_coding	0.138081	0.597167	0.820698	0.0695706	0.407867	0.538334	-0.0850941	-0.529718	-0.262007	0.658119	0.784618	-1.32584	0.0113674	0.887699	0.234337	0.142838	0.847318	0.0834715	0.578682	0.0192032	0.0136023	5.29842e-07	0.981051
12	56595596	56636816	BAZ2A	ENSG00000076108	protein_coding	0.35276	0.0931638	0.345988	0.486418	0.555976	0.0623677	0.238651	0.76232	0.0311333	0.692148	0.238904	-0.520249	0.549366	0.235282	0.152254	0.943639	0.600963	0.0261014	0.966827	0.0402152	0.687471	0.149752	0.111442
3	47381011	47413435	PTPN23	ENSG00000076201	protein_coding	0.415636	0.256065	0.56366	0.172484	0.0511884	-0.411827	-0.00106632	0.386285	-0.414378	1.02653	1.08941	0.950438	0.442619	0.878497	0.968012	0.743374	1	0.6631	0.724349	0.13912	0.215474	0.179188	0.578276
3	36993350	37050846	MLH1	ENSG00000076242	protein_coding	0.0121004	0.911661	0.968282	0.0126629	0.174787	-0.208775	0.226395	-0.200489	0.0987283	-0.325817	0.0801843	0.164231	-0.0106916	0.973614	0.46925	0.464594	0.298202	0.361584	0.768693	0.0897489	0.82385	0.445847	0.971203
12	109097574	109110992	UNG	ENSG00000076248	protein_coding	-0.10797	0.430976	0.71516	-0.537985	-0.400767	0.102151	0.10205	-0.29539	0.285343	-0.223386	-0.0767256	0.190573	-0.524155	0.0011424	0.0206429	0.736108	0.643267	0.0912819	0.174408	0.212313	0.805505	0.287113	0.000602118
1	171314183	171342084	FMO4	ENSG00000076258	protein_coding	1.18463	0.00197215	0.0441187	0.2744	1.59254	1.3652	0.246892	2.03282	0.952592	0.432464	0.6887	1.14685	1.96233	0.782303	0.013842	0.0770435	0.801133	0.000396151	0.288723	0.582505	0.474125	0.0722611	0.000485101
1	173714941	173786692	KLHL20	ENSG00000076321	protein_coding	-0.172197	0.0904795	0.340943	-0.435288	-0.143541	-0.251022	0.0306069	-0.199968	0.0235425	-0.45014	-0.0674319	0.0153855	-0.339465	0.0113882	0.512781	0.267307	0.906064	0.292738	0.94899	0.00461968	0.836278	0.952207	0.0358015
16	268301	275980	RGS11	ENSG00000076344	protein_coding	-0.698945	0.00427035	0.0695379	-0.770458	-0.430702	-0.307572	-0.374282	-1.15555	-1.29675	-0.404399	-0.156328	-1.35175	-1.36304	0.0781511	0.376587	0.648042	0.433484	0.00248014	0.00245654	0.356411	0.83802	0.000280937	0.000218293
17	28394642	28407197	SLC46A1	ENSG00000076351	protein_coding	0.450559	0.0328325	0.203235	0.729464	0.240933	0.393478	0.26474	0.720138	-0.0925367	1.175	0.144989	-0.162739	0.576268	0.0241352	0.568288	0.386723	0.512127	0.0181039	0.886811	1.6698e-05	0.803626	0.687446	0.0574757
1	208022242	208244384	PLXNA2	ENSG00000076356	protein_coding	0.756521	0.0318013	0.199763	0.521467	0.621578	0.246057	0.377351	2.01014	-0.627868	0.775802	-0.238005	0.415267	1.57066	0.309195	0.201573	0.759315	0.474619	3.56807e-08	0.284474	0.0625833	0.757632	0.381478	1.87363e-05
17	28577565	28599025	SPAG5	ENSG00000076382	protein_coding	0.318286	0.29057	0.597549	-0.317206	0.398093	0.453834	0.625828	0.363703	0.434918	0.29522	-0.0600445	0.998934	-0.665708	0.707921	0.608646	0.628885	0.343412	0.618458	0.642464	0.683328	0.965563	0.0747285	0.297166
12	109999186	110039763	ANKRD13A	ENSG00000076513	protein_coding	0.137693	0.511488	0.768771	0.249112	0.213455	0.164773	-0.0799672	0.14995	-0.13833	0.714839	0.567207	-0.760735	-0.224807	0.559371	0.623989	0.78761	0.865515	0.720419	0.813906	0.0154582	0.139388	0.0096104	0.533914
8	80034745	80231232	TPD52	ENSG00000076554	protein_coding	-0.402889	0.348137	0.647927	-1.95658	-1.40351	-0.14369	0.170896	-0.340434	-0.771267	-1.51136	-0.423756	1.10607	-1.64818	0.000270686	0.012293	0.910332	0.828255	0.622206	0.293975	0.00326938	0.625608	0.0280798	0.000993189
12	109116595	109268226	ACACB	ENSG00000076555	protein_coding	0.25581	0.238332	0.545703	-0.440995	-0.179225	0.267884	0.775589	0.34874	0.0685712	-0.0906577	-0.224047	0.552928	0.878799	0.214521	0.677958	0.581155	0.00702797	0.302721	0.913325	0.82534	0.658283	0.0610747	0.000848171
17	28744005	28750956	TRAF4	ENSG00000076604	protein_coding	-0.505257	0.0636809	0.285791	-0.969166	-0.888097	-0.220348	0.378067	-1.30657	0.0360397	-1.0211	-0.473257	-0.19485	-1.6631	0.000613622	0.00195108	0.65965	0.249414	3.68667e-07	0.954544	9.30126e-05	0.203283	0.574045	2.29197e-11
8	80967810	81112068	PAG1	ENSG00000076641	protein_coding	-0.085952	0.773698	0.908112	-0.367083	-1.55919	0.201259	-0.289908	0.0868232	0.508382	0.0543929	-0.502276	0.504949	-0.52202	0.56307	0.000561131	0.833153	0.638231	0.900826	0.458239	0.937795	0.460075	0.316734	0.289809
19	33080899	33130542	GPATCH1	ENSG00000076650	protein_coding	0.0515067	0.719782	0.883567	-0.30357	0.069584	0.198764	0.332714	0.141628	-0.0772773	-0.216996	-0.175822	0.484338	-0.0705216	0.309195	0.861803	0.627707	0.218667	0.653685	0.875473	0.465749	0.666545	0.0382484	0.829454
19	10333776	10339661	ICAM3	ENSG00000076662	protein_coding	-0.262456	0.238894	0.546302	-0.282431	-0.415794	-0.0367948	-0.45061	-0.749005	0.325934	-0.708037	0.334857	-0.951651	-0.356148	0.543818	0.320993	0.967488	0.264137	0.0316281	0.532455	0.0398796	0.508601	0.00496148	0.353772
10	103088017	103193306	NT5C2	ENSG00000076685	protein_coding	0.131954	0.285696	0.593073	0.174351	0.239379	0.307389	0.443984	-0.238097	0.0686237	0.0857658	0.265764	0.157376	-0.372841	0.451973	0.253498	0.178247	0.0118327	0.229197	0.844494	0.703929	0.260079	0.442009	0.0295575
11	119308529	119321521	MCAM	ENSG00000076706	protein_coding	-0.786384	0.0174313	0.14708	-0.703493	-1.05883	-0.0783568	-0.0330563	-1.04227	-0.291199	-1.56914	-1.02402	-0.941627	-3.00115	0.0768635	0.00339484	0.931604	0.955534	0.00237658	0.622944	9.52678e-07	0.00800706	0.00536736	1.99649e-22
X	133300103	133415489	GPC4	ENSG00000076716	protein_coding	0.967636	0.000187375	0.0109583	0.494061	0.666068	1.01834	1.08491	0.432523	0.427	1.94784	0.501184	1.30952	1.01232	0.282457	0.112575	0.0133556	0.00285178	0.327331	0.454116	1.28478e-09	0.344467	9.84355e-05	0.00336108
X	132369317	132489968	MBNL3	ENSG00000076770	protein_coding	1.57137	0.000813314	0.0256634	1.61597	1.52277	-0.353433	0.48434	2.31747	-0.0662892	2.41613	0.382524	0.444228	2.99724	0.000334101	0.000885566	0.692321	0.434573	7.59965e-09	0.954103	1.6032e-09	0.627961	0.434876	4.92915e-15
19	7595902	7618304	CAMSAP3	ENSG00000076826	protein_coding	0.841177	0.511385	NA	1.10737	-0.402331	2.14551	0.256556	-0.236517	0.210777	0.856276	0.184663	0.409052	1.85839	NA	NA	NA	NA	NA	NA	NA	NA	NA	NA
1	21596215	21669363	RAP1GAP	ENSG00000076864	protein_coding	-1.67644	0.00942183	0.106917	-1.31787	-1.70145	-5.41845	-5.51514	-2.29256	-0.584451	0.1807	-2.47913	-4.08757	-2.91987	0.0794968	0.0182855	0.000146288	4.15799e-05	0.00151275	0.600308	0.842875	0.00158476	3.58554e-05	0.000141074
19	7619525	7629545	XAB2	ENSG00000076924	protein_coding	0.069411	0.502575	0.762819	-0.0866875	0.0380989	-0.148577	0.229873	0.0415635	-0.00967728	-0.00017524	0.0216316	0.232575	0.311349	0.774965	0.910486	0.670703	0.317475	0.887316	0.982493	1	0.964283	0.278023	0.11023
19	41883161	41930150	ARHGEF1	ENSG00000076928	protein_coding	0.120011	0.634782	0.842077	0.487097	0.419286	-0.101114	-0.748357	0.292225	-0.13276	0.695015	-0.0228396	-0.997709	0.434989	0.241346	0.32257	0.904111	0.0431869	0.499248	0.849181	0.042832	0.979605	0.00292085	0.235886
19	7636881	7647873	STXBP2	ENSG00000076944	protein_coding	0.322879	0.527272	0.778069	0.811869	1.24061	-2.36786	-1.20781	0.591789	-0.211341	-0.263115	-0.223401	-0.0608623	1.45719	0.39346	0.136486	0.0264384	0.262654	0.531761	0.900275	0.805621	0.897941	0.966516	0.0442036
19	7903843	7914478	MAP2K7	ENSG00000076984	protein_coding	0.0787587	0.41791	0.70539	-0.00399298	0.0687979	0.0499024	0.127961	0.364584	0.0158705	0.113266	-0.094181	0.155786	-0.0331517	0.9935	0.825428	0.915344	0.616876	0.0688127	0.969499	0.63703	0.795928	0.49098	0.90334
19	3933103	3942416	NMRK2	ENSG00000077009	protein_coding	0.661442	0.417895	0.70539	-0.913482	-0.905746	-1.48216	3.04592	-1.12008	1.22029	-5.87428	-1.83579	1.46384	-1.7896	0.314391	0.316384	0.117627	1.72161e-06	0.170212	0.183973	6.609e-05	0.0526917	0.0327573	0.0152825
2	233354507	233472104	DGKD	ENSG00000077044	protein_coding	0.0329506	0.909745	0.967687	-0.531775	-0.127655	0.192208	-0.156162	0.109685	0.519059	-0.883722	-0.497298	1.1297	-0.644871	0.237872	0.83501	0.799045	0.773456	0.843036	0.323911	0.0146476	0.345255	0.00102006	0.0862271
7	117710651	117874139	CTTNBP2	ENSG00000077063	protein_coding	-0.027187	0.974236	0.99071	0.406315	-0.732919	-3.52154	-5.4996	1.22305	-0.482266	-1.03591	-0.231549	-6.15329	1.84851	0.79268	0.570534	0.0116712	0.000915517	0.232102	0.785991	0.358969	0.911796	8.00971e-05	0.0369517
7	100643097	100656448	ACTL6B	ENSG00000077080	protein_coding	0.453142	0.912657	NA	0	0	1.10363	0	0	0	1.55629	0	0	0	NA	NA	NA	NA	NA	NA	NA	NA	NA	NA
3	25174332	25597932	RARB	ENSG00000077092	protein_coding	-0.590007	0.133713	0.413962	-0.146029	0.670613	-1.88207	-1.00201	-0.926104	-1.96687	0.0591884	-0.664391	-1.68455	-0.713248	0.860974	0.254116	0.000494629	0.0624919	0.0822	0.000260056	0.938478	0.349081	0.000488819	0.173398
3	25597905	25664907	TOP2B	ENSG00000077097	protein_coding	-0.0975641	0.510978	0.768603	-0.164742	-0.235536	-0.101359	0.368356	-0.0457995	0.034963	-0.693022	-0.264668	0.0346866	-0.128018	0.626404	0.437221	0.840319	0.157318	0.898513	0.946946	0.00161395	0.448477	0.920705	0.659591
10	96518110	96587452	TM9SF3	ENSG00000077147	protein_coding	-0.0151567	0.904292	0.965487	0.0679609	-0.088975	0.074401	-0.0479353	-0.187232	-0.0530412	0.353492	0.270467	-0.352997	-0.360011	0.827457	0.762372	0.860016	0.869961	0.411849	0.893832	0.0631317	0.298274	0.0641931	0.0540416
10	102394110	102402524	NFKB2	ENSG00000077150	protein_coding	0.104389	0.45901	0.734552	0.262581	0.100158	0.0385613	-0.0185832	0.211963	0.0647071	-0.0123328	0.115773	-0.216769	0.401243	0.474977	0.823555	0.957692	0.969651	0.544494	0.91271	0.980431	0.83209	0.513291	0.15837
1	202331657	202341980	UBE2T	ENSG00000077152	protein_coding	-0.0232911	0.984927	0.994369	-6.6867	-1.71991	1.49592	-4.23275	-6.42513	0.48467	-0.201026	1.67289	0.0694077	-2.77286	0.00658972	0.501727	0.649037	0.06494	0.00559757	0.903354	0.946357	0.581339	0.983798	0.186857
1	202348699	202592706	PPP1R12B	ENSG00000077157	protein_coding	0.229301	0.350307	0.65006	-0.262369	0.210295	0.151309	0.744318	-0.00312166	0.276374	-0.00955585	-0.570201	1.21514	-0.40969	0.482729	0.586533	0.783288	0.00684174	0.997341	0.522621	0.985899	0.0908729	7.39379e-07	0.155302
2	182716041	182794464	DNAJC10	ENSG00000077232	protein_coding	-0.184017	0.55022	0.792052	0.535761	0.165728	-0.602162	-1.53755	-0.0116637	-0.542834	-0.10009	0.0568316	-1.76019	0.35761	0.170315	0.746164	0.160955	4.93383e-07	0.98495	0.225428	0.82619	0.941197	1.99814e-09	0.328042
16	27459555	27549913	GTF3C1	ENSG00000077235	protein_coding	0.328407	0.00484765	0.074391	0.259579	0.225334	0.367068	0.458134	0.417251	0.191102	0.371149	-0.0995983	0.718784	0.238189	0.235355	0.309912	0.101584	0.0122204	0.021634	0.492195	0.0388716	0.768049	9.69764e-06	0.213574
16	27313668	27364778	IL4R	ENSG00000077238	protein_coding	0.0383001	0.86606	0.9496	0.304785	0.018416	-0.226385	0.126013	0.398795	-0.201389	0.0246993	-0.0633047	-0.908799	0.467651	0.57785	0.981211	0.766394	0.831762	0.39375	0.781053	0.9698	0.94472	0.0204395	0.263414
1	77695987	77759852	USP33	ENSG00000077254	protein_coding	0.283727	0.0756576	0.312222	0.52575	0.510051	0.12417	-0.263943	0.621824	-0.143068	0.400741	0.179612	-0.243452	0.719167	0.00202644	0.0027381	0.684847	0.169239	6.79865e-05	0.612836	0.0146926	0.485413	0.182741	1.3222e-06
X	110944285	111227361	PAK3	ENSG00000077264	protein_coding	0.0574712	0.904481	0.965539	-0.572013	0.389563	0.799018	1.77615	-0.929045	-1.02804	-0.638086	-0.182715	-0.934769	-0.778983	0.541797	0.69711	0.42687	0.00604616	0.237418	0.288847	0.428657	0.901394	0.215629	0.302575
X	111245099	111270483	CAPN6	ENSG00000077274	protein_coding	0.923384	0.408098	0.697658	-3.36151	-3.60202	-0.69	3.86501	-5.02896	-0.645852	-8.20064	-1.96326	1.39771	-3.53205	2.85097e-07	9.4126e-08	0.468473	1.54991e-13	1.52939e-09	0.495113	3.37168e-09	0.00404338	0.0158657	4.1689e-08
X	111293779	111412429	DCX	ENSG00000077279	protein_coding	-0.341968	0.723308	0.88491	-0.920941	-3.57459	-0.137425	2.4648	-5.17631	-2.28948	-6.64546	-1.24733	-4.40128	-4.41325	0.406835	2.72157e-05	0.950934	0.00305616	2.36473e-07	0.0216013	1.00525e-07	0.286039	2.14199e-05	1.8261e-06
19	40750637	40765389	SNRPA	ENSG00000077312	protein_coding	0.0682139	0.590464	0.817662	0.253716	0.185919	0.0163289	0.0360012	0.00494344	0.222614	-0.343687	0.121237	-0.104768	0.176079	0.417716	0.575883	0.980638	0.92771	0.992408	0.564397	0.194807	0.791263	0.744037	0.535737
10	22345445	22454224	SPAG6	ENSG00000077327	protein_coding	-0.106614	0.871846	0.951957	-2.07969	-2.11169	-0.912714	0.637908	0.501542	1.42203	-1.48543	0.111929	0.116028	-0.672461	0.257414	0.238049	0.694334	0.70034	0.773231	NA	0.421334	NA	0.95084	0.692356
19	41386374	41397359	EXOSC5	ENSG00000077348	protein_coding	0.152185	0.48955	0.755735	-0.208365	-0.344284	0.0672435	0.499945	0.127473	0.594949	-0.316875	-0.351961	1.00183	-0.314907	0.562547	0.274141	0.915348	0.061038	0.716456	0.0471058	0.27987	0.335226	6.82854e-06	0.264775
2	171687409	171748420	DYNC1I2	ENSG00000077380	protein_coding	-0.277448	0.0213042	0.162578	-0.325983	-0.374768	0.0886967	-0.0600867	-0.483199	-0.276349	-0.347791	0.0139001	-0.399498	-0.814934	0.0326873	0.0105794	0.738053	0.770094	0.000277198	0.126374	0.0110751	0.969341	0.00277093	3.87734e-11
10	26438341	26567803	APBB1IP	ENSG00000077420	protein_coding	2.0389	0.066081	0.29121	1.59178	1.75544	-5.21177	-5.09429	3.85048	-1.49257	0.0154815	-1.60484	-4.97161	4.20772	0.0078681	0.00274166	0.00141361	0.000717935	7.11296e-16	0.226298	0.991523	0.225665	0.000562343	2.28441e-19
7	100574011	100586129	LRCH4	ENSG00000077454	protein_coding	0.049915	0.714561	0.880832	-0.16799	7.58791e-05	0.163109	0.494018	-0.302207	0.285978	0.153347	0.191116	-0.219338	-0.328821	0.532789	1	0.622005	0.010232	0.160686	0.287212	0.515832	0.522341	0.329694	0.107778
11	95768953	95790409	FAM76B	ENSG00000077458	protein_coding	0.107744	0.465866	0.73919	0.221483	0.290012	-0.0195922	-0.024377	0.129017	-0.265528	0.110147	0.0969535	0.1884	0.267614	0.59313	0.443692	0.981195	0.960637	0.754701	0.580179	0.784832	0.876597	0.604678	0.419732
19	4174109	4182566	SIRT6	ENSG00000077463	protein_coding	-0.18523	0.105713	0.368816	-0.247513	-0.0831392	-0.155257	-0.310362	-0.248428	0.0764534	-0.203304	-0.163968	-0.389256	-0.177359	0.423344	0.830383	0.725512	0.272037	0.392931	0.874926	0.477471	0.689853	0.125171	0.533805
11	89177875	89295759	TYR	ENSG00000077498	protein_coding	-0.163384	0.887937	NA	0.271509	0.253666	-1.46829	-0.342472	0.26705	-1.40733	-1.06738	0.931413	-1.22814	0.83401	NA	NA	NA	NA	NA	NA	NA	NA	NA	NA
11	74493851	74669117	POLD3	ENSG00000077514	protein_coding	0.218982	0.411949	0.700184	0.624987	0.73775	-0.479981	-0.247035	0.464989	-0.444962	0.19693	-0.280496	-0.557717	1.09365	0.0708325	0.0233666	0.28202	0.562673	0.173687	0.335103	0.620486	0.587311	0.100568	7.58842e-05
1	236664141	236764631	ACTN2	ENSG00000077522	protein_coding	0.0120967	0.982172	0.993512	-1.32319	-1.52726	-0.0527772	0.850457	-0.435744	0.851377	-2.97542	-0.949047	1.58791	-1.41269	0.037531	0.012191	0.973256	0.202404	0.561552	0.298987	8.48635e-09	0.220962	0.00409368	0.011015
1	19338775	19485539	CAPZB	ENSG00000077549	protein_coding	-0.153326	0.116399	0.386763	0.0368644	-0.264634	-0.167455	-0.131457	-0.25318	-0.0568273	-0.0381043	-0.0221664	-0.141193	-0.595763	0.887666	0.127249	0.484544	0.502353	0.125323	0.853914	0.860424	0.952094	0.426869	1.52524e-05
1	236142505	236221865	GPR137B	ENSG00000077585	protein_coding	0.376472	0.120241	0.393122	0.852545	0.189291	0.308726	-0.833436	0.570837	-0.185971	0.97285	0.408392	-0.476981	0.895003	6.28135e-05	0.537677	0.338547	0.000436385	0.00971913	0.630998	1.05618e-06	0.149582	0.0458019	5.65729e-06
11	90131515	90192894	NAALAD2	ENSG00000077616	protein_coding	0.580433	0.0358249	0.213648	0.425918	1.06625	0.245088	0.79736	0.821205	0.299991	-0.259922	0.936413	0.0797633	0.860312	0.549724	0.0484282	0.819376	0.157813	0.131034	0.748261	0.715444	0.154091	0.919178	0.0928935
4	128809700	128875224	JADE1	ENSG00000077684	protein_coding	0.594356	0.0194245	0.154519	1.09018	1.03082	0.0607205	-0.0489662	0.642605	0.0230232	1.36036	0.512653	-0.329192	0.628839	0.000356157	0.00079947	0.940381	0.923646	0.043172	0.973518	8.31339e-07	0.208071	0.350011	0.0376301
X	119399336	119454478	SLC25A43	ENSG00000077713	protein_coding	0.671432	0.0766103	0.313688	1.13854	1.36265	0.138883	-2.07593	0.71136	0.336791	1.18729	0.549847	-0.664937	1.35455	0.00272609	0.000182886	0.873127	1.43314e-07	0.0714006	0.585899	0.00067669	0.287652	0.100699	5.33278e-05
X	119574536	119591083	UBE2A	ENSG00000077721	protein_coding	0.0436174	0.580258	0.810626	0.109626	0.0875726	-0.0411858	-0.255529	0.14516	0.0522423	0.212649	0.253933	-0.0218863	-0.198055	0.402092	0.520408	0.855271	0.0155735	0.199994	0.782118	0.0382023	0.0256267	0.883626	0.0544601
8	38400215	38468834	FGFR1	ENSG00000077782	protein_coding	1.0392	0.0167525	0.143922	1.35404	1.29943	0.000914365	-1.17827	1.92513	-0.504905	1.4728	0.953498	-1.22676	2.14838	7.81249e-10	4.26716e-09	1	3.54275e-07	1.27872e-20	0.106589	2.55626e-12	7.2539e-05	3.49373e-08	5.51765e-26
7	73328161	73358637	FKBP6	ENSG00000077800	protein_coding	0.259858	0.481354	0.75007	0.597583	0.503483	0.0362126	0.059933	0.340144	-1.21779	0.632904	0.351323	-0.270679	0.796115	0.552305	0.61176	0.987364	0.963634	0.743594	0.324369	0.460013	0.79754	0.791318	0.307865
22	45344063	45413619	SMC1B	ENSG00000077935	protein_coding	-0.0956048	0.901385	NA	-0.402504	-0.853156	0.168095	-2.53856	1.33217	-0.808489	0.615077	-1.71683	-1.46586	0.874331	NA	NA	NA	NA	0.450806	NA	0.76804	NA	NA	0.63289
22	45502238	45601135	FBLN1	ENSG00000077942	protein_coding	3.29497	6.78251e-05	0.00570455	2.98042	2.82566	-0.713779	-0.720547	5.39097	-0.0682944	1.6455	-0.376097	-1.33882	5.11836	5.08841e-16	2.50778e-14	0.214358	0.129694	6.78591e-54	0.943684	1.52983e-05	0.585961	0.00100774	9.89604e-49
10	15513954	15719922	ITGA8	ENSG00000077943	protein_coding	1.02354	0.273973	0.581303	-0.117062	1.18597	0.239971	-1.36442	0.360209	-1.43616	1.52047	-1.57122	-2.87627	3.49273	0.968478	0.55096	0.950923	0.486307	0.869995	0.564144	0.350845	0.511526	0.119834	0.010008
20	24949269	24959928	CST7	ENSG00000077984	protein_coding	-0.185757	0.840903	NA	-1.2815	0.363131	0.205742	0.385134	-1.01383	-0.242142	0.728044	0.0354969	-1.8694	-0.166194	NA	NA	NA	NA	NA	NA	NA	NA	NA	NA
2	209424058	209734118	MAP2	ENSG00000078018	protein_coding	0.552696	0.184529	0.485113	0.462345	0.27896	-0.195814	-0.61374	1.32768	-0.267877	1.89626	0.473948	-0.639044	0.549204	0.591304	0.771673	0.890229	0.422519	0.0295495	0.824711	0.000686091	0.643596	0.368836	0.428481
18	46803218	46920160	PIAS2	ENSG00000078043	protein_coding	0.174799	0.216514	0.521441	-0.202668	-0.164866	0.546604	0.676174	-0.0658349	0.226432	0.00462886	0.106507	0.378141	-0.0461364	0.330929	0.445123	0.00154316	9.89842e-06	0.7831	0.337498	0.98907	0.719166	0.0180516	0.838591
7	38383704	38631420	AMPH	ENSG00000078053	protein_coding	0.783234	0.204922	0.509081	0.446191	0.647039	-1.31792	-0.586376	1.459	-1.49387	1.90752	-0.86768	-0.00334645	2.26157	0.734781	0.58834	0.456244	0.655092	0.102114	0.313783	0.0232194	0.568848	1	0.00302672
X	47561100	47571920	ARAF	ENSG00000078061	protein_coding	-0.0140852	0.910942	0.968011	-0.133437	-0.0168865	-0.0215894	-0.0045605	-0.325168	0.0523556	0.307959	0.215904	-0.00720028	-0.327125	0.683456	0.968164	0.970809	0.993122	0.185264	0.91159	0.189307	0.529764	0.986219	0.153834
3	183015218	183116075	MCCC1	ENSG00000078070	protein_coding	0.138686	0.439649	0.720822	-0.355144	-0.25539	0.11407	0.0361835	-0.00172769	0.454166	-0.328057	0.231913	0.887528	0.145609	0.162337	0.347302	0.79221	0.917475	0.998693	0.0846864	0.159364	0.471485	2.54752e-06	0.57431
3	183122215	183163839	LAMP3	ENSG00000078081	protein_coding	0.811208	0.242211	0.549842	1.11144	1.33713	-1.09988	-1.33118	-1.5218	-0.404477	1.27352	0.541859	-2.39625	2.84566	0.235849	0.125349	0.445208	0.249577	0.179692	0.808825	0.119216	0.699922	0.0565835	1.92636e-05
2	162170684	162245151	FAP	ENSG00000078098	protein_coding	0.0996885	0.857656	0.946028	0.532661	0.556671	-0.620357	-2.97831	0.542014	-0.831427	0.828022	0.513807	-4.92236	0.820485	0.387902	0.35179	0.377517	4.19891e-12	0.334046	0.188174	0.0901457	0.478562	3.98782e-30	0.0883194
10	20779973	21174187	NEBL	ENSG00000078114	protein_coding	0.455657	0.346926	0.64701	-0.0314683	2.16313	-0.729864	0.510226	1.15662	-0.710421	-0.931579	-0.654031	-0.338312	0.611176	0.981847	0.000549053	0.476042	0.540175	0.0862283	0.478306	0.190028	0.513643	0.68576	0.397838
11	76860867	77026797	ACER3	ENSG00000078124	protein_coding	0.136323	0.372962	0.668886	0.419495	0.304608	0.286752	0.0978514	0.00119903	-0.039745	-0.0522279	0.508087	-0.396237	0.0230408	0.154079	0.329877	0.46455	0.794538	1	0.944436	0.887632	0.099766	0.14397	0.953013
4	39698109	39782792	UBE2K	ENSG00000078140	protein_coding	-0.0176992	0.894398	0.961626	0.150101	-0.152988	0.0709418	-0.14172	0.00373602	0.20837	-0.260213	0.0748544	0.160943	-0.41542	0.66651	0.657822	0.900155	0.663001	0.994543	0.589811	0.330251	0.883182	0.579314	0.0817888
18	41955234	42087830	PIK3C3	ENSG00000078142	protein_coding	-0.0954988	0.580255	0.810626	-0.225939	-0.0026809	-0.157828	-0.517837	0.185863	-0.25506	0.0366532	0.284794	-0.277082	-0.195487	0.624685	0.998287	0.80977	0.145336	0.662113	0.63451	0.941225	0.579269	0.458191	0.614361
4	40056850	40158252	N4BP2	ENSG00000078177	protein_coding	0.659048	0.00959198	0.107978	0.547242	1.05422	0.545227	1.1736	0.53967	0.636578	0.124191	-0.386664	0.806093	0.951686	0.288944	0.0156954	0.374045	0.00460811	0.258315	0.269753	0.831567	0.567798	0.0538587	0.0173712
12	4307763	4360028	TIGAR	ENSG00000078237	protein_coding	-0.0214458	0.919453	0.970365	-0.0456668	-0.411367	0.191785	-0.0678785	-0.0348814	-0.0650058	0.54693	0.487155	-0.528224	-0.848966	0.932862	0.251292	0.73031	0.884747	0.942707	0.921309	0.0686825	0.21186	0.0860075	0.00259341
12	2877223	2941138	TULP3	ENSG00000078246	protein_coding	-0.0489097	0.668238	0.858084	0.130834	0.270031	-0.152618	-0.0557861	-0.0274463	-0.188167	-0.101191	-0.00862874	-0.456651	-0.027709	0.639923	0.238425	0.653965	0.85141	0.929963	0.54513	0.684633	0.986369	0.018101	0.921617
6	157981863	158099176	SYNJ2	ENSG00000078269	protein_coding	-0.0712558	0.804411	0.921807	0.137817	0.180418	0.659335	0.624161	-0.954687	-0.297577	-0.686324	0.0903797	-0.876022	-0.732395	0.826955	0.761428	0.189567	0.139867	0.0127297	0.645643	0.0786352	0.915796	0.0187323	0.0532673
5	7396138	7830081	ADCY2	ENSG00000078295	protein_coding	0.511357	0.404559	0.695243	0.939492	0.257168	-0.625381	2.1873	-1.08478	1.43318	-1.01523	-0.679402	-0.762859	0.140394	0.479555	0.879326	0.740795	0.0311144	0.358555	0.296929	0.378435	0.69827	0.52247	0.923002
14	101761798	101927989	PPP2R5C	ENSG00000078304	protein_coding	-0.0384597	0.618693	0.833411	-0.172653	-0.00755086	-0.0128939	0.114752	-0.168955	0.0174636	-0.214339	-0.0226503	0.186254	-0.157473	0.265567	0.974871	0.969874	0.474195	0.239523	0.951826	0.105038	0.939161	0.164508	0.247336
7	100320992	100341908	PMS2P1	ENSG00000078319	unprocessed_pseudogene	0.129473	0.288409	0.595257	0.0307303	0.0432887	0.137363	0.026863	-0.0164052	0.269142	0.130368	0.343575	0.285252	0.0111456	0.948895	0.925928	0.788871	0.95105	0.970261	0.489605	0.702002	0.326538	0.323624	0.979837
16	5239802	7713340	RBFOX1	ENSG00000078328	protein_coding	0.0199378	0.96546	0.987261	-0.889086	-0.74301	0.113265	1.04297	-0.574413	0.784166	-2.40551	-0.686915	1.23845	-1.755	0.0746518	0.144865	0.91924	0.0223053	0.258817	0.180002	2.03649e-09	0.253571	0.00309871	1.24597e-05
1	1785285	1891117	GNB1	ENSG00000078369	protein_coding	-0.17509	0.24858	0.55558	0.0488652	-0.207091	0.0209151	-0.336372	-0.326995	-0.103096	0.0649309	0.249426	-0.825073	-0.687673	0.866339	0.331585	0.964005	0.0679702	0.0697794	0.737435	0.778049	0.289525	7.142e-08	7.8013e-06
7	27162438	27175180	HOXA9	ENSG00000078399	protein_coding	0.172722	0.299593	0.606228	0.216	0.266823	0.0563086	-0.0757037	0.51572	0.048905	0.643412	-0.507145	-0.0671374	0.324793	0.532789	0.404746	0.931463	0.848449	0.0429834	0.930827	0.00747108	0.128262	0.854729	0.222215
6	12290361	12297194	EDN1	ENSG00000078401	protein_coding	0.202083	0.752658	0.898445	-0.385872	0.0419882	1.57998	-0.659253	-2.1055	-1.14972	-0.137401	1.8442	-4.02666	-0.34312	0.742143	0.977124	0.0828962	0.512427	0.013741	0.305053	0.904008	0.0292644	0.000138077	0.730533
10	21524646	21743630	MLLT10	ENSG00000078403	protein_coding	0.124004	0.322489	0.626372	0.0604568	0.34446	-0.218787	-0.0193005	0.156264	0.0422293	-0.00563472	0.155912	0.0795461	0.518088	0.86656	0.161971	0.529859	0.95773	0.572089	0.929849	0.98994	0.676434	0.785048	0.0102467
7	100400826	100428992	ZCWPW1	ENSG00000078487	protein_coding	0.045402	0.831196	0.93425	-0.225216	-0.181281	-0.274652	-0.333632	0.993463	-0.180833	-0.302296	-0.243348	0.261184	0.321128	0.577376	0.67191	0.570227	0.34614	6.17815e-05	0.720128	0.378215	0.610295	0.420012	0.293244
7	31052461	31111479	ADCYAP1R1	ENSG00000078549	protein_coding	2.17857	0.0689108	NA	3.31422	0	2.88927	1.48204	2.95636	1.98762	3.93819	0	1.75626	0.928225	NA	NA	NA	NA	0.32731	NA	0.125477	NA	NA	0.804151
8	16992181	17002345	FGF20	ENSG00000078579	protein_coding	0.489993	0.798829	NA	0.342913	-0.197744	0.450385	-0.0709137	0.66647	-0.127421	2.0105	-0.192106	0.051765	2.39249	NA	NA	NA	NA	NA	NA	NA	NA	NA	NA
X	78945332	78963727	P2RY10	ENSG00000078589	protein_coding	NA	NA	NA	NA	NA	NA	NA	NA	NA	NA	NA	NA	NA	NA	NA	NA	NA	NA	NA	NA	NA	NA	NA
X	79360384	79367667	ITM2A	ENSG00000078596	protein_coding	5.4971	0.000114074	0.00802387	5.52065	5.39613	0.027202	1.23069	5.35235	-1.15816	3.86186	4.86091	-0.0757559	8.12503	0.00010127	0.000148673	0.997796	0.607628	7.69754e-05	0.755184	0.0084228	0.00156688	0.983639	7.648e-11
1	51789191	51878937	NRDC	ENSG00000078618	protein_coding	0.0956213	0.378543	0.673537	-0.0701939	-0.19662	0.173811	0.195744	0.00739259	0.363044	-0.13725	-0.0093056	0.540611	-0.089206	0.686667	0.142277	0.287867	0.13003	0.969972	0.00434972	0.294861	0.97528	1.80397e-07	0.520211
8	42391624	42405937	VDAC3	ENSG00000078668	protein_coding	0.0187071	0.945597	0.979928	-0.638789	-0.622699	-0.017486	0.314697	-0.143571	0.315778	-0.554319	-0.28894	1.22424	-0.683593	0.0371806	0.0403066	0.982667	0.355236	0.709688	0.460199	0.050362	0.504948	1.01903e-06	0.0108395
8	17922840	18029944	PCM1	ENSG00000078674	protein_coding	0.216835	0.292962	0.600195	-0.127628	0.0353038	0.433141	0.746821	-0.0139138	0.395095	-0.47851	-0.183342	0.89978	-0.176339	0.730262	0.936611	0.172045	0.00167504	0.972839	0.22973	0.0509188	0.660269	4.68004e-05	0.542954
17	77959240	78108835	TNRC6C	ENSG00000078687	protein_coding	0.565	0.031782	0.199763	0.265483	0.591358	0.640729	0.888735	0.589316	-0.0832575	0.0957659	0.475174	1.42667	0.211064	0.684159	0.266416	0.302045	0.0543987	0.233425	0.932433	0.881224	0.478269	0.000390473	0.705728
20	33490075	33650036	CBFA2T2	ENSG00000078699	protein_coding	0.137464	0.353987	0.653097	0.0228657	0.130106	0.117155	0.221224	0.31188	0.0756445	-0.18609	-0.190393	0.134213	0.581412	0.965096	0.748811	0.833073	0.512127	0.306756	0.890868	0.56668	0.679741	0.6906	0.0210156
9	119153458	119369435	BRINP1	ENSG00000078725	protein_coding	0.661652	0.210334	0.514943	0.858068	2.18655	0.762368	-0.550769	0.420597	-1.1164	1.63316	-0.795199	-0.773296	-0.103501	0.334054	0.001614	0.493937	0.589189	0.662512	0.350058	0.0161528	0.526611	0.391543	0.923255
20	34363241	34540748	ITCH	ENSG00000078747	protein_coding	-0.329726	0.00192841	0.0435718	-0.0296397	-0.0792628	-0.406506	-0.551219	-0.439565	-0.217708	-0.40002	-0.208918	-0.627333	-0.46687	0.916034	0.744332	0.0254934	0.000295404	0.00442687	0.335597	0.00891464	0.352306	1.34036e-05	0.00153649
5	137887968	137942747	PKD2L2	ENSG00000078795	protein_coding	0.247017	0.084346	0.329711	0.366907	0.31301	0.0416691	0.45884	-0.13836	0.0734793	0.551864	0.0883076	0.266136	0.339331	0.250995	0.349448	0.953409	0.114604	0.721848	0.895618	0.0418583	0.878703	0.394277	0.241882
20	34704339	34713439	TP53INP2	ENSG00000078804	protein_coding	-0.129517	0.694037	0.870821	-0.235969	-0.827694	0.330489	0.750362	-1.29142	0.443833	-0.66557	-0.262016	0.358889	-1.85232	0.612347	0.0156203	0.5204	0.0231383	2.23073e-05	0.333899	0.0418485	0.628116	0.321296	2.56105e-10
1	1216908	1232067	SDF4	ENSG00000078808	protein_coding	0.439308	0.0689767	0.297264	0.711249	0.245986	-0.0309569	-0.614842	0.990113	-0.155955	1.2479	0.527606	-0.386388	0.711769	4.91185e-07	0.159462	0.937471	2.19432e-05	4.0769e-14	0.513964	2.47637e-22	0.000675218	0.00891075	8.51446e-08
20	34955810	35002437	MYH7B	ENSG00000078814	protein_coding	0.174487	0.588785	0.816525	-0.548362	-0.172151	-0.0153792	1.46527	-0.213926	0.92945	-0.745049	-0.635445	0.0895991	-0.162807	0.207729	0.759355	0.988612	4.60948e-06	0.657689	0.0200105	0.0510487	0.182919	0.862036	0.724878
20	33007704	33023703	BPIFB2	ENSG00000078898	protein_coding	NA	NA	NA	NA	NA	NA	NA	NA	NA	NA	NA	NA	NA	NA	NA	NA	NA	NA	NA	NA	NA	NA	NA
1	3652516	3736201	TP73	ENSG00000078900	protein_coding	-0.15526	0.670752	0.858706	-0.599272	-0.57888	-0.427335	1.11079	0.108043	-1.12288	-0.540506	-1.04068	-0.2362	0.260445	0.454137	0.485801	0.703312	0.048304	0.904302	0.210452	0.540192	0.228522	0.770023	0.724597
11	1274371	1309654	TOLLIP	ENSG00000078902	protein_coding	0.236644	0.193865	0.496457	0.0778721	-0.302441	0.205485	0.0665227	0.388917	0.551633	0.421406	0.217385	0.738377	-0.366997	0.86656	0.386592	0.676538	0.876541	0.201013	0.112991	0.141798	0.635883	0.00441273	0.207793
7	43926436	43956136	UBE2D4	ENSG00000078967	protein_coding	-0.339444	0.077386	0.315498	-0.786367	-0.345019	-0.287289	-0.0330032	-0.818192	0.29094	-0.909007	-0.283183	0.068293	-0.85943	0.000367568	0.183564	0.374552	0.927266	8.95897e-05	0.354057	1.27986e-05	0.374438	0.823061	1.84754e-05
18	596988	650334	CLUL1	ENSG00000079101	protein_coding	2.63568	0.0184644	0.151451	2.40641	1.28491	1.78168	2.45948	4.72713	0.327713	3.84303	2.943	-0.655301	2.34234	0.28272	NA	NA	0.277018	0.00613629	NA	0.0449495	NA	0.836539	0.229424
8	91954967	92103286	RUNX1T1	ENSG00000079102	protein_coding	1.75276	0.000504704	0.0196441	1.26695	2.52922	0.0468941	0.336646	2.61591	0.672339	0.387301	0.699194	0.483463	3.50796	0.00572449	1.12552e-10	0.97009	0.581561	5.19701e-12	0.286815	0.483246	0.245696	0.340602	5.91911e-22
8	94127162	94217303	CDH17	ENSG00000079112	protein_coding	-0.664627	0.314981	0.619879	-1.48863	-2.07181	-1.20969	-1.74666	0.703717	-0.226361	-2.06233	-3.58273	0.178691	0.138863	0.371429	0.226104	0.548366	0.277006	0.621145	NA	0.180403	NA	0.913116	0.937327
18	214520	268050	THOC1	ENSG00000079134	protein_coding	-0.0879873	0.543463	0.787903	-0.276511	0.0538088	-0.0497686	0.0793255	-0.336893	0.058256	-0.737549	-0.221427	0.104612	0.199708	0.330929	0.888812	0.931511	0.814451	0.18037	0.901996	0.000844142	0.529714	0.721915	0.438924
2	178463664	178478600	FKBP7	ENSG00000079150	protein_coding	-0.0297416	0.908325	0.967026	0.525807	0.409677	-0.359489	-0.570591	0.220815	-0.361497	-0.0600648	-0.249231	-1.65013	0.579731	0.0534478	0.150125	0.322157	0.0347779	0.479586	0.318044	0.868028	0.529365	6.35576e-12	0.0144122
2	178194481	178402893	OSBPL6	ENSG00000079156	protein_coding	-0.366331	0.193561	0.496001	-0.877761	-0.709056	-0.000931814	-0.00511364	-0.629814	0.133812	-1.60868	-0.213664	0.390008	-1.43577	0.00788304	0.037167	1	0.994754	0.0552901	0.827679	3.51119e-08	0.699829	0.255777	4.84851e-07
5	36606355	36688334	SLC1A3	ENSG00000079215	protein_coding	-0.511052	0.0599798	0.276706	-0.582156	-0.702379	-0.213355	-1.93769	-0.60345	-0.427042	-0.171112	0.219369	-0.786009	-0.844488	0.252855	0.14373	0.802353	5.11174e-06	0.201714	0.512191	0.759241	0.778232	0.0730193	0.0409668
2	216107464	216206303	XRCC5	ENSG00000079246	protein_coding	-0.371292	0.0017648	0.0413116	-0.506238	-0.476669	-0.232117	-0.0451581	-0.528932	-0.125541	-0.787393	-0.332136	-0.167463	-0.704208	0.000689091	0.00153501	0.259902	0.842504	0.000152186	0.612836	2.55435e-09	0.0612182	0.316323	8.94259e-08
3	158645822	158672648	LXN	ENSG00000079257	protein_coding	2.99421	0.00382448	0.0653091	4.17577	5.04701	-3.49115	-3.89639	2.74076	-0.0105583	1.92306	0.735363	-3.50983	3.91986	0.000675886	1.85845e-05	0.0154341	0.00249467	0.0281169	0.997303	0.135087	0.743553	0.0051064	0.000499492
2	230203110	230313215	SP140	ENSG00000079263	protein_coding	0.0446931	0.9511	0.981323	-1.68538	-0.840487	0.630309	-0.931383	-0.532462	-2.27912	1.8828	-0.692836	0.992727	0.504935	0.381749	0.71331	0.822713	0.579063	0.803035	NA	0.167004	NA	0.526131	0.776113
1	46557408	46616843	MKNK1	ENSG00000079277	protein_coding	0.0359968	0.779555	0.910502	-0.410519	-0.175243	0.153192	0.180795	0.072485	0.40221	-0.231064	-0.099593	0.230248	0.12717	0.0551759	0.497983	0.65321	0.460634	0.796844	0.0973795	0.290328	0.785717	0.282957	0.583132
2	217799588	218033982	TNS1	ENSG00000079308	protein_coding	-0.255263	0.441102	0.721754	-0.546559	-1.02537	-0.340402	0.244029	-0.576601	-0.30452	-0.868872	-0.899037	1.19621	-1.42419	0.139681	0.00136083	0.496225	0.55957	0.0872714	0.54697	0.00408898	0.00988159	3.25491e-05	4.53391e-07
19	1815248	1848483	REXO1	ENSG00000079313	protein_coding	-0.00853124	0.952426	0.981482	0.0300917	-0.109431	-0.110078	-0.203475	0.0604006	-0.0493738	0.177115	-0.0333606	0.000821738	0.139686	0.958613	0.824086	0.873123	0.618304	0.896374	0.943095	0.639169	0.964583	1	0.718694
10	70147289	70170523	SAR1A	ENSG00000079332	protein_coding	-0.298026	0.082134	0.32608	0.0255579	-0.0376876	-0.36091	-0.759217	-0.215703	-0.385761	0.00320019	-0.0150964	-1.24524	-0.450479	0.941192	0.908124	0.12968	1.62274e-05	0.327178	0.104129	0.994272	0.975261	3.03706e-14	0.0117709
1	100345001	100520277	CDC14A	ENSG00000079335	protein_coding	0.424019	0.0931905	0.345988	0.483214	0.292912	0.774382	1.19617	-0.229012	0.494181	0.154094	0.554312	0.488165	-0.831934	0.2307	0.515256	0.049334	0.000152192	0.611465	0.290405	0.733828	0.207783	0.172389	0.0142874
12	47734363	47771040	RAPGEF3	ENSG00000079337	protein_coding	0.51578	0.135429	0.41652	1.10368	1.04284	-0.245006	-0.250669	0.468099	-1.0145	1.00151	0.453559	-0.376638	1.16583	0.0329155	0.0492469	0.818178	0.753766	0.446424	0.180205	0.0387294	0.55381	0.611865	0.011951
19	42507304	42561234	CEACAM1	ENSG00000079385	protein_coding	0.397773	0.286536	0.593721	0.199115	-0.0319275	0.540247	0.535489	1.2119	0.254362	0.658075	-0.494289	0.0263668	0.600172	0.875179	0.983409	0.684136	0.601972	0.123739	0.87135	0.447047	0.734346	0.986595	0.495957
12	48042897	48106079	SENP1	ENSG00000079387	protein_coding	-0.0348798	0.84896	0.941944	-0.095804	0.166374	-0.620785	-0.212388	-0.00860927	-0.40955	0.214469	-0.193767	-0.0485881	0.564338	0.843592	0.698963	0.0858097	0.586963	0.987931	0.328592	0.557767	0.705244	0.912814	0.0489853
10	75094432	75109221	DUSP13	ENSG00000079393	protein_coding	-0.320841	0.445164	0.725037	-1.03054	-1.36678	-0.197733	0.392194	-0.846568	0.462117	-1.3769	-0.866855	0.866215	-1.97416	0.0887554	0.0154379	0.871535	0.579985	0.146685	0.599224	0.00757877	0.223155	0.116713	5.66249e-05
19	42268537	42295797	CIC	ENSG00000079432	protein_coding	0.0693195	0.769089	0.905781	0.0121339	0.0408734	0.234241	-0.246102	-0.112363	-0.110995	0.576224	-0.023654	-0.870984	0.638172	0.98796	0.954089	0.748673	0.638231	0.844771	0.890339	0.151776	0.981229	0.0213716	0.0974536
19	42401514	42427388	LIPE	ENSG00000079435	protein_coding	0.326818	0.32198	0.625767	0.375418	0.399977	0.553968	0.815134	0.456915	-0.654048	0.924312	-0.179551	-0.823651	0.663996	0.64236	0.613214	0.534523	0.189881	0.527311	0.443486	0.109453	0.884377	0.176528	0.282528
8	11795573	11839304	FDFT1	ENSG00000079459	protein_coding	-0.397868	0.016558	0.143187	-0.273705	-0.458951	-0.95574	-0.500588	-0.467968	0.047914	-0.516097	0.0430019	-0.506116	-0.686698	0.408314	0.108917	0.000221124	0.0660206	0.0813412	0.932254	0.0428853	0.942227	0.0460727	0.00400649
19	42297033	42303546	PAFAH1B3	ENSG00000079462	protein_coding	-0.0175914	0.952988	0.981632	-0.143563	0.0808571	0.645668	0.37692	-0.787168	-0.0804421	-1.30933	0.145918	0.5142	-1.03017	0.842418	0.915281	0.265332	0.482561	0.108386	0.933252	0.00652688	0.872613	0.27917	0.020693
X	68042344	68433913	OPHN1	ENSG00000079482	protein_coding	0.0185664	0.875928	0.953295	-0.0996196	-0.0525049	-0.0864628	0.133275	0.147964	0.00811452	0.277039	-0.34946	-0.121123	0.229523	0.754015	0.882191	0.847898	0.635348	0.579756	0.984863	0.214715	0.199511	0.644382	0.309073
4	73481745	73504001	AFM	ENSG00000079557	protein_coding	0.453142	0.912657	NA	0	1.6899	0	0	0	0	0.94121	0	0	0	NA	NA	NA	NA	NA	NA	NA	NA	NA	NA
16	29790719	29805385	KIF22	ENSG00000079616	protein_coding	0.576021	0.000129789	0.00873912	0.371013	0.631147	0.442606	0.310464	1.07857	0.270316	0.568358	0.418187	1.00298	0.425547	0.16492	0.00632253	0.119562	0.242941	5.08426e-08	0.430336	0.0133176	0.145623	6.25201e-07	0.0689451
6	25652201	25701783	SCGN	ENSG00000079689	protein_coding	1.78292	0.266594	NA	0	3.69899	1.39963	1.50841	1.75466	1.6936	2.13611	0	2.65986	1.13894	NA	NA	NA	NA	NA	NA	NA	NA	NA	NA
6	25279078	25620530	CARMIL1	ENSG00000079691	protein_coding	-0.174648	0.329215	0.631548	0.0442163	0.0481263	-0.292369	0.00708981	-0.209065	-0.644561	-0.222751	0.0481969	-0.562668	-0.158416	0.943267	0.936653	0.605401	0.992978	0.636127	0.136187	0.587342	0.952334	0.106269	0.710197
1	63593411	63660245	PGM1	ENSG00000079739	protein_coding	0.615628	0.00494655	0.0754724	0.767859	0.478855	0.0355633	-0.327639	1.24358	-0.0672208	0.892799	0.147781	0.921047	1.15077	5.69659e-08	0.00211375	0.928791	0.0494968	1.22239e-21	0.826104	2.84957e-11	0.546109	5.56022e-12	7.16141e-19
2	15591178	15631111	DDX1	ENSG00000079785	protein_coding	-0.299291	0.00154476	0.0377939	-0.365073	-0.0909026	-0.442663	-0.22545	-0.357228	-0.213908	-0.646704	-0.212314	-0.0069205	-0.553773	0.0024459	0.580607	0.000242934	0.0777577	0.00176366	0.167911	1.27134e-09	0.159811	0.971926	1.43425e-07
19	10718079	10833488	DNM2	ENSG00000079805	protein_coding	0.102993	0.29527	0.60246	0.0125749	-0.0625394	0.111918	-0.0872974	0.220202	0.165742	0.0788977	-0.126363	0.434356	0.193829	0.968478	0.808287	0.699944	0.695511	0.215694	0.500783	0.699	0.635857	0.00381972	0.258291
6	130839347	131063322	EPB41L2	ENSG00000079819	protein_coding	0.514223	0.10124	0.360672	0.657773	0.949184	0.871625	-0.805773	0.915418	-0.703186	0.867209	0.648212	-0.839765	0.952904	0.0922108	0.00757628	0.0287963	0.0253705	0.0068847	0.113776	0.0090345	0.136343	0.012894	0.00306687
6	71886703	72403143	RIMS1	ENSG00000079841	protein_coding	2.37142	0.0210445	0.161325	0.985313	1.21183	1.21805	-1.21908	-3.15324	0.101129	3.59928	4.9719	-4.06201	-3.84168	0.2117	0.0874779	0.130379	0.138033	0.0194635	0.951217	1.2865e-11	1.71602e-21	0.0064011	0.00224201
6	132296055	132401475	MOXD1	ENSG00000079931	protein_coding	1.22918	0.120422	0.393216	2.56044	1.10485	-1.1454	-5.6612	2.19401	-0.787234	1.98144	-0.758176	-4.08429	2.3712	0.000803015	0.224131	0.28704	4.42021e-13	0.00298031	0.510692	0.00666918	0.527455	1.22091e-08	0.000717033
6	132445867	132513198	STX7	ENSG00000079950	protein_coding	0.169774	0.165204	0.458908	0.347943	0.474125	0.0569352	-0.512832	0.347415	-0.0619878	0.169016	0.405109	0.0732088	0.148814	0.00556873	5.57829e-05	0.824746	1.27455e-05	0.00333915	0.788098	0.204975	0.0014696	0.635868	0.257713
22	50767501	50783663	RABL2B	ENSG00000079974	protein_coding	0.16509	0.382715	0.676722	0.404324	0.386273	0.467193	-0.475526	0.010281	-0.368502	0.431176	0.394351	-0.484226	0.386265	0.18631	0.204079	0.1664	0.108544	0.982372	0.340535	0.113023	0.2619	0.081005	0.146229
19	10486125	10503558	KEAP1	ENSG00000079999	protein_coding	0.105877	0.252324	0.5593	-0.0105538	-0.0545746	0.0978636	0.0988347	0.196527	0.169434	-0.000452554	-0.126787	0.388956	0.227679	0.974266	0.831402	0.740299	0.642548	0.271106	0.477458	1	0.627051	0.00917182	0.159599
6	73394828	73417566	DDX43	ENSG00000080007	protein_coding	-0.585996	0.305771	0.61118	0.290855	-0.653439	-3.6782	-2.90575	-0.92847	0.536341	0.501633	-1.71958	-1.66213	-0.0915403	0.821216	0.559624	0.0030622	0.00545225	0.360444	0.699705	0.608828	0.114157	0.0657362	0.946152
19	55181247	55209506	PTPRH	ENSG00000080031	protein_coding	1.47278	0.0665739	0.292346	2.01817	2.78128	-1.3592	-2.42356	2.32393	-0.574003	-0.076399	-1.25932	-3.35205	3.27332	0.00738062	4.92131e-05	0.269492	0.0194171	0.000621563	0.679787	0.949216	0.258933	0.00479522	1.41261e-07
13	94436811	94479682	DCT	ENSG00000080166	protein_coding	1.06967	0.0718061	0.303707	1.22445	1.48363	0.189227	0.194667	1.06656	0.550755	2.43164	-0.138636	0.200862	1.20462	0.419137	NA	NA	0.931825	0.401364	NA	0.0107829	NA	0.921633	0.295072
20	46345980	46364458	SLC35C2	ENSG00000080189	protein_coding	0.0867413	0.66449	0.856721	0.398994	0.414351	-0.334756	-0.772921	0.396143	-0.255813	0.334622	-0.11205	-0.587519	0.647186	0.0359621	0.0265209	0.150038	9.88967e-06	0.0265012	0.317083	0.06411	0.730206	0.000602488	3.99633e-05
3	97822011	97944984	CRYBG3	ENSG00000080200	protein_coding	0.122887	0.357304	0.655986	0.101228	0.372108	0.215407	-0.170546	0.295486	0.0523192	-0.0905643	0.244764	-0.178368	0.263227	0.789814	0.180183	0.589965	0.594487	0.282622	0.921015	0.778687	0.505126	0.538105	0.315434
3	96814581	97752460	EPHA6	ENSG00000080224	protein_coding	1.97889	0.0986421	NA	2.42563	2.89754	-0.615103	0.343444	1.91125	-0.554139	1.77854	-0.181716	0.0772886	4.35372	NA	NA	NA	NA	0.434824	NA	0.489875	NA	NA	0.0156511
2	119439843	119525301	SCTR	ENSG00000080293	protein_coding	1.26023	0.4103	NA	0.999834	0	1.12899	2.75936	2.9439	1.1899	1.77985	0	1.27312	0.64298	NA	NA	NA	NA	NA	NA	NA	NA	NA	NA
9	3218297	3526004	RFX3	ENSG00000080298	protein_coding	-0.254292	0.358318	0.656943	-0.393138	-0.502244	0.392878	0.580421	-1.05893	-0.165039	-1.98402	-0.219935	-0.245561	-0.350256	0.218782	0.0889218	0.273196	0.0302142	2.94342e-05	0.721751	1.39624e-14	0.61144	0.421602	0.220918
2	151409883	151508013	RIF1	ENSG00000080345	protein_coding	0.372185	0.206536	0.510945	-0.141647	-0.140974	0.28053	0.838165	0.248151	0.543783	-0.396058	-0.367506	1.61427	-0.149201	0.789523	0.791613	0.62387	0.0130713	0.562373	0.226249	0.281676	0.463866	4.50078e-08	0.728358
12	71754863	71800286	RAB21	ENSG00000080371	protein_coding	0.0840212	0.516328	0.771164	-0.177962	-0.14244	0.0923038	-0.0717585	0.295451	0.122366	0.325416	-0.00228679	0.506647	-0.300907	0.464439	0.572588	0.804083	0.789105	0.130902	0.701214	0.0783213	0.996979	0.00294741	0.103914
4	71062667	71572087	SLC4A4	ENSG00000080493	protein_coding	-0.596943	0.0778394	0.316527	-0.731559	-0.847724	-0.123236	0.292525	-1.29372	-0.137214	-2.51063	-0.414663	-0.209568	-2.28652	0.00342962	0.000469873	0.804508	0.310472	3.74961e-09	0.755758	4.13227e-30	0.192695	0.464971	2.29028e-26
[truncated: 57,320 more rows]
