# Supplementary material for: Metabolic, fibrotic and splicing pathways are all altered in Emery-Dreifuss muscular dystrophy spectrum patients to differing degrees
Source: Hum Mol Genet. 2022 Oct 25;32(6):1010–31. doi: 10.1093/hmg/ddac264 (PMC9991002; doi:10.1093/hmg/ddac264)
Supplement: Supplemental_Table_S5_ddac264 [file supplemental_table_s5_ddac264.xlsx]

## Sheet: rMATS G1
Table S4: Results of rMATS Analysis in all samples (G1)
GeneID	geneSymbol	PValue	psiValue	EventType
ENSG00000242086	MUC20-OT1	0	-0.578	SE
ENSG00000137074	APTX	1.09173e-11	-0.423	SE
ENSG00000156171	DRAM2	1.11022e-16	-0.395	SE
ENSG00000242086	MUC20-OT1	0	-0.379	SE
ENSG00000137522	RNF121	0.0154812	-0.347	SE
ENSG00000172915	NBEA	0.000764355	-0.345	SE
ENSG00000156171	DRAM2	0	-0.338	SE
ENSG00000179818	PCBP1-AS1	0.00296599	-0.335	SE
ENSG00000275832	ARHGAP23	0.000102667	-0.311	SE
ENSG00000181722	ZBTB20	3.83576e-05	-0.304	SE
ENSG00000170921	TANC2	4.87116e-10	-0.303	SE
ENSG00000259024	TVP23C-CDRT4	7.36507e-09	-0.303	SE
ENSG00000144824	PHLDB2	1.27875e-12	-0.293	SE
ENSG00000144115	THNSL2	0.00369698	-0.292	SE
ENSG00000228315	GUSBP11	0.000125808	-0.281	SE
ENSG00000214783	POLR2J4	0.0268732	-0.28	SE
ENSG00000188227	ZNF793	1.95355e-10	-0.277	SE
ENSG00000204623	ZNRD1ASP	9.36735e-06	-0.276	SE
ENSG00000140105	WARS1	4.38806e-05	-0.267	SE
ENSG00000163328	GPR155	9.2768e-07	-0.267	SE
ENSG00000140105	WARS1	8.43485e-05	-0.265	SE
ENSG00000022840	RNF10	6.92734e-06	-0.265	SE
ENSG00000204623	ZNRD1ASP	6.65107e-05	-0.264	SE
ENSG00000154134	ROBO3	8.51228e-06	-0.258	SE
ENSG00000146426	TIAM2	0.0016233	-0.258	SE
ENSG00000100379	KCTD17	0.00502854	-0.256	SE
ENSG00000101871	MID1	6.99077e-09	-0.249	SE
ENSG00000166833	NAV2	0.000875749	-0.244	SE
ENSG00000181894	ZNF329	0.0023257	-0.243	SE
ENSG00000198270	TMEM116	0.0199578	-0.243	SE
ENSG00000105136	ZNF419	0.0104688	-0.241	SE
ENSG00000174652	ZNF266	0.000406016	-0.231	SE
ENSG00000196756	SNHG17	3.14369e-06	-0.228	SE
ENSG00000196756	SNHG17	0.000171519	-0.226	SE
ENSG00000144283	PKP4	9.30653e-08	-0.225	SE
ENSG00000106100	NOD1	0.000268697	-0.225	SE
ENSG00000163328	GPR155	2.42568e-05	-0.222	SE
ENSG00000204681	GABBR1	0.0129191	-0.217	SE
ENSG00000205581	HMGN1	0.0148891	-0.214	SE
ENSG00000185485	SDHAP1	1.19639e-09	-0.21	SE
ENSG00000183091	NEB	0.000505144	-0.208	SE
ENSG00000141569	TRIM65	0.00954434	-0.208	SE
ENSG00000121067	SPOP	0.0204852	-0.207	SE
ENSG00000137074	APTX	0.0226574	-0.207	SE
ENSG00000055950	MRPL43	0.000258568	-0.207	SE
ENSG00000176293	ZNF135	0.000774424	-0.206	SE
ENSG00000115977	AAK1	0.0456255	-0.205	SE
ENSG00000166387	PPFIBP2	0.000287609	-0.205	SE
ENSG00000224078	SNHG14	0.00951617	-0.202	SE
ENSG00000105136	ZNF419	0.00371622	-0.202	SE
ENSG00000233429	HOTAIRM1	0.00656996	-0.202	SE
ENSG00000205581	HMGN1	0.00335297	-0.202	SE
ENSG00000121067	SPOP	0.0232043	-0.201	SE
ENSG00000116750	UCHL5	0.00574932	-0.2	SE
ENSG00000119684	MLH3	2.70805e-08	-0.198	SE
ENSG00000172765	TMCC1	8.45671e-08	-0.197	SE
ENSG00000174501	ANKRD36C	3.30593e-05	-0.196	SE
ENSG00000143776	CDC42BPA	0.0279873	-0.194	SE
ENSG00000221926	TRIM16	0.0166229	-0.194	SE
ENSG00000157540	DYRK1A	0.00203571	-0.192	SE
ENSG00000166387	PPFIBP2	0.000891106	-0.19	SE
ENSG00000092529	CAPN3	2.60357e-05	-0.188	SE
ENSG00000068120	COASY	1.71354e-07	-0.187	SE
ENSG00000241878	PISD	0.0114967	-0.187	SE
ENSG00000177479	ARIH2	0.0324134	-0.187	SE
ENSG00000134490	TMEM241	5.04911e-08	-0.186	SE
ENSG00000163328	GPR155	0.00103751	-0.186	SE
ENSG00000221838	AP4M1	0.0205626	-0.186	SE
ENSG00000144115	THNSL2	0.000688658	-0.186	SE
ENSG00000186017	ZNF566	0.0370191	-0.185	SE
ENSG00000148120	AOPEP	0.0180848	-0.185	SE
ENSG00000079308	TNS1	0.00166	-0.184	SE
ENSG00000103168	TAF1C	0.0150301	-0.184	SE
ENSG00000154175	ABI3BP	0.0214792	-0.182	SE
ENSG00000162976	SLC66A3	0.00777581	-0.182	SE
ENSG00000196924	FLNA	0.0140392	-0.182	SE
ENSG00000101608	MYL12A	0.000350212	-0.181	SE
ENSG00000115020	PIKFYVE	0.0388851	-0.181	SE
ENSG00000143374	TARS2	0.00716163	-0.181	SE
ENSG00000182606	TRAK1	0.00222628	-0.18	SE
ENSG00000159593	NAE1	0.0293574	-0.179	SE
ENSG00000177479	ARIH2	0.0417138	-0.178	SE
ENSG00000140105	WARS1	5.77638e-12	-0.177	SE
ENSG00000196756	SNHG17	0.00453821	-0.175	SE
ENSG00000114107	CEP70	0.015323	-0.175	SE
ENSG00000149743	TRPT1	9.01735e-07	-0.175	SE
ENSG00000158163	DZIP1L	0.00358306	-0.174	SE
ENSG00000154310	TNIK	0.00190275	-0.174	SE
ENSG00000005810	MYCBP2	0.00391566	-0.173	SE
ENSG00000204604	ZNF468	0.00355686	-0.172	SE
ENSG00000100320	RBFOX2	0.000593906	-0.172	SE
ENSG00000166435	XRRA1	0.048639	-0.172	SE
ENSG00000177463	NR2C2	4.87903e-06	-0.172	SE
ENSG00000154175	ABI3BP	4.73735e-07	-0.171	SE
ENSG00000090097	PCBP4	9.07018e-05	-0.171	SE
ENSG00000151687	ANKAR	0.0035333	-0.171	SE
ENSG00000142798	HSPG2	0.00526116	-0.17	SE
ENSG00000076685	NT5C2	0.0204767	-0.17	SE
ENSG00000124356	STAMBP	8.1916e-05	-0.169	SE
ENSG00000280987	MATR3	0.00556363	-0.168	SE
ENSG00000087053	MTMR2	0.0156733	-0.168	SE
ENSG00000275832	ARHGAP23	0.00276644	-0.167	SE
ENSG00000132635	PCED1A	0.0136756	-0.167	SE
ENSG00000015153	YAF2	0.0057609	-0.166	SE
ENSG00000185761	ADAMTSL5	0.0492775	-0.166	SE
ENSG00000198908	BHLHB9	0.00284697	-0.166	SE
ENSG00000163359	COL6A3	2.48721e-09	-0.166	SE
ENSG00000137210	TMEM14B	0.0465255	-0.164	SE
ENSG00000246273	SBF2-AS1	0.0173554	-0.162	SE
ENSG00000076351	SLC46A1	0.00495739	-0.161	SE
ENSG00000188171	ZNF626	0.0341897	-0.16	SE
ENSG00000070831	CDC42	1.85377e-09	-0.16	SE
ENSG00000068724	TTC7A	0.00205573	-0.16	SE
ENSG00000144306	SCRN3	0.00485759	-0.159	SE
ENSG00000164961	WASHC5	0.000424844	-0.159	SE
ENSG00000160323	ADAMTS13	0.0206188	-0.159	SE
ENSG00000197321	SVIL	0.0019085	-0.158	SE
ENSG00000223745	CCDC18-AS1	6.39312e-06	-0.158	SE
ENSG00000170919	TPT1-AS1	0.047167	-0.158	SE
ENSG00000169084	DHRSX	2.94892e-06	-0.158	SE
ENSG00000127022	CANX	0.0459275	-0.158	SE
ENSG00000099917	MED15	0.0147749	-0.157	SE
ENSG00000247828	TMEM161B-AS1	0.0155244	-0.157	SE
ENSG00000179818	PCBP1-AS1	0.0430151	-0.157	SE
ENSG00000079277	MKNK1	0.0297266	-0.155	SE
ENSG00000268750		0.0338105	-0.155	SE
ENSG00000128641	MYO1B	0.00701105	-0.154	SE
ENSG00000118518	RNF146	0.00101603	-0.154	SE
ENSG00000135976	ANKRD36	0.000587873	-0.153	SE
ENSG00000183337	BCOR	0.00587882	-0.153	SE
ENSG00000256771	ZNF253	1.3246e-06	-0.153	SE
ENSG00000117335	CD46	0.0043928	-0.152	SE
ENSG00000090975	PITPNM2	0.0009823	-0.152	SE
ENSG00000141503	MINK1	0.0041658	-0.151	SE
ENSG00000105483	CARD8	0.0111362	-0.15	SE
ENSG00000219626	FAM228B	0.0401295	-0.15	SE
ENSG00000133943	DGLUCY	0.00766634	-0.149	SE
ENSG00000101639	CEP192	0.0230797	-0.148	SE
ENSG00000174652	ZNF266	0.0313049	-0.148	SE
ENSG00000206573	THUMPD3-AS1	0.0360809	-0.148	SE
ENSG00000144674	GOLGA4	0.000102693	-0.148	SE
ENSG00000198182	ZNF607	7.80274e-06	-0.148	SE
ENSG00000151789	ZNF385D	0.0340044	-0.147	SE
ENSG00000258399		0.0288452	-0.146	SE
ENSG00000221978	CCNL2	1.34571e-05	-0.146	SE
ENSG00000049618	ARID1B	0.018348	-0.146	SE
ENSG00000100523	DDHD1	0.000127088	-0.146	SE
ENSG00000112319	EYA4	0.0497507	-0.146	SE
ENSG00000129187	DCTD	0.00731108	-0.145	SE
ENSG00000104660	LEPROTL1	0.0377778	-0.145	SE
ENSG00000110497	AMBRA1	0.0476008	-0.144	SE
ENSG00000232774		0.0189446	-0.143	SE
ENSG00000189308	LIN54	0.00911028	-0.143	SE
ENSG00000177479	ARIH2	0.0336315	-0.143	SE
ENSG00000135218	CD36	0.000239716	-0.143	SE
ENSG00000013619	MAMLD1	0.0394331	-0.142	SE
ENSG00000157540	DYRK1A	8.80804e-05	-0.141	SE
ENSG00000101266	CSNK2A1	0.00541793	-0.141	SE
ENSG00000135541	AHI1	0.0328344	-0.141	SE
ENSG00000117625	RCOR3	0.00894265	-0.141	SE
ENSG00000133627	ACTR3B	0.0232026	-0.141	SE
ENSG00000233429	HOTAIRM1	0.000337163	-0.141	SE
ENSG00000183889		0.0209524	-0.14	SE
ENSG00000140105	WARS1	1.11022e-16	-0.14	SE
ENSG00000154134	ROBO3	0.0233778	-0.14	SE
ENSG00000058453	CROCC	0.0263881	-0.139	SE
ENSG00000136715	SAP130	0.000517243	-0.139	SE
ENSG00000049323	LTBP1	0.00689889	-0.139	SE
ENSG00000121753	ADGRB2	0.00165546	-0.138	SE
ENSG00000175662	TOM1L2	0.00777608	-0.138	SE
ENSG00000087302	RTRAF	0.00704238	-0.138	SE
ENSG00000088367	EPB41L1	0.0449951	-0.137	SE
ENSG00000140987	ZSCAN32	0.0198508	-0.137	SE
ENSG00000141569	TRIM65	0.0189001	-0.137	SE
ENSG00000204120	GIGYF2	0.0137634	-0.136	SE
ENSG00000215252	GOLGA8B	0.00131608	-0.136	SE
ENSG00000182667	NTM	0.00115587	-0.136	SE
ENSG00000166140	ZFYVE19	0.00154649	-0.135	SE
ENSG00000139974	SLC38A6	2.49713e-05	-0.135	SE
ENSG00000155657	TTN	4.2225e-07	-0.135	SE
ENSG00000121940	CLCC1	1.95362e-08	-0.135	SE
ENSG00000175662	TOM1L2	0.0035385	-0.135	SE
ENSG00000156170	NDUFAF6	0.00344076	-0.135	SE
ENSG00000204120	GIGYF2	0.0077295	-0.134	SE
ENSG00000121940	CLCC1	2.21074e-08	-0.134	SE
ENSG00000067208	EVI5	0.00271592	-0.134	SE
ENSG00000140987	ZSCAN32	0.0205579	-0.133	SE
ENSG00000128739	SNRPN	0.0286902	-0.133	SE
ENSG00000134897	BIVM	0.00244449	-0.133	SE
ENSG00000090615	GOLGA3	0.0299491	-0.132	SE
ENSG00000242110	AMACR	0.00885223	-0.132	SE
ENSG00000071054	MAP4K4	0.0173916	-0.132	SE
ENSG00000163071	SPATA18	6.98257e-06	-0.132	SE
ENSG00000137497	NUMA1	0.026195	-0.132	SE
ENSG00000183696	UPP1	0.0444759	-0.132	SE
ENSG00000152556	PFKM	0.000168543	-0.132	SE
ENSG00000244625	MIATNB	0.000346129	-0.131	SE
ENSG00000089177	KIF16B	0.0160581	-0.13	SE
ENSG00000102897	LYRM1	0.0102193	-0.129	SE
ENSG00000129187	DCTD	0.0269432	-0.129	SE
ENSG00000145349	CAMK2D	0.0167372	-0.129	SE
ENSG00000248049	UBA6-AS1	0.0436608	-0.128	SE
ENSG00000114416	FXR1	0.00840876	-0.128	SE
ENSG00000124343	XG	2.00504e-08	-0.128	SE
ENSG00000139631	CSAD	1.45975e-06	-0.128	SE
ENSG00000183091	NEB	4.27971e-08	-0.128	SE
ENSG00000049246	PER3	0.00315502	-0.127	SE
ENSG00000237765	FAM200B	0.00131564	-0.127	SE
ENSG00000121073	SLC35B1	0.00058172	-0.127	SE
ENSG00000101391	CDK5RAP1	0.00031809	-0.126	SE
ENSG00000155657	TTN	1.73453e-05	-0.126	SE
ENSG00000134490	TMEM241	1.43663e-06	-0.126	SE
ENSG00000176834	VSIG10	4.40398e-05	-0.126	SE
ENSG00000101391	CDK5RAP1	0.000773685	-0.125	SE
ENSG00000188001	TPRG1	0.000555431	-0.125	SE
ENSG00000138802	SEC24B	0.0238772	-0.124	SE
ENSG00000125246	CLYBL	0.000227285	-0.124	SE
ENSG00000112983	BRD8	0.0217991	-0.123	SE
ENSG00000177054	ZDHHC13	0.0334919	-0.123	SE
ENSG00000065882	TBC1D1	0.00839541	-0.123	SE
ENSG00000155657	TTN	0.00286415	-0.123	SE
ENSG00000124356	STAMBP	2.85417e-08	-0.123	SE
ENSG00000139746	RBM26	0.037291	-0.123	SE
ENSG00000078403	MLLT10	0.00618711	-0.123	SE
ENSG00000157353	FCSK	8.88745e-06	-0.122	SE
ENSG00000117335	CD46	0.00100771	-0.122	SE
ENSG00000149273	RPS3	0.0424298	-0.121	SE
ENSG00000198625	MDM4	0.0123811	-0.12	SE
ENSG00000010295	IFFO1	0.0436283	-0.12	SE
ENSG00000141219	C17orf80	9.62851e-06	-0.119	SE
ENSG00000170919	TPT1-AS1	0.0325813	-0.119	SE
ENSG00000011426	ANLN	0.0364562	-0.119	SE
ENSG00000051825	MPHOSPH9	0.0388167	-0.119	SE
ENSG00000254635	WAC-AS1	2.33344e-08	-0.118	SE
ENSG00000183091	NEB	0.0123868	-0.118	SE
ENSG00000100299	ARSA	6.60758e-05	-0.117	SE
ENSG00000157540	DYRK1A	0.0308951	-0.117	SE
ENSG00000176974	SHMT1	0.000246058	-0.117	SE
ENSG00000150527	MIA2	0.00784904	-0.117	SE
ENSG00000137601	NEK1	0.0226892	-0.117	SE
ENSG00000169255	B3GALNT1	5.09571e-06	-0.117	SE
ENSG00000237765	FAM200B	3.29852e-05	-0.117	SE
ENSG00000028116	VRK2	0.00172919	-0.117	SE
ENSG00000084774	CAD	7.81885e-09	-0.116	SE
ENSG00000264538	SUZ12P1	0.00310448	-0.116	SE
ENSG00000153827	TRIP12	0.0180773	-0.115	SE
ENSG00000028116	VRK2	0.000789632	-0.115	SE
ENSG00000103227	LMF1	0.00185484	-0.114	SE
ENSG00000138757	G3BP2	0.0364987	-0.114	SE
ENSG00000135636	DYSF	0.000371239	-0.114	SE
ENSG00000196967	ZNF585A	0.0413328	-0.113	SE
ENSG00000058799	YIPF1	0.000295827	-0.113	SE
ENSG00000172765	TMCC1	6.48321e-06	-0.113	SE
ENSG00000093167	LRRFIP2	0.0133492	-0.113	SE
ENSG00000135218	CD36	0.0263096	-0.113	SE
ENSG00000280828		0.0339116	-0.113	SE
ENSG00000171606	ZNF274	0.00376965	-0.112	SE
ENSG00000157020	SEC13	0.00578259	-0.112	SE
ENSG00000243701	DUBR	3.57205e-05	-0.112	SE
ENSG00000183091	NEB	0.0381664	-0.112	SE
ENSG00000099204	ABLIM1	0.0155965	-0.112	SE
ENSG00000165282	PIGO	0.00931435	-0.112	SE
ENSG00000151150	ANK3	0.0459393	-0.112	SE
ENSG00000101751	POLI	5.96584e-11	-0.111	SE
ENSG00000178127	NDUFV2	0.00263424	-0.111	SE
ENSG00000177337	DLGAP1-AS1	0.00468381	-0.111	SE
ENSG00000173660	UQCRH	0.00322313	-0.111	SE
ENSG00000173068	BNC2	0.0485352	-0.111	SE
ENSG00000112739	PRPF4B	0.0497262	-0.11	SE
ENSG00000107771	CCSER2	0.00874886	-0.11	SE
ENSG00000109756	RAPGEF2	0.0119444	-0.109	SE
ENSG00000189308	LIN54	0.00965096	-0.109	SE
ENSG00000143919	CAMKMT	0.00430003	-0.109	SE
ENSG00000198908	BHLHB9	0.010935	-0.109	SE
ENSG00000128563	PRKRIP1	0.0230174	-0.109	SE
ENSG00000186951	PPARA	0.0407484	-0.108	SE
ENSG00000170144	HNRNPA3	0.000540676	-0.108	SE
ENSG00000117616	RSRP1	0.0355442	-0.108	SE
ENSG00000198947	DMD	2.57806e-08	-0.108	SE
ENSG00000157353	FCSK	8.38198e-08	-0.107	SE
ENSG00000075711	DLG1	0.0143715	-0.107	SE
ENSG00000183091	NEB	0.00400672	-0.107	SE
ENSG00000173068	BNC2	0.0155942	-0.107	SE
ENSG00000177337	DLGAP1-AS1	0.00199073	-0.106	SE
ENSG00000285458		0.000851557	-0.106	SE
ENSG00000175455	CCDC14	0.0087664	-0.106	SE
ENSG00000088179	PTPN4	1.03479e-08	-0.106	SE
ENSG00000242759	LINC00882	0.0294847	-0.105	SE
ENSG00000228794	LINC01128	0.0186739	-0.105	SE
ENSG00000030304	MUSK	4.19708e-08	-0.105	SE
ENSG00000124831	LRRFIP1	0.0255061	-0.105	SE
ENSG00000134769	DTNA	0.0023319	-0.105	SE
ENSG00000118518	RNF146	0.00146443	-0.105	SE
ENSG00000197122	SRC	3.33277e-08	-0.104	SE
ENSG00000107758	PPP3CB	0.0037647	-0.104	SE
ENSG00000117569	PTBP2	0.00884281	-0.104	SE
ENSG00000149294	NCAM1	7.49401e-13	-0.104	SE
ENSG00000100266	PACSIN2	0.0013694	-0.103	SE
ENSG00000135778	NTPCR	1.0616e-07	-0.103	SE
ENSG00000089472	HEPH	0.0220614	-0.103	SE
ENSG00000047188	YTHDC2	0.00766986	-0.102	SE
ENSG00000172775	PSME3IP1	0.0063778	-0.101	SE
ENSG00000120451	SNX19	3.73674e-05	-0.101	SE
ENSG00000187953	PMS2CL	0.000120363	-0.101	SE
ENSG00000151725	CENPU	0.00191764	-0.101	SE
ENSG00000173482	PTPRM	0.000674332	-0.1	SE
ENSG00000140105	WARS1	0	-0.1	SE
ENSG00000186532	SMYD4	9.8911e-11	-0.1	SE
ENSG00000109756	RAPGEF2	0.0489502	-0.1	SE
ENSG00000174227	PIGG	0.00131425	-0.1	SE
ENSG00000121864	ZNF639	0.000226496	0.1	SE
ENSG00000204054	LINC00963	0.013139	0.1	SE
ENSG00000221838	AP4M1	6.71652e-06	0.1	SE
ENSG00000135317	SNX14	0.000687697	0.1	SE
ENSG00000082397	EPB41L3	0.0320278	0.101	SE
ENSG00000145362	ANK2	0.0325307	0.101	SE
ENSG00000010295	IFFO1	0.00567535	0.101	SE
ENSG00000163517	HDAC11	0.000145096	0.101	SE
ENSG00000182362	YBEY	4.82827e-08	0.101	SE
ENSG00000205643	CDPF1	0.000484902	0.101	SE
ENSG00000239779	WBP1	4.55308e-05	0.101	SE
ENSG00000138380	CARF	0.00489125	0.101	SE
ENSG00000133114	GPALPP1	0.0288496	0.101	SE
ENSG00000011451	WIZ	0.00265594	0.102	SE
ENSG00000197128	ZNF772	0.00204353	0.102	SE
ENSG00000196569	LAMA2	4.97388e-06	0.102	SE
ENSG00000157426	AASDH	0.0231898	0.102	SE
ENSG00000119782	FKBP1B	0.00081067	0.102	SE
ENSG00000171163	ZNF692	2.03732e-05	0.102	SE
ENSG00000074964	ARHGEF10L	1.34952e-09	0.102	SE
ENSG00000205643	CDPF1	0.000346482	0.102	SE
ENSG00000205054	LINC01121	0.0228132	0.102	SE
ENSG00000183597	TANGO2	0.000178834	0.102	SE
ENSG00000173918	C1QTNF1	0.0177311	0.103	SE
ENSG00000172965	MIR4435-2HG	1.27535e-08	0.103	SE
ENSG00000196576	PLXNB2	0.0275245	0.103	SE
ENSG00000115392	FANCL	2.4888e-08	0.103	SE
ENSG00000123739	PLA2G12A	0.0010259	0.103	SE
ENSG00000091129	NRCAM	0.0137652	0.103	SE
ENSG00000255248	MIR100HG	0.00309383	0.103	SE
ENSG00000107863	ARHGAP21	3.22851e-05	0.103	SE
ENSG00000226210	WASH8P	3.86218e-11	0.103	SE
ENSG00000155657	TTN	2.55929e-12	0.104	SE
ENSG00000213024	NUP62	0.0207921	0.104	SE
ENSG00000165661	QSOX2	2.34435e-07	0.104	SE
ENSG00000239779	WBP1	0.000119056	0.104	SE
ENSG00000196123	KIAA0895L	6.72903e-10	0.104	SE
ENSG00000255248	MIR100HG	0.00026803	0.104	SE
ENSG00000255248	MIR100HG	0.0370344	0.104	SE
ENSG00000100325	ASCC2	0.00995298	0.105	SE
ENSG00000214174	AMZ2P1	2.80883e-10	0.105	SE
ENSG00000143458	GABPB2	0.0444523	0.105	SE
ENSG00000197343	ZNF655	0.0061094	0.105	SE
ENSG00000204149	AGAP6	3.20704e-07	0.105	SE
ENSG00000224078	SNHG14	0.0380742	0.105	SE
ENSG00000079393	DUSP13	0.00225443	0.105	SE
ENSG00000181396	OGFOD3	0.000447794	0.105	SE
ENSG00000023191	RNH1	8.30806e-05	0.105	SE
ENSG00000168679	SLC16A4	0.00105307	0.106	SE
ENSG00000196387	ZNF140	4.03972e-05	0.106	SE
ENSG00000063854	HAGH	6.21303e-12	0.106	SE
ENSG00000134874	DZIP1	0.000331848	0.106	SE
ENSG00000121417	ZNF211	0.0200429	0.107	SE
ENSG00000198130	HIBCH	0.00361707	0.107	SE
ENSG00000155657	TTN	0.0129973	0.107	SE
ENSG00000155657	TTN	7.00301e-05	0.107	SE
ENSG00000225470	JPX	0.00281805	0.107	SE
ENSG00000235257	ITGA9-AS1	0.0270125	0.107	SE
ENSG00000196123	KIAA0895L	0.0335223	0.107	SE
ENSG00000216937	CCDC7	2.67107e-05	0.107	SE
ENSG00000107263	RAPGEF1	0.00215783	0.107	SE
ENSG00000213047	DENND1B	0.00408441	0.107	SE
ENSG00000090615	GOLGA3	0.000445461	0.108	SE
ENSG00000172965	MIR4435-2HG	0.0230588	0.108	SE
ENSG00000180999	C1orf105	0.0332741	0.108	SE
ENSG00000083097	DOP1A	0.00343619	0.108	SE
ENSG00000005889	ZFX	1.41204e-06	0.108	SE
ENSG00000031823	RANBP3	4.12132e-09	0.109	SE
ENSG00000129566	TEP1	0.0332818	0.109	SE
ENSG00000165476	REEP3	0.0168451	0.109	SE
ENSG00000130023	ERMARD	0.0470408	0.109	SE
ENSG00000167775	CD320	0.00788198	0.11	SE
ENSG00000174606	ANGEL2	0.00300347	0.11	SE
ENSG00000177409	SAMD9L	0.00857945	0.11	SE
ENSG00000093167	LRRFIP2	1.94737e-10	0.11	SE
ENSG00000135164	DMTF1	0.00550329	0.11	SE
ENSG00000185485	SDHAP1	0.00713104	0.11	SE
ENSG00000076984	MAP2K7	0.0202666	0.11	SE
ENSG00000139620	KANSL2	1.95483e-11	0.11	SE
ENSG00000120662	MTRF1	0.0402366	0.11	SE
ENSG00000196295	GARS1-DT	6.10195e-07	0.111	SE
ENSG00000164654	MIOS	0.0326724	0.111	SE
ENSG00000050426	LETMD1	0.00787888	0.111	SE
ENSG00000214941	ZSWIM7	0.00249206	0.112	SE
ENSG00000167393	PPP2R3B	0.0238179	0.112	SE
ENSG00000139531	SUOX	0.00892383	0.112	SE
ENSG00000026297	RNASET2	0.00201681	0.113	SE
ENSG00000064042	LIMCH1	0.0182599	0.113	SE
ENSG00000011451	WIZ	0.0104037	0.114	SE
ENSG00000119725	ZNF410	5.48361e-05	0.114	SE
ENSG00000224078	SNHG14	0.00531861	0.114	SE
ENSG00000059588	TARBP1	0.034196	0.114	SE
ENSG00000128891	CCDC32	0.00257632	0.114	SE
ENSG00000125648	SLC25A23	1.17071e-07	0.115	SE
ENSG00000170873	MTSS1	0.0112629	0.115	SE
ENSG00000155906	RMND1	1.35769e-05	0.115	SE
ENSG00000128891	CCDC32	0.00245009	0.115	SE
ENSG00000111371	SLC38A1	0.0125598	0.115	SE
ENSG00000114346	ECT2	0.000276874	0.116	SE
ENSG00000121964	GTDC1	0.0134583	0.116	SE
ENSG00000225470	JPX	0.0234543	0.116	SE
ENSG00000196312	MFSD14C	0.0332893	0.116	SE
ENSG00000105426	PTPRS	0.00333121	0.117	SE
ENSG00000072210	ALDH3A2	0.0252342	0.117	SE
ENSG00000223482	NUTM2A-AS1	2.29799e-10	0.117	SE
ENSG00000177853	ZNF518A	0.000534209	0.117	SE
ENSG00000165660	ABRAXAS2	0.00797745	0.117	SE
ENSG00000075407	ZNF37A	3.28071e-07	0.117	SE
ENSG00000169592	INO80E	0.00139444	0.118	SE
ENSG00000130731	METTL26	0.022151	0.118	SE
ENSG00000095574	IKZF5	0.00740934	0.118	SE
ENSG00000125388	GRK4	0.0266969	0.119	SE
ENSG00000160570	DEDD2	0.00133244	0.12	SE
ENSG00000104885	DOT1L	0.0010108	0.12	SE
ENSG00000258366	RTEL1	6.98037e-05	0.12	SE
ENSG00000113240	CLK4	0.0068831	0.12	SE
ENSG00000138794	CASP6	1.01437e-10	0.12	SE
ENSG00000137075	RNF38	0.032223	0.12	SE
ENSG00000164654	MIOS	0.010726	0.12	SE
ENSG00000185482	STAC3	3.9823e-11	0.12	SE
ENSG00000101294	HM13	4.66604e-05	0.121	SE
ENSG00000119636	BBOF1	0.00382336	0.121	SE
ENSG00000122008	POLK	0.011096	0.121	SE
ENSG00000070814	TCOF1	0.0142674	0.121	SE
ENSG00000107614	TRDMT1	0.0422189	0.121	SE
ENSG00000219626	FAM228B	0.0151008	0.121	SE
ENSG00000146802	TMEM168	4.59539e-07	0.121	SE
ENSG00000168137	SETD5	0.0118169	0.121	SE
ENSG00000198795	ZNF521	8.48491e-05	0.121	SE
ENSG00000089063	TMEM230	0.00345189	0.122	SE
ENSG00000184381	PLA2G6	3.08865e-05	0.122	SE
ENSG00000157800	SLC37A3	0.00531586	0.122	SE
ENSG00000122678	POLM	0.00144289	0.122	SE
ENSG00000125388	GRK4	0.0492618	0.122	SE
ENSG00000165102	HGSNAT	0.00690766	0.122	SE
ENSG00000236548	RNF217-AS1	0.0490622	0.123	SE
ENSG00000092841	MYL6	0.00898582	0.123	SE
ENSG00000138347	MYPN	1.83424e-05	0.123	SE
ENSG00000139631	CSAD	0.00189072	0.123	SE
ENSG00000259429	UBE2Q2P2	1.64562e-06	0.124	SE
ENSG00000184489	PTP4A3	5.18462e-05	0.124	SE
ENSG00000181666	ZNF875	0.0243112	0.124	SE
ENSG00000172965	MIR4435-2HG	8.66201e-10	0.124	SE
ENSG00000214941	ZSWIM7	0.00589279	0.124	SE
ENSG00000285336		2.16279e-05	0.125	SE
ENSG00000223745	CCDC18-AS1	4.56599e-05	0.125	SE
ENSG00000197302	ZNF720	0.000228103	0.125	SE
ENSG00000136536	MARCHF7	0.0109603	0.125	SE
ENSG00000079393	DUSP13	0.00515332	0.125	SE
ENSG00000133943	DGLUCY	0.00160883	0.125	SE
ENSG00000169371	SNUPN	0.0195039	0.126	SE
ENSG00000107614	TRDMT1	0.00110524	0.126	SE
ENSG00000144559	TAMM41	0.0015369	0.127	SE
ENSG00000163517	HDAC11	5.91429e-07	0.127	SE
ENSG00000164114	MAP9	4.05663e-05	0.127	SE
ENSG00000079393	DUSP13	0.00149006	0.127	SE
ENSG00000197798	FAM118B	5.70478e-11	0.127	SE
ENSG00000103852	TTC23	0.0033441	0.128	SE
ENSG00000118655	DCLRE1B	0.0308441	0.128	SE
ENSG00000262879		0.000208043	0.129	SE
ENSG00000223509		0.00483858	0.129	SE
ENSG00000160584	SIK3	0.000781016	0.129	SE
ENSG00000166451	CENPN	0.0156815	0.13	SE
ENSG00000013441	CLK1	0.00232002	0.13	SE
ENSG00000122417	ODF2L	4.97966e-05	0.13	SE
ENSG00000147421	HMBOX1	0.00530159	0.13	SE
ENSG00000180776	ZDHHC20	0.0493742	0.13	SE
ENSG00000151773	CCDC122	0.0203487	0.13	SE
ENSG00000167637	ZNF283	0.00410686	0.131	SE
ENSG00000214331	PDPR2P	0.0245076	0.131	SE
ENSG00000170234	PWWP2A	0.0420636	0.131	SE
ENSG00000067113	PLPP1	0.00129251	0.131	SE
ENSG00000125877	ITPA	2.77224e-05	0.132	SE
ENSG00000121716	PILRB	0.0244576	0.132	SE
ENSG00000112651	MRPL2	3.40545e-10	0.133	SE
ENSG00000173402	DAG1	0.00634151	0.133	SE
ENSG00000266338	NBPF15	0.0215461	0.133	SE
ENSG00000121753	ADGRB2	0.000219858	0.133	SE
ENSG00000132912	DCTN4	0.000109142	0.133	SE
ENSG00000078687	TNRC6C	0.015655	0.134	SE
ENSG00000186352	ANKRD37	0.00620015	0.134	SE
ENSG00000169592	INO80E	0.0128691	0.135	SE
ENSG00000166435	XRRA1	0.000180102	0.135	SE
ENSG00000115904	SOS1	0.00638746	0.135	SE
ENSG00000167555	ZNF528	0.0189274	0.136	SE
ENSG00000141447	OSBPL1A	3.09142e-08	0.136	SE
ENSG00000213024	NUP62	0.00213298	0.136	SE
ENSG00000146147	MLIP	0.0128294	0.136	SE
ENSG00000100038	TOP3B	8.27865e-05	0.137	SE
ENSG00000103540	CCP110	0.014765	0.137	SE
ENSG00000223745	CCDC18-AS1	3.89183e-05	0.137	SE
ENSG00000076555	ACACB	0.000897782	0.137	SE
ENSG00000177479	ARIH2	0.00226364	0.138	SE
ENSG00000150787	PTS	0.0163416	0.138	SE
ENSG00000197128	ZNF772	0.0043094	0.139	SE
ENSG00000157540	DYRK1A	0.000329275	0.139	SE
ENSG00000155657	TTN	1.77636e-15	0.139	SE
ENSG00000187109	NAP1L1	2.61069e-10	0.139	SE
ENSG00000168936	TMEM129	0.000179221	0.14	SE
ENSG00000173662	TAS1R1	0.00452326	0.14	SE
ENSG00000183091	NEB	0.000991066	0.14	SE
ENSG00000196123	KIAA0895L	2.24659e-08	0.14	SE
ENSG00000147202	DIAPH2	0.00273568	0.14	SE
ENSG00000106772	PRUNE2	0.0334719	0.14	SE
ENSG00000134265	NAPG	0.00571062	0.141	SE
ENSG00000187624	C17orf97	0.0135602	0.141	SE
ENSG00000286104		0.00690306	0.141	SE
ENSG00000131778	CHD1L	0.0065368	0.141	SE
ENSG00000141480	ARRB2	0.0225877	0.141	SE
ENSG00000160325	CACFD1	0.0123357	0.141	SE
ENSG00000063761	ADCK1	0.0276931	0.142	SE
ENSG00000131778	CHD1L	0.00500888	0.142	SE
ENSG00000172508	CARNS1	0.0238023	0.142	SE
ENSG00000155657	TTN	0.00127809	0.143	SE
ENSG00000196295	GARS1-DT	0.0012636	0.143	SE
ENSG00000131165	CHMP1A	0.0157106	0.144	SE
ENSG00000223508	RPL23AP53	0.0432438	0.144	SE
ENSG00000155542	SETD9	0.0165337	0.145	SE
ENSG00000230590	FTX	1.96802e-07	0.145	SE
ENSG00000239521	CASTOR3	0.0447903	0.146	SE
ENSG00000164548	TRA2A	0.0116107	0.146	SE
ENSG00000067596	DHX8	3.02127e-05	0.146	SE
ENSG00000188917	TRMT2B	0.0455903	0.146	SE
ENSG00000224051	CPTP	0.00124586	0.147	SE
ENSG00000082397	EPB41L3	0.020078	0.148	SE
ENSG00000183597	TANGO2	2.71934e-06	0.148	SE
ENSG00000139428	MMAB	3.75773e-11	0.148	SE
ENSG00000103194	USP10	3.46531e-06	0.149	SE
ENSG00000072210	ALDH3A2	0.0153034	0.149	SE
ENSG00000164011	ZNF691	0.045644	0.149	SE
ENSG00000130595	TNNT3	0.000343811	0.149	SE
ENSG00000158483	FAM86C1P	6.77934e-10	0.149	SE
ENSG00000255248	MIR100HG	0.0195318	0.149	SE
ENSG00000154553	PDLIM3	6.19318e-07	0.151	SE
ENSG00000166747	AP1G1	0.0282539	0.152	SE
ENSG00000103852	TTC23	0.00285105	0.152	SE
ENSG00000110274	CEP164	5.68112e-12	0.152	SE
ENSG00000130529	TRPM4	4.20219e-13	0.153	SE
ENSG00000140987	ZSCAN32	0.00176968	0.153	SE
ENSG00000143774	GUK1	7.38745e-06	0.153	SE
ENSG00000155657	TTN	0.000423961	0.153	SE
ENSG00000197343	ZNF655	0.00266171	0.153	SE
ENSG00000134369	NAV1	0.00171238	0.153	SE
ENSG00000143303	RRNAD1	0.0226219	0.153	SE
ENSG00000105607	GCDH	0.0021186	0.154	SE
ENSG00000100320	RBFOX2	0.0357707	0.154	SE
ENSG00000148803	FUOM	0	0.154	SE
ENSG00000075415	SLC25A3	0.0174889	0.154	SE
ENSG00000103494	RPGRIP1L	0.0266463	0.155	SE
ENSG00000177409	SAMD9L	0.000339828	0.156	SE
ENSG00000168385	SEPTIN2	7.65749e-05	0.156	SE
ENSG00000074582	BCS1L	0.0141899	0.156	SE
ENSG00000111237	VPS29	0.0308796	0.156	SE
ENSG00000177565	TBL1XR1	0.022538	0.156	SE
ENSG00000127527	EPS15L1	1.13081e-05	0.157	SE
ENSG00000118961	LDAH	0.00292545	0.157	SE
ENSG00000163939	PBRM1	0.00567088	0.158	SE
ENSG00000187239	FNBP1	0.0407812	0.158	SE
ENSG00000166747	AP1G1	0.0126815	0.159	SE
ENSG00000099864	PALM	2.32209e-07	0.159	SE
ENSG00000204120	GIGYF2	1.91489e-06	0.159	SE
ENSG00000149294	NCAM1	0.0111984	0.159	SE
ENSG00000196876	SCN8A	0.0329125	0.159	SE
ENSG00000228315	GUSBP11	1.85407e-14	0.16	SE
ENSG00000067445	TRO	0.00294817	0.16	SE
ENSG00000253187	HOXA10-AS	0.00224073	0.16	SE
ENSG00000125458	NT5C	2.70467e-08	0.16	SE
ENSG00000198538	ZNF28	0.0406114	0.161	SE
ENSG00000106635	BCL7B	0.0150811	0.161	SE
ENSG00000126005	MMP24OS	0.0213145	0.162	SE
ENSG00000198276	UCKL1	0.0282958	0.163	SE
ENSG00000180758	GPR157	0.013412	0.163	SE
ENSG00000162341	TPCN2	0.00844927	0.163	SE
ENSG00000093167	LRRFIP2	0.000171777	0.164	SE
ENSG00000068903	SIRT2	0.0201718	0.165	SE
ENSG00000005100	DHX33	0.0006312	0.165	SE
ENSG00000223745	CCDC18-AS1	7.77229e-05	0.165	SE
ENSG00000176155	CCDC57	0.00323487	0.165	SE
ENSG00000151687	ANKAR	0.0440726	0.166	SE
ENSG00000055950	MRPL43	0.0205827	0.166	SE
ENSG00000103194	USP10	9.28257e-07	0.167	SE
ENSG00000166411	IDH3A	0.0191713	0.167	SE
ENSG00000243156	MICAL3	1.36462e-06	0.168	SE
ENSG00000102309	PIN4	0	0.168	SE
ENSG00000168385	SEPTIN2	1.55676e-08	0.169	SE
ENSG00000023191	RNH1	0.0126883	0.169	SE
ENSG00000160194	NDUFV3	6.29193e-10	0.17	SE
ENSG00000102858	MGRN1	3.54126e-05	0.17	SE
ENSG00000119636	BBOF1	2.23265e-05	0.17	SE
ENSG00000106351	AGFG2	0.00063538	0.17	SE
ENSG00000154175	ABI3BP	0.000284936	0.171	SE
ENSG00000183597	TANGO2	1.66158e-05	0.171	SE
ENSG00000215039	CD27-AS1	0.00896246	0.171	SE
ENSG00000172965	MIR4435-2HG	0.0488256	0.172	SE
ENSG00000154553	PDLIM3	6.66941e-07	0.173	SE
ENSG00000177409	SAMD9L	0.00135762	0.173	SE
ENSG00000168591	TMUB2	0.00353225	0.174	SE
ENSG00000109332	UBE2D3	0.00122342	0.174	SE
ENSG00000216937	CCDC7	6.85413e-07	0.174	SE
ENSG00000189190	ZNF600	1.20295e-05	0.175	SE
ENSG00000214548	MEG3	1.00167e-10	0.175	SE
ENSG00000077157	PPP1R12B	0.046847	0.175	SE
ENSG00000262879		1.50674e-05	0.176	SE
ENSG00000152683	SLC30A6	9.44946e-05	0.176	SE
ENSG00000145782	ATG12	0.0149223	0.176	SE
ENSG00000151746	BICD1	1.73053e-05	0.176	SE
ENSG00000155657	TTN	4.41033e-06	0.177	SE
ENSG00000214548	MEG3	1.262e-11	0.177	SE
ENSG00000215790	SLC35E2A	0.0358345	0.177	SE
ENSG00000272752	STAG3L5P-PVRIG2P-PILRB	0.0105023	0.177	SE
ENSG00000123066	MED13L	3.01966e-11	0.177	SE
ENSG00000197128	ZNF772	0.012076	0.178	SE
ENSG00000144034	TPRKB	0.00113905	0.178	SE
ENSG00000006468	ETV1	1.36521e-05	0.178	SE
ENSG00000121073	SLC35B1	0.00019816	0.179	SE
ENSG00000137449	CPEB2	0.000888393	0.18	SE
ENSG00000160131	VMA21	6.95952e-06	0.181	SE
ENSG00000230590	FTX	6.28541e-07	0.182	SE
ENSG00000125648	SLC25A23	1.36478e-09	0.183	SE
ENSG00000059145	UNKL	0.0147279	0.183	SE
ENSG00000163491	NEK10	0.000239978	0.183	SE
ENSG00000146802	TMEM168	0.000278723	0.183	SE
ENSG00000119636	BBOF1	2.11991e-05	0.184	SE
ENSG00000269476		2.48018e-08	0.185	SE
ENSG00000162461	SLC25A34	1.2793e-05	0.185	SE
ENSG00000146802	TMEM168	3.21048e-05	0.185	SE
ENSG00000249859	PVT1	7.5513e-05	0.185	SE
ENSG00000022267	FHL1	0.000156959	0.186	SE
ENSG00000243156	MICAL3	0.031837	0.188	SE
ENSG00000204842	ATXN2	0.0126788	0.188	SE
ENSG00000136856	SLC2A8	0.0239976	0.188	SE
ENSG00000022267	FHL1	0.000470299	0.189	SE
ENSG00000187109	NAP1L1	6.58404e-11	0.189	SE
ENSG00000172775	PSME3IP1	0.00453755	0.19	SE
ENSG00000172965	MIR4435-2HG	7.82812e-11	0.19	SE
ENSG00000111364	DDX55	0.00103361	0.19	SE
ENSG00000090266	NDUFB2	2.38467e-10	0.191	SE
ENSG00000074964	ARHGEF10L	8.8514e-06	0.191	SE
ENSG00000251474	RPL32P3	3.55385e-05	0.191	SE
ENSG00000280987	MATR3	0.00327769	0.192	SE
ENSG00000141385	AFG3L2	2.66454e-15	0.192	SE
ENSG00000185187	SIGIRR	6.12763e-06	0.193	SE
ENSG00000270011	ZNF559-ZNF177	0.00726263	0.194	SE
ENSG00000133619	KRBA1	0.0148577	0.194	SE
ENSG00000040531	CTNS	0.00105104	0.194	SE
ENSG00000183160	TMEM119	9.22419e-09	0.194	SE
ENSG00000269834	ZNF528-AS1	0.0412136	0.195	SE
ENSG00000152683	SLC30A6	9.732e-07	0.195	SE
ENSG00000133816	MICAL2	0.00648636	0.195	SE
ENSG00000214548	MEG3	0.00220883	0.196	SE
ENSG00000245958	SEPTIN7P14	0.0126204	0.196	SE
ENSG00000023191	RNH1	5.28456e-05	0.196	SE
ENSG00000260565	ERVK13-1	8.07299e-08	0.198	SE
ENSG00000214548	MEG3	0.00186205	0.198	SE
ENSG00000126106	TMEM53	3.93352e-13	0.199	SE
ENSG00000143303	RRNAD1	0.0295354	0.199	SE
ENSG00000129295	LRRC6	0.00215665	0.199	SE
ENSG00000089063	TMEM230	0.0178524	0.2	SE
ENSG00000262879		1.20068e-06	0.2	SE
ENSG00000116641	DOCK7	1.4494e-06	0.2	SE
ENSG00000154175	ABI3BP	0.000484325	0.201	SE
ENSG00000089063	TMEM230	0.00257674	0.202	SE
ENSG00000140859	KIFC3	0.00135872	0.202	SE
ENSG00000055950	MRPL43	0.00416236	0.202	SE
ENSG00000224078	SNHG14	0.00189462	0.203	SE
ENSG00000127527	EPS15L1	0.0105102	0.204	SE
ENSG00000155657	TTN	0.00345529	0.205	SE
ENSG00000174899	SLC66A1L	0.000551516	0.205	SE
ENSG00000140750	ARHGAP17	8.66136e-05	0.207	SE
ENSG00000132436	FIGNL1	0.0142042	0.208	SE
ENSG00000182359	KBTBD3	0.00923882	0.209	SE
ENSG00000215039	CD27-AS1	0.00051966	0.21	SE
ENSG00000155542	SETD9	0.0375297	0.211	SE
ENSG00000130988	RGN	6.92489e-06	0.211	SE
ENSG00000146733	PSPH	0.0332115	0.212	SE
ENSG00000147421	HMBOX1	0.0195993	0.212	SE
ENSG00000166169	POLL	6.20948e-13	0.212	SE
ENSG00000078177	N4BP2	0.0246915	0.213	SE
ENSG00000108786	HSD17B1	2.83976e-05	0.214	SE
ENSG00000141956	PRDM15	0.00106561	0.215	SE
ENSG00000134759	ELP2	0.00273359	0.215	SE
ENSG00000166169	POLL	1.38155e-11	0.216	SE
ENSG00000121417	ZNF211	1.81314e-11	0.217	SE
ENSG00000155657	TTN	2.25041e-07	0.217	SE
ENSG00000225470	JPX	0.00393976	0.217	SE
ENSG00000168385	SEPTIN2	9.84261e-05	0.217	SE
ENSG00000101040	ZMYND8	1.01803e-06	0.219	SE
ENSG00000106772	PRUNE2	6.59682e-05	0.219	SE
ENSG00000198208	RPS6KL1	5.67164e-06	0.219	SE
ENSG00000105792	CFAP69	4.07364e-06	0.221	SE
ENSG00000213963		3.27871e-07	0.221	SE
ENSG00000259024	TVP23C-CDRT4	6.58454e-09	0.221	SE
ENSG00000023191	RNH1	1.55832e-06	0.221	SE
ENSG00000268362		0.000245151	0.223	SE
ENSG00000067560	RHOA	0.00259557	0.223	SE
ENSG00000115459	ELMOD3	0.0479576	0.225	SE
ENSG00000179406	LINC00174	3.71878e-06	0.226	SE
ENSG00000183597	TANGO2	1.52941e-05	0.226	SE
ENSG00000205485		0.00165825	0.227	SE
ENSG00000147649	MTDH	6.84902e-11	0.228	SE
ENSG00000085719	CPNE3	4.83115e-05	0.228	SE
ENSG00000161265	U2AF1L4	3.58827e-05	0.229	SE
ENSG00000185482	STAC3	2.64455e-13	0.229	SE
ENSG00000168615	ADAM9	0.00351896	0.235	SE
ENSG00000138759	FRAS1	5.56052e-05	0.236	SE
ENSG00000172244	C5orf34	0.0362296	0.238	SE
ENSG00000155657	TTN	3.32533e-05	0.239	SE
ENSG00000168385	SEPTIN2	3.04193e-07	0.24	SE
ENSG00000241769	LINC00893	1.65683e-09	0.243	SE
ENSG00000127337	YEATS4	0.00016054	0.245	SE
ENSG00000184465	WDR27	4.70104e-06	0.245	SE
ENSG00000178927	CYBC1	0.000399907	0.247	SE
ENSG00000137106	GRHPR	0.000195117	0.248	SE
ENSG00000171943	SRGAP2C	1.33227e-15	0.25	SE
ENSG00000135914	HTR2B	0.000299884	0.25	SE
ENSG00000068615	REEP1	1.03844e-05	0.255	SE
ENSG00000149089	APIP	0.0202121	0.259	SE
ENSG00000166833	NAV2	0.000247358	0.26	SE
ENSG00000172775	PSME3IP1	0.000813945	0.262	SE
ENSG00000132600	PRMT7	0.000189082	0.265	SE
ENSG00000221926	TRIM16	0.0381046	0.266	SE
ENSG00000154553	PDLIM3	6.61668e-07	0.268	SE
ENSG00000107263	RAPGEF1	9.72981e-07	0.271	SE
ENSG00000173040	EVC2	0.000198865	0.273	SE
ENSG00000269001		0.0198163	0.277	SE
ENSG00000123066	MED13L	1.27091e-08	0.278	SE
ENSG00000233184		0.00127601	0.28	SE
ENSG00000105341	DMAC2	0	0.282	SE
ENSG00000241769	LINC00893	6.15456e-07	0.289	SE
ENSG00000175455	CCDC14	0.00561532	0.292	SE
ENSG00000164136	IL15	0.0226309	0.298	SE
ENSG00000204120	GIGYF2	5.20695e-14	0.302	SE
ENSG00000175061	SNHG29	7.24613e-05	0.307	SE
ENSG00000125388	GRK4	0.00633836	0.31	SE
ENSG00000183597	TANGO2	8.39151e-05	0.319	SE
ENSG00000162341	TPCN2	1.7097e-06	0.319	SE
ENSG00000172262	ZNF131	1.45107e-05	0.322	SE
ENSG00000168385	SEPTIN2	3.66404e-06	0.326	SE
ENSG00000214135		1.67817e-05	0.329	SE
ENSG00000214176	PLEKHM1P1	4.10783e-15	0.33	SE
ENSG00000089063	TMEM230	2.39624e-07	0.343	SE
ENSG00000259024	TVP23C-CDRT4	4.94833e-06	0.343	SE
ENSG00000197467	COL13A1	4.23406e-07	0.368	SE
ENSG00000162341	TPCN2	1.00672e-07	0.377	SE
ENSG00000221923	ZNF880	0	0.386	SE
ENSG00000168385	SEPTIN2	3.77013e-10	0.389	SE
ENSG00000168385	SEPTIN2	2.60347e-07	0.394	SE
ENSG00000175106	TVP23C	7.10372e-09	0.4	SE
ENSG00000106853	PTGR1	1.4231e-07	0.403	SE
ENSG00000184838	PRR16	8.26185e-05	0.478	SE
ENSG00000153113	CAST	0	0.541	SE
ENSG00000234745	HLA-B	1.58096e-13	-0.392	RI
ENSG00000188827	SLX4	0.0161134	-0.263	RI
ENSG00000196756	SNHG17	0.00316084	-0.259	RI
ENSG00000205593	DENND6B	0.0144092	-0.256	RI
ENSG00000213983	AP1G2	0.0440693	-0.206	RI
ENSG00000255052	FAM66D	0.0468832	-0.196	RI
ENSG00000081059	TCF7	0.0229173	-0.195	RI
ENSG00000213918	DNASE1	2.96413e-08	-0.192	RI
ENSG00000168488	ATXN2L	0.000234008	-0.177	RI
ENSG00000102125	TAZ	0.0265852	-0.176	RI
ENSG00000154222	CC2D1B	0.0156158	-0.173	RI
ENSG00000177303	CASKIN2	0.00257539	-0.172	RI
ENSG00000133112	TPT1	0.0110831	-0.167	RI
ENSG00000105227	PRX	7.22111e-05	-0.166	RI
ENSG00000139428	MMAB	4.06913e-05	-0.157	RI
ENSG00000162062	TEDC2	0.0308096	-0.155	RI
ENSG00000196756	SNHG17	0.0423951	-0.154	RI
ENSG00000147789	ZNF7	0.00139367	-0.153	RI
ENSG00000110844	PRPF40B	0.0454015	-0.147	RI
ENSG00000147789	ZNF7	0.00470346	-0.147	RI
ENSG00000212694	LINC01089	0.00296312	-0.138	RI
ENSG00000132024	CC2D1A	0.000764731	-0.137	RI
ENSG00000142784	WDTC1	1.94158e-06	-0.133	RI
ENSG00000159899	NPR2	1.82207e-06	-0.131	RI
ENSG00000105677	TMEM147	0.0257035	-0.13	RI
ENSG00000168003	SLC3A2	0.0105832	-0.13	RI
ENSG00000178814	OPLAH	1.89253e-05	-0.129	RI
ENSG00000161265	U2AF1L4	3.81655e-05	-0.118	RI
ENSG00000113108	APBB3	0.00223828	-0.118	RI
ENSG00000072778	ACADVL	0.00754087	-0.118	RI
ENSG00000185621	LMLN	0.00412977	-0.117	RI
ENSG00000172508	CARNS1	0.0258072	-0.112	RI
ENSG00000163703	CRELD1	0.0417433	-0.111	RI
ENSG00000167986	DDB1	0.0143606	-0.111	RI
ENSG00000084774	CAD	0.0139464	-0.108	RI
ENSG00000125447	GGA3	9.3123e-05	-0.106	RI
ENSG00000134909	ARHGAP32	0.0352907	-0.104	RI
ENSG00000159214	CCDC24	0.0052016	-0.103	RI
ENSG00000182796	TMEM198B	0.00481578	-0.102	RI
ENSG00000288558	DUS4L-BCAP29	0.0196262	-0.101	RI
ENSG00000181513	ACBD4	0.00698074	-0.1	RI
ENSG00000198496	NBR2	0.00270934	0.1	RI
ENSG00000198258	UBL5	0.0305651	0.1	RI
ENSG00000114062	UBE3A	9.75537e-07	0.101	RI
ENSG00000225746	MEG8	0.00351206	0.101	RI
ENSG00000147162	OGT	0.000162875	0.101	RI
ENSG00000169592	INO80E	0.00621603	0.102	RI
ENSG00000187531	SIRT7	0.000452102	0.102	RI
ENSG00000161551	ZNF577	0.00113933	0.103	RI
ENSG00000246067	RAB30-DT	0.0127007	0.103	RI
ENSG00000175455	CCDC14	0.0167605	0.104	RI
ENSG00000174652	ZNF266	0.000555573	0.105	RI
ENSG00000170144	HNRNPA3	4.45723e-05	0.106	RI
ENSG00000119707	RBM25	0.000104238	0.106	RI
ENSG00000168970	JMJD7-PLA2G4B	0.0031536	0.107	RI
ENSG00000161179	YDJC	0.0063869	0.108	RI
ENSG00000163728	TTC14	0.000444652	0.108	RI
ENSG00000225746	MEG8	0.0353683	0.11	RI
ENSG00000214655	ZSWIM8	0.0155446	0.111	RI
ENSG00000160753	RUSC1	0.00231439	0.111	RI
ENSG00000153094	BCL2L11	0.0441223	0.112	RI
ENSG00000271853		0.0377792	0.113	RI
ENSG00000169045	HNRNPH1	0.00738427	0.115	RI
ENSG00000018510	AGPS	3.05899e-05	0.116	RI
ENSG00000177082	WDR73	0.0065498	0.117	RI
ENSG00000163479	SSR2	0.0211621	0.118	RI
ENSG00000148187	MRRF	0.0244721	0.119	RI
ENSG00000235954	TTC28-AS1	0.0499248	0.12	RI
ENSG00000128694	OSGEPL1	0.00553812	0.121	RI
ENSG00000151694	ADAM17	0.0193199	0.121	RI
ENSG00000143575	HAX1	0.0480733	0.123	RI
ENSG00000177409	SAMD9L	0.00306023	0.123	RI
ENSG00000140416	TPM1	7.41233e-07	0.123	RI
ENSG00000232956	SNHG15	0.00781836	0.124	RI
ENSG00000166012	TAF1D	2.69162e-05	0.124	RI
ENSG00000146263	MMS22L	0.00427408	0.128	RI
ENSG00000187796	CARD9	0.00345195	0.128	RI
ENSG00000260565	ERVK13-1	0.0163441	0.129	RI
ENSG00000197989	SNHG12	0.0456382	0.129	RI
ENSG00000161914	ZNF653	0.0331783	0.131	RI
ENSG00000010704	HFE	0.0116121	0.131	RI
ENSG00000234456	MAGI2-AS3	1.15021e-06	0.131	RI
ENSG00000135297	MTO1	0.000158266	0.131	RI
ENSG00000140416	TPM1	1.15366e-06	0.134	RI
ENSG00000136718	IMP4	0.0141488	0.135	RI
ENSG00000204348	DXO	0.00102222	0.135	RI
ENSG00000183401	CCDC159	0.00846813	0.135	RI
ENSG00000177000	MTHFR	0.0127356	0.136	RI
ENSG00000224078	SNHG14	0.00125516	0.137	RI
ENSG00000224078	SNHG14	0.0113496	0.143	RI
ENSG00000247828	TMEM161B-AS1	0.0382269	0.144	RI
ENSG00000113240	CLK4	0.00616654	0.145	RI
ENSG00000163702	IL17RC	9.5993e-07	0.145	RI
ENSG00000204301	NOTCH4	0.0124405	0.146	RI
ENSG00000161265	U2AF1L4	0.00855841	0.147	RI
ENSG00000198467	TPM2	0.00200956	0.147	RI
ENSG00000128159	TUBGCP6	0.0206209	0.148	RI
ENSG00000136003	ISCU	0.000280945	0.148	RI
ENSG00000188878	FBF1	0.00289708	0.151	RI
ENSG00000234545	FAM133B	0.00531517	0.152	RI
ENSG00000156313	RPGR	0.0333359	0.152	RI
ENSG00000132323	ILKAP	0.0384546	0.153	RI
ENSG00000196756	SNHG17	1.01972e-05	0.156	RI
ENSG00000197381	ADARB1	0.0173004	0.156	RI
ENSG00000144559	TAMM41	0.000192135	0.157	RI
ENSG00000214548	MEG3	0.0145616	0.16	RI
ENSG00000011243	AKAP8L	0.00328668	0.166	RI
ENSG00000115963	RND3	1.4007e-11	0.166	RI
ENSG00000064601	CTSA	4.0874e-07	0.168	RI
ENSG00000198089	SFI1	3.4705e-07	0.169	RI
ENSG00000161265	U2AF1L4	0.0365534	0.17	RI
ENSG00000170919	TPT1-AS1	0.0345418	0.18	RI
ENSG00000077463	SIRT6	0.000688652	0.184	RI
ENSG00000002016	RAD52	0.00123446	0.187	RI
ENSG00000105426	PTPRS	0.00384691	0.191	RI
ENSG00000119844	AFTPH	2.71006e-06	0.192	RI
ENSG00000235954	TTC28-AS1	7.28608e-05	0.193	RI
ENSG00000130811	EIF3G	2.14004e-06	0.195	RI
ENSG00000102878	HSF4	7.4862e-07	0.198	RI
ENSG00000161551	ZNF577	1.75119e-05	0.203	RI
ENSG00000139998	RAB15	6.67677e-05	0.212	RI
ENSG00000222009	BTBD19	0.00692771	0.222	RI
ENSG00000103507	BCKDK	0.00194641	0.226	RI
ENSG00000075413	MARK3	0.000636565	0.233	RI
ENSG00000115268	RPS15	4.01391e-07	0.239	RI
ENSG00000128596	CCDC136	0.000543686	0.247	RI
ENSG00000109654	TRIM2	0.00293142	0.249	RI
ENSG00000177943	MAMDC4	0.00100934	0.249	RI
ENSG00000165359	INTS6L	0.000113661	0.249	RI
ENSG00000013441	CLK1	5.47165e-11	0.25	RI
ENSG00000197114	ZGPAT	6.04478e-11	0.253	RI
ENSG00000112992	NNT	0.00115152	0.266	RI
ENSG00000144061	NPHP1	0.00945593	0.271	RI
ENSG00000124356	STAMBP	1.03251e-14	0.32	RI
ENSG00000147274	RBMX	6.01125e-09	0.353	RI
ENSG00000128298	BAIAP2L2	0.0171712	0.384	RI
ENSG00000236753	MKLN1-AS	9.58524e-10	0.392	RI
ENSG00000141503	MINK1	2.88555e-05	0.398	RI
ENSG00000100401	RANGAP1	1.21119e-10	-0.418	A3SS
ENSG00000250903	GMDS-DT	2.20641e-10	-0.298	A3SS
ENSG00000148143	ZNF462	0.00763793	-0.222	A3SS
ENSG00000109099	PMP22	0.00353274	-0.21	A3SS
ENSG00000183604	SMG1P5	0.00514272	-0.208	A3SS
ENSG00000185624	P4HB	1.52713e-07	-0.198	A3SS
ENSG00000117640	MTFR1L	0.00300815	-0.196	A3SS
ENSG00000149294	NCAM1	2.19373e-09	-0.194	A3SS
ENSG00000214078	CPNE1	7.33246e-05	-0.189	A3SS
ENSG00000108509	CAMTA2	0.0405663	-0.177	A3SS
ENSG00000088367	EPB41L1	0.044694	-0.167	A3SS
ENSG00000196756	SNHG17	0.0190985	-0.164	A3SS
ENSG00000118495	PLAGL1	0.0141032	-0.161	A3SS
ENSG00000133619	KRBA1	0.0457361	-0.155	A3SS
ENSG00000176438	SYNE3	0.0113719	-0.152	A3SS
ENSG00000244486	SCARF2	0.00167946	-0.146	A3SS
ENSG00000105983	LMBR1	0.0365505	-0.144	A3SS
ENSG00000100023	PPIL2	0.0229287	-0.141	A3SS
ENSG00000213918	DNASE1	0.0376523	-0.136	A3SS
ENSG00000105227	PRX	0.000363861	-0.136	A3SS
ENSG00000140332	TLE3	0.000524675	-0.136	A3SS
ENSG00000269335	IKBKG	0.0309444	-0.131	A3SS
ENSG00000172613	RAD9A	0.0459603	-0.129	A3SS
ENSG00000119685	TTLL5	0.0426979	-0.126	A3SS
ENSG00000051825	MPHOSPH9	0.0309042	-0.122	A3SS
ENSG00000124570	SERPINB6	5.77135e-05	-0.119	A3SS
ENSG00000105227	PRX	5.27519e-05	-0.119	A3SS
ENSG00000139624	CERS5	0.0128522	-0.117	A3SS
ENSG00000141994	DUS3L	0.0060672	-0.116	A3SS
ENSG00000130751	NPAS1	0.000889316	-0.115	A3SS
ENSG00000146350	TBC1D32	8.85188e-10	-0.113	A3SS
ENSG00000185917	SETD4	0.00368858	-0.109	A3SS
ENSG00000010361	FUZ	0.0010417	-0.108	A3SS
ENSG00000288701	PRRC2B	0.0240147	-0.108	A3SS
ENSG00000132361	CLUH	0.0159777	-0.106	A3SS
ENSG00000272752	STAG3L5P-PVRIG2P-PILRB	0.00173295	-0.104	A3SS
ENSG00000163482	STK36	0.000990814	-0.103	A3SS
ENSG00000175573	C11orf68	0.0117366	-0.102	A3SS
ENSG00000143971	ETAA1	0.00738161	0.101	A3SS
ENSG00000197937	ZNF347	0.00558012	0.102	A3SS
ENSG00000198160	MIER1	0.0357717	0.102	A3SS
ENSG00000132199	ENOSF1	5.7542e-11	0.102	A3SS
ENSG00000135541	AHI1	0.00242483	0.103	A3SS
ENSG00000155545	MIER3	0.0179953	0.104	A3SS
ENSG00000254986	DPP3	0.0240634	0.104	A3SS
ENSG00000139428	MMAB	2.56869e-11	0.106	A3SS
ENSG00000089639	GMIP	0.0296445	0.108	A3SS
ENSG00000160753	RUSC1	1.54363e-06	0.111	A3SS
ENSG00000121210	TMEM131L	0.0180938	0.112	A3SS
ENSG00000197746	PSAP	8.34552e-05	0.112	A3SS
ENSG00000123200	ZC3H13	0.0154548	0.113	A3SS
ENSG00000185722	ANKFY1	0.00028576	0.114	A3SS
ENSG00000102710	SUPT20H	7.27023e-05	0.114	A3SS
ENSG00000196923	PDLIM7	0.0153116	0.115	A3SS
ENSG00000114062	UBE3A	2.94225e-05	0.117	A3SS
ENSG00000143971	ETAA1	0.00205971	0.117	A3SS
ENSG00000254996	ANKHD1-EIF4EBP3	0.031029	0.118	A3SS
ENSG00000126883	NUP214	0.00597415	0.119	A3SS
ENSG00000114062	UBE3A	1.18241e-05	0.12	A3SS
ENSG00000143774	GUK1	0.00783099	0.12	A3SS
ENSG00000148143	ZNF462	0.0100805	0.121	A3SS
ENSG00000154309	DISP1	0.00171106	0.122	A3SS
ENSG00000131408	NR1H2	0.00051137	0.122	A3SS
ENSG00000168488	ATXN2L	4.08125e-05	0.123	A3SS
ENSG00000079616	KIF22	0.0145682	0.123	A3SS
ENSG00000170248	PDCD6IP	8.34208e-05	0.123	A3SS
ENSG00000198182	ZNF607	0.000959873	0.124	A3SS
ENSG00000224078	SNHG14	0.0194906	0.125	A3SS
ENSG00000205581	HMGN1	0.00416807	0.128	A3SS
ENSG00000170919	TPT1-AS1	0.000866883	0.129	A3SS
ENSG00000177853	ZNF518A	0.0143524	0.129	A3SS
ENSG00000170322	NFRKB	0.0380336	0.13	A3SS
ENSG00000114770	ABCC5	0.0451059	0.133	A3SS
ENSG00000116641	DOCK7	5.01461e-10	0.142	A3SS
ENSG00000103037	SETD6	9.94284e-07	0.145	A3SS
ENSG00000172830	SSH3	1.04114e-07	0.146	A3SS
ENSG00000107551	RASSF4	1.48783e-08	0.147	A3SS
ENSG00000167767	KRT80	0.0444155	0.15	A3SS
ENSG00000175215	CTDSP2	0.0112788	0.154	A3SS
ENSG00000215908	CROCCP2	0.0293833	0.158	A3SS
ENSG00000078808	SDF4	2.66163e-06	0.161	A3SS
ENSG00000161265	U2AF1L4	0.00134675	0.168	A3SS
ENSG00000105705	SUGP1	0.0043533	0.168	A3SS
ENSG00000215908	CROCCP2	0.0321102	0.169	A3SS
ENSG00000159069	FBXW5	0.0431449	0.17	A3SS
ENSG00000072134	EPN2	2.65386e-05	0.171	A3SS
ENSG00000102710	SUPT20H	0.00242668	0.171	A3SS
ENSG00000089006	SNX5	0.011133	0.175	A3SS
ENSG00000157538	VPS26C	0.000200782	0.178	A3SS
ENSG00000205531	NAP1L4	0.000146098	0.179	A3SS
ENSG00000131503	ANKHD1	0.0108333	0.18	A3SS
ENSG00000134744	TUT4	0.0393467	0.184	A3SS
ENSG00000095637	SORBS1	0.00344422	0.189	A3SS
ENSG00000285219	HULC	3.17423e-07	0.19	A3SS
ENSG00000175854	SWI5	0.00609128	0.19	A3SS
ENSG00000166987	MBD6	2.54953e-05	0.191	A3SS
ENSG00000079432	CIC	0.0460171	0.192	A3SS
ENSG00000101298	SNPH	0.000511172	0.208	A3SS
ENSG00000141068	KSR1	0.00315808	0.209	A3SS
ENSG00000150401	DCUN1D2	0.00279973	0.219	A3SS
ENSG00000215908	CROCCP2	0.00280417	0.22	A3SS
ENSG00000224078	SNHG14	0.0005426	0.226	A3SS
ENSG00000167985	SDHAF2	3.10289e-07	0.234	A3SS
ENSG00000163931	TKT	8.39336e-07	0.261	A3SS
ENSG00000181381	DDX60L	7.92016e-06	0.261	A3SS
ENSG00000166263	STXBP4	1.71419e-10	0.262	A3SS
ENSG00000106415	GLCCI1	0.00143959	0.296	A3SS
ENSG00000172890	NADSYN1	1.22053e-08	0.312	A3SS
ENSG00000143337	TOR1AIP1	0	0.451	A3SS
ENSG00000205309	NT5M	3.63227e-06	-0.433	A5SS
ENSG00000137806	NDUFAF1	1.41344e-10	-0.37	A5SS
ENSG00000102103	PQBP1	4.48419e-05	-0.341	A5SS
ENSG00000249859	PVT1	0.00551954	-0.339	A5SS
ENSG00000176293	ZNF135	8.08326e-05	-0.255	A5SS
ENSG00000247708	STX18-AS1	0.000998578	-0.255	A5SS
ENSG00000160336	ZNF761	0.00164001	-0.253	A5SS
ENSG00000288558	DUS4L-BCAP29	0.00437225	-0.23	A5SS
ENSG00000174652	ZNF266	0.000800201	-0.223	A5SS
ENSG00000176731	RBIS	1.3069e-05	-0.221	A5SS
ENSG00000174652	ZNF266	0.00167897	-0.217	A5SS
ENSG00000107864	CPEB3	0.00596398	-0.208	A5SS
ENSG00000183569	SERHL2	0.00639437	-0.206	A5SS
ENSG00000151746	BICD1	9.2039e-07	-0.206	A5SS
ENSG00000103275	UBE2I	0.00076541	-0.199	A5SS
ENSG00000138767	CNOT6L	0.0377358	-0.193	A5SS
ENSG00000133226	SRRM1	1.69058e-07	-0.189	A5SS
ENSG00000129484	PARP2	0.00701648	-0.187	A5SS
ENSG00000117682	DHDDS	0.000256465	-0.184	A5SS
ENSG00000196655	TRAPPC4	0.00643438	-0.179	A5SS
ENSG00000168385	SEPTIN2	0.00363875	-0.173	A5SS
ENSG00000095066	HOOK2	0.0330672	-0.171	A5SS
ENSG00000100744	GSKIP	1.23605e-08	-0.166	A5SS
ENSG00000154134	ROBO3	1.45613e-05	-0.164	A5SS
ENSG00000103227	LMF1	2.90835e-11	-0.157	A5SS
ENSG00000072756	TRNT1	0.000147722	-0.157	A5SS
ENSG00000183762	KREMEN1	0.00930566	-0.154	A5SS
ENSG00000158201	ABHD3	0.0103309	-0.15	A5SS
ENSG00000108963	DPH1	1.93241e-05	-0.146	A5SS
ENSG00000221923	ZNF880	0.0175512	-0.144	A5SS
ENSG00000168385	SEPTIN2	0.00333234	-0.136	A5SS
ENSG00000105483	CARD8	0.0408595	-0.135	A5SS
ENSG00000167280	ENGASE	0.00128293	-0.134	A5SS
ENSG00000135424	ITGA7	0.00364311	-0.129	A5SS
ENSG00000262879		0.00133542	-0.126	A5SS
ENSG00000174306	ZHX3	0.0478246	-0.124	A5SS
ENSG00000114626	ABTB1	0.0383055	-0.123	A5SS
ENSG00000050426	LETMD1	0.00282849	-0.123	A5SS
ENSG00000121753	ADGRB2	0.00242391	-0.115	A5SS
ENSG00000124356	STAMBP	0.00054119	-0.114	A5SS
ENSG00000170919	TPT1-AS1	0.0178107	-0.114	A5SS
ENSG00000108001	EBF3	0.00512107	-0.114	A5SS
ENSG00000198561	CTNND1	0.0335849	-0.112	A5SS
ENSG00000117569	PTBP2	0.0284927	-0.11	A5SS
ENSG00000055950	MRPL43	8.43769e-15	-0.11	A5SS
ENSG00000198909	MAP3K3	0.0140254	-0.103	A5SS
ENSG00000105202	FBL	0.00149394	-0.101	A5SS
ENSG00000197989	SNHG12	0.0324905	-0.101	A5SS
ENSG00000058673	ZC3H11A	0.00079497	0.1	A5SS
ENSG00000103253	HAGHL	0.00771854	0.1	A5SS
ENSG00000224078	SNHG14	0.00104083	0.101	A5SS
ENSG00000204406	MBD5	0.0397595	0.103	A5SS
ENSG00000151090	THRB	0.000473257	0.107	A5SS
ENSG00000089639	GMIP	0.0493016	0.109	A5SS
ENSG00000225746	MEG8	0.00532812	0.111	A5SS
ENSG00000177409	SAMD9L	0.0137286	0.111	A5SS
ENSG00000118058	KMT2A	2.66822e-05	0.111	A5SS
ENSG00000156983	BRPF1	0.0234293	0.112	A5SS
ENSG00000214719		0.000807402	0.113	A5SS
ENSG00000174891	RSRC1	0.0134357	0.113	A5SS
ENSG00000107521	HPS1	1.73101e-08	0.115	A5SS
ENSG00000239779	WBP1	2.1376e-06	0.116	A5SS
ENSG00000125458	NT5C	7.00834e-08	0.118	A5SS
ENSG00000117450	PRDX1	6.83829e-06	0.119	A5SS
ENSG00000166352	IFTAP	0.00128137	0.12	A5SS
ENSG00000067445	TRO	0.00365868	0.12	A5SS
ENSG00000069493	CLEC2D	6.21054e-05	0.12	A5SS
ENSG00000175106	TVP23C	4.72273e-06	0.121	A5SS
ENSG00000263753	LINC00667	0.00395697	0.122	A5SS
ENSG00000177728	TMEM94	0.00552042	0.122	A5SS
ENSG00000182325	FBXL6	0.0103982	0.122	A5SS
ENSG00000235257	ITGA9-AS1	0.0323815	0.124	A5SS
ENSG00000075407	ZNF37A	0.0196969	0.125	A5SS
ENSG00000196152	ZNF79	1.94641e-05	0.126	A5SS
ENSG00000214548	MEG3	0.000392636	0.128	A5SS
ENSG00000141577	CEP131	0.0224828	0.131	A5SS
ENSG00000170325	PRDM10	3.46575e-08	0.14	A5SS
ENSG00000006757	PNPLA4	0.0460896	0.141	A5SS
ENSG00000113240	CLK4	0.00367864	0.143	A5SS
ENSG00000166845	C18orf54	0.0260142	0.144	A5SS
ENSG00000218510	LINC00339	0.017673	0.144	A5SS
ENSG00000247828	TMEM161B-AS1	0.00384883	0.145	A5SS
ENSG00000048162	NOP16	5.8179e-07	0.147	A5SS
ENSG00000165359	INTS6L	0.0313147	0.15	A5SS
ENSG00000132122	SPATA6	0.000336681	0.151	A5SS
ENSG00000124356	STAMBP	1.13243e-14	0.152	A5SS
ENSG00000197062	ZSCAN26	0.0167524	0.156	A5SS
ENSG00000149636	DSN1	4.08504e-05	0.159	A5SS
ENSG00000154134	ROBO3	0.0495147	0.166	A5SS
ENSG00000261040	WFDC21P	0.039054	0.166	A5SS
ENSG00000168259	DNAJC7	0.00487736	0.168	A5SS
ENSG00000196268	ZNF493	0.000155801	0.169	A5SS
ENSG00000247708	STX18-AS1	1.07196e-07	0.169	A5SS
ENSG00000148399	DPH7	4.43949e-08	0.181	A5SS
ENSG00000267106	ZNF561-AS1	0.0286573	0.184	A5SS
ENSG00000148187	MRRF	5.30068e-06	0.188	A5SS
ENSG00000138303	ASCC1	1.62337e-12	0.197	A5SS
ENSG00000145819	ARHGAP26	0.0286112	0.199	A5SS
ENSG00000010361	FUZ	0.00307474	0.201	A5SS
ENSG00000125454	SLC25A19	2.39476e-06	0.202	A5SS
ENSG00000100099	HPS4	0.0174133	0.21	A5SS
ENSG00000146540	C7orf50	0.000223227	0.21	A5SS
ENSG00000139998	RAB15	0.000448848	0.237	A5SS
ENSG00000234684	SDCBP2-AS1	0.000450713	0.249	A5SS
ENSG00000167384	ZNF180	7.56495e-06	0.29	A5SS
ENSG00000181991	MRPS11	6.31114e-06	0.295	A5SS
ENSG00000196628	TCF4	2.09918e-10	0.3	A5SS
ENSG00000144061	NPHP1	0.0429983	0.302	A5SS
ENSG00000165568	AKR1E2	2.87733e-05	-0.304	MXE
ENSG00000241316	SUCLG2-AS1	0.000383108	-0.298	MXE
ENSG00000256825		5.23119e-07	-0.268	MXE
ENSG00000181722	ZBTB20	0.00245601	-0.263	MXE
ENSG00000095794	CREM	0.00914622	-0.263	MXE
ENSG00000113790	EHHADH	0.000741827	-0.259	MXE
ENSG00000223745	CCDC18-AS1	0.0331355	-0.258	MXE
ENSG00000179818	PCBP1-AS1	0.0050943	-0.256	MXE
ENSG00000254413	CHKB-CPT1B	2.3111e-06	-0.254	MXE
ENSG00000154710	RABGEF1	0.0057243	-0.251	MXE
ENSG00000215252	GOLGA8B	8.43291e-11	-0.245	MXE
ENSG00000186567	CEACAM19	0.00841934	-0.244	MXE
ENSG00000165209	STRBP	0.000508073	-0.244	MXE
ENSG00000165115	KIF27	0.0060072	-0.241	MXE
ENSG00000219626	FAM228B	0.0012357	-0.239	MXE
ENSG00000151687	ANKAR	0.00267248	-0.23	MXE
ENSG00000160255	ITGB2	0.000528247	-0.228	MXE
ENSG00000100150	DEPDC5	0.01531	-0.227	MXE
ENSG00000180229	HERC2P3	0.000609304	-0.221	MXE
ENSG00000277149	TYW1B	0.00109935	-0.219	MXE
ENSG00000228315	GUSBP11	0.000940159	-0.218	MXE
ENSG00000168778	TCTN2	0.00248534	-0.216	MXE
ENSG00000214548	MEG3	1.8561e-06	-0.213	MXE
ENSG00000119684	MLH3	0.000165236	-0.212	MXE
ENSG00000153113	CAST	0	-0.206	MXE
ENSG00000153982	GDPD1	0.0160722	-0.205	MXE
ENSG00000249859	PVT1	0.000888175	-0.204	MXE
ENSG00000288632		0.00932456	-0.203	MXE
ENSG00000171475	WIPF2	2.97787e-06	-0.202	MXE
ENSG00000127419	TMEM175	0.00177781	-0.196	MXE
ENSG00000204525	HLA-C	4.97366e-08	-0.192	MXE
ENSG00000100077	GRK3	0.00797317	-0.191	MXE
ENSG00000274642		0.000473287	-0.191	MXE
ENSG00000224078	SNHG14	0.0317799	-0.19	MXE
ENSG00000106100	NOD1	0.0135457	-0.19	MXE
ENSG00000249859	PVT1	9.08786e-05	-0.19	MXE
ENSG00000108509	CAMTA2	1.70064e-08	-0.189	MXE
ENSG00000143337	TOR1AIP1	0.000140431	-0.189	MXE
ENSG00000132122	SPATA6	0.0193592	-0.189	MXE
ENSG00000105483	CARD8	0.00970255	-0.185	MXE
ENSG00000135976	ANKRD36	0.00674931	-0.185	MXE
ENSG00000228315	GUSBP11	2.69789e-09	-0.18	MXE
ENSG00000164674	SYTL3	0.0269899	-0.179	MXE
ENSG00000109066	TMEM104	0.0307978	-0.178	MXE
ENSG00000137073	UBAP2	0.000485127	-0.178	MXE
ENSG00000011143	MKS1	0.0105743	-0.175	MXE
ENSG00000138640	FAM13A	0.00191502	-0.172	MXE
ENSG00000170906	NDUFA3	0.00765083	-0.172	MXE
ENSG00000160801	PTH1R	0.038632	-0.17	MXE
ENSG00000174177	CTU2	0.000704823	-0.169	MXE
ENSG00000138798	EGF	0.014608	-0.169	MXE
ENSG00000135913	USP37	0.00405235	-0.169	MXE
ENSG00000155657	TTN	0.0214033	-0.167	MXE
ENSG00000130021	PUDP	0.00111148	-0.167	MXE
ENSG00000273345		0.00744661	-0.166	MXE
ENSG00000214548	MEG3	1.4216e-10	-0.166	MXE
ENSG00000233184		0.015204	-0.165	MXE
ENSG00000214548	MEG3	1.35335e-10	-0.165	MXE
ENSG00000273345		0.000690418	-0.164	MXE
ENSG00000106346	USP42	0.00602734	-0.163	MXE
ENSG00000157540	DYRK1A	0.000299637	-0.162	MXE
ENSG00000115977	AAK1	0.0200788	-0.162	MXE
ENSG00000135976	ANKRD36	0.0497032	-0.161	MXE
ENSG00000106772	PRUNE2	0.0367081	-0.161	MXE
ENSG00000032219	ARID4A	0.0088635	-0.16	MXE
ENSG00000160299	PCNT	0.0147758	-0.159	MXE
ENSG00000165259	HDX	5.76686e-05	-0.158	MXE
ENSG00000088035	ALG6	2.96816e-06	-0.157	MXE
ENSG00000233184		0.0241734	-0.156	MXE
ENSG00000262879		0.000104321	-0.154	MXE
ENSG00000255439		2.61693e-05	-0.154	MXE
ENSG00000129158	SERGEF	0.0147382	-0.153	MXE
ENSG00000206559	ZCWPW2	0.0339659	-0.153	MXE
ENSG00000164048	ZNF589	0.00693424	-0.152	MXE
ENSG00000101040	ZMYND8	4.06424e-10	-0.152	MXE
ENSG00000183597	TANGO2	2.63985e-06	-0.152	MXE
ENSG00000101452	DHX35	2.23314e-06	-0.151	MXE
ENSG00000048342	CC2D2A	0.00647431	-0.151	MXE
ENSG00000184313	MROH7	0.0277565	-0.15	MXE
ENSG00000196511	TPK1	0.00903631	-0.15	MXE
ENSG00000145687	SSBP2	0.000266307	-0.149	MXE
ENSG00000248672	LY75-CD302	2.44914e-05	-0.147	MXE
ENSG00000100490	CDKL1	0.0194619	-0.146	MXE
ENSG00000136878	USP20	0.02768	-0.146	MXE
ENSG00000233184		0.030846	-0.146	MXE
ENSG00000070501	POLB	0.00474075	-0.146	MXE
ENSG00000087053	MTMR2	0.0459045	-0.146	MXE
ENSG00000144935	TRPC1	2.86265e-05	-0.145	MXE
ENSG00000196323	ZBTB44	0.00612143	-0.145	MXE
ENSG00000188001	TPRG1	0.0208455	-0.144	MXE
ENSG00000138750	NUP54	0.000260182	-0.144	MXE
ENSG00000064989	CALCRL	0.0409188	-0.144	MXE
ENSG00000099290	WASHC2A	0.00723373	-0.143	MXE
ENSG00000215883	CYB5RL	0.00425278	-0.142	MXE
ENSG00000079819	EPB41L2	0.000722914	-0.142	MXE
ENSG00000078487	ZCWPW1	0.0154631	-0.142	MXE
ENSG00000151292	CSNK1G3	0.000757614	-0.141	MXE
ENSG00000215883	CYB5RL	0.0203609	-0.141	MXE
ENSG00000156170	NDUFAF6	0.0173016	-0.141	MXE
ENSG00000136169	SETDB2	0.019949	-0.141	MXE
ENSG00000168255	POLR2J3	0.0198305	-0.14	MXE
ENSG00000173166	RAPH1	0.0191261	-0.139	MXE
ENSG00000030304	MUSK	2.40376e-07	-0.139	MXE
ENSG00000196295	GARS1-DT	0.00978188	-0.139	MXE
ENSG00000168803	ADAL	7.14156e-06	-0.137	MXE
ENSG00000109686	SH3D19	0.0205537	-0.137	MXE
ENSG00000129116	PALLD	8.12484e-07	-0.136	MXE
ENSG00000125885	MCM8	0.00220887	-0.135	MXE
ENSG00000175455	CCDC14	0.035436	-0.135	MXE
ENSG00000283782		0.000893549	-0.135	MXE
ENSG00000133059	DSTYK	0.0431253	-0.135	MXE
ENSG00000117335	CD46	0.00358835	-0.134	MXE
ENSG00000214548	MEG3	0.0278878	-0.134	MXE
ENSG00000268362		0.00067326	-0.134	MXE
ENSG00000147649	MTDH	0.00270282	-0.134	MXE
ENSG00000032742	IFT88	0.00771024	-0.133	MXE
ENSG00000214548	MEG3	0.0295403	-0.133	MXE
ENSG00000223959	AFG3L1P	0.012451	-0.133	MXE
ENSG00000121957	GPSM2	0.000385341	-0.132	MXE
ENSG00000121957	GPSM2	0.000384647	-0.131	MXE
ENSG00000152348	ATG10	0.0404636	-0.131	MXE
ENSG00000087053	MTMR2	0.0200967	-0.131	MXE
ENSG00000185305	ARL15	0.0140124	-0.13	MXE
ENSG00000179818	PCBP1-AS1	0.0235441	-0.13	MXE
ENSG00000141376	BCAS3	0.000102567	-0.13	MXE
ENSG00000277149	TYW1B	0.0259432	-0.129	MXE
ENSG00000067208	EVI5	0.00709985	-0.129	MXE
ENSG00000172765	TMCC1	3.15389e-06	-0.129	MXE
ENSG00000074935	TUBE1	0.0211336	-0.128	MXE
ENSG00000135976	ANKRD36	0.00647515	-0.128	MXE
ENSG00000273345		0.00584905	-0.126	MXE
ENSG00000163249	CCNYL1	0.0135883	-0.126	MXE
ENSG00000205309	NT5M	0.00780465	-0.125	MXE
ENSG00000173889	PHC3	0.000109394	-0.125	MXE
ENSG00000138798	EGF	0.034819	-0.125	MXE
ENSG00000275052	PPP4R3B	0.00784757	-0.125	MXE
ENSG00000151687	ANKAR	0.0368593	-0.125	MXE
ENSG00000214960	CRPPA	0.035822	-0.124	MXE
ENSG00000160062	ZBTB8A	0.011534	-0.124	MXE
ENSG00000175287	PHYHD1	0.0444057	-0.124	MXE
ENSG00000066777	ARFGEF1	0.0224693	-0.122	MXE
ENSG00000111961	SASH1	0.0226086	-0.122	MXE
ENSG00000168255	POLR2J3	0.00139474	-0.122	MXE
ENSG00000107815	TWNK	0.000162601	-0.122	MXE
ENSG00000101773	RBBP8	0.0076849	-0.12	MXE
ENSG00000223745	CCDC18-AS1	0.0449891	-0.12	MXE
ENSG00000214548	MEG3	0.00236418	-0.12	MXE
ENSG00000047579	DTNBP1	1.42037e-06	-0.12	MXE
ENSG00000137073	UBAP2	0.0105111	-0.119	MXE
ENSG00000159216	RUNX1	0.0142536	-0.118	MXE
ENSG00000204120	GIGYF2	0.00393413	-0.118	MXE
ENSG00000233184		0.0182284	-0.118	MXE
ENSG00000130595	TNNT3	0.00010084	-0.118	MXE
ENSG00000166169	POLL	6.32264e-05	-0.118	MXE
ENSG00000049192	ADAMTS6	0.0231733	-0.117	MXE
ENSG00000153317	ASAP1	0.00249637	-0.117	MXE
ENSG00000128908	INO80	0.0294807	-0.116	MXE
ENSG00000175309	PHYKPL	0.0158591	-0.116	MXE
ENSG00000129158	SERGEF	0.0181784	-0.116	MXE
ENSG00000156170	NDUFAF6	0.0102028	-0.116	MXE
ENSG00000168397	ATG4B	0.000321769	-0.115	MXE
ENSG00000172456	FGGY	0.02901	-0.115	MXE
ENSG00000183580	FBXL7	0.0381449	-0.115	MXE
ENSG00000138380	CARF	0.00685552	-0.115	MXE
ENSG00000223959	AFG3L1P	0.00601328	-0.115	MXE
ENSG00000183828	NUDT14	0.000144687	-0.114	MXE
ENSG00000105928	GSDME	0.0150552	-0.113	MXE
ENSG00000147862	NFIB	0.0147428	-0.113	MXE
ENSG00000240184	PCDHGC3	6.2421e-05	-0.113	MXE
ENSG00000183091	NEB	4.40175e-05	-0.112	MXE
ENSG00000156171	DRAM2	2.01861e-05	-0.112	MXE
ENSG00000111596	CNOT2	0.0225234	-0.112	MXE
ENSG00000102977	ACD	0.0163305	-0.111	MXE
ENSG00000137960	GIPC2	0.0154753	-0.111	MXE
ENSG00000214548	MEG3	0.00296219	-0.111	MXE
ENSG00000119777	TMEM214	0.00897051	-0.111	MXE
ENSG00000169902	TPST1	0.000626301	-0.111	MXE
ENSG00000204120	GIGYF2	5.89747e-07	-0.11	MXE
ENSG00000143924	EML4	0.00167577	-0.11	MXE
ENSG00000175600	SUGCT	0.031989	-0.11	MXE
ENSG00000103248	MTHFSD	0.000320449	-0.109	MXE
ENSG00000277149	TYW1B	0.0147812	-0.109	MXE
ENSG00000155657	TTN	0.00184275	-0.109	MXE
ENSG00000137821	LRRC49	0.0344141	-0.109	MXE
ENSG00000124588	NQO2	8.04284e-08	-0.109	MXE
ENSG00000130595	TNNT3	0.00278137	-0.109	MXE
ENSG00000147862	NFIB	0.0162258	-0.109	MXE
ENSG00000275004	ZNF280B	0.01436	-0.109	MXE
ENSG00000119686	FLVCR2	0.00485179	-0.108	MXE
ENSG00000271425	NBPF10	0.0051423	-0.108	MXE
ENSG00000106397	PLOD3	0.0328001	-0.108	MXE
ENSG00000103248	MTHFSD	0.033073	-0.107	MXE
ENSG00000155542	SETD9	0.00918142	-0.107	MXE
ENSG00000145794	MEGF10	2.59412e-05	-0.107	MXE
ENSG00000105186	ANKRD27	0.00137344	-0.106	MXE
ENSG00000073711	PPP2R3A	0.0159111	-0.106	MXE
ENSG00000103174	NAGPA	0.00254463	-0.105	MXE
ENSG00000206503	HLA-A	0.00219404	-0.105	MXE
ENSG00000161813	LARP4	2.56061e-06	-0.105	MXE
ENSG00000116580	GON4L	0.0415593	-0.105	MXE
ENSG00000198431	TXNRD1	0.0440785	-0.105	MXE
ENSG00000163827	LRRC2	0.0134372	-0.104	MXE
ENSG00000136643	RPS6KC1	0.00138561	-0.104	MXE
ENSG00000152359	POC5	0.049341	-0.104	MXE
ENSG00000135540	NHSL1	0.010239	-0.103	MXE
ENSG00000157426	AASDH	0.0111746	-0.103	MXE
ENSG00000189308	LIN54	0.00440242	-0.101	MXE
ENSG00000155657	TTN	0.016775	-0.101	MXE
ENSG00000204217	BMPR2	0.000461778	-0.101	MXE
ENSG00000083544	TDRD3	0.00641194	-0.101	MXE
ENSG00000143156	NME7	0.000350837	-0.101	MXE
ENSG00000118518	RNF146	5.28941e-06	-0.101	MXE
ENSG00000124782	RREB1	0.0353462	-0.1	MXE
ENSG00000197603	CPLANE1	0.00172739	-0.1	MXE
ENSG00000136153	LMO7	0.000143985	-0.1	MXE
ENSG00000075643	MOCOS	0.0207046	0.1	MXE
ENSG00000185024	BRF1	0.0328801	0.1	MXE
ENSG00000204120	GIGYF2	0.00055143	0.1	MXE
ENSG00000010295	IFFO1	6.57664e-05	0.1	MXE
ENSG00000142330	CAPN10	0.0172025	0.1	MXE
ENSG00000163960	UBXN7	0.00519729	0.1	MXE
ENSG00000189144	ZNF573	6.7584e-05	0.101	MXE
ENSG00000182718	ANXA2	0.00211255	0.101	MXE
ENSG00000138686	BBS7	0.001802	0.101	MXE
ENSG00000164494	PDSS2	0.0282152	0.101	MXE
ENSG00000187239	FNBP1	0.0229916	0.101	MXE
ENSG00000101745	ANKRD12	0.0106229	0.102	MXE
ENSG00000140474	ULK3	0.0130768	0.102	MXE
ENSG00000136295	TTYH3	0.020587	0.102	MXE
ENSG00000116117	PARD3B	0.0135422	0.102	MXE
ENSG00000047346	FAM214A	0.0492352	0.103	MXE
ENSG00000155657	TTN	0.00392079	0.103	MXE
ENSG00000054392	HHAT	0.0182	0.103	MXE
ENSG00000083720	OXCT1	0.00791525	0.103	MXE
ENSG00000124784	RIOK1	0.0259808	0.104	MXE
ENSG00000168038	ULK4	0.0116206	0.104	MXE
ENSG00000054392	HHAT	0.0301071	0.104	MXE
ENSG00000060642	PIGV	0.0165355	0.104	MXE
ENSG00000171103	TRMT61B	0.0449424	0.104	MXE
ENSG00000224078	SNHG14	0.00542925	0.104	MXE
ENSG00000183091	NEB	0.00529268	0.104	MXE
ENSG00000079691	CARMIL1	0.0442203	0.105	MXE
ENSG00000162851	TFB2M	0.00449441	0.105	MXE
ENSG00000206503	HLA-A	0	0.106	MXE
ENSG00000108389	MTMR4	0.00359969	0.107	MXE
ENSG00000169062	UPF3A	0.0163729	0.107	MXE
ENSG00000154511	DIPK1A	3.01301e-05	0.107	MXE
ENSG00000149557	FEZ1	0.0150748	0.107	MXE
ENSG00000107771	CCSER2	0.028324	0.107	MXE
ENSG00000104497	SNX16	2.67795e-07	0.108	MXE
ENSG00000217128	FNIP1	0.00852124	0.108	MXE
ENSG00000172175	MALT1	0.00529007	0.108	MXE
ENSG00000122778	KIAA1549	0.0152048	0.108	MXE
ENSG00000101391	CDK5RAP1	0.0394193	0.109	MXE
ENSG00000150527	MIA2	0.00294891	0.109	MXE
ENSG00000163071	SPATA18	0.00175386	0.109	MXE
ENSG00000166377	ATP9B	0.0117088	0.109	MXE
ENSG00000249859	PVT1	0.0377205	0.109	MXE
ENSG00000135272	MDFIC	0.000152054	0.109	MXE
ENSG00000168411	RFWD3	0.00981182	0.11	MXE
ENSG00000284770	TBCE	0.000137716	0.11	MXE
ENSG00000149657	LSM14B	0.0470979	0.11	MXE
ENSG00000241973	PI4KA	0.00173795	0.11	MXE
ENSG00000140396	NCOA2	0.0268862	0.11	MXE
ENSG00000075539	FRYL	0.0436965	0.11	MXE
ENSG00000100116	GCAT	0.00156725	0.11	MXE
ENSG00000155657	TTN	9.62497e-06	0.111	MXE
ENSG00000134759	ELP2	8.08732e-05	0.111	MXE
ENSG00000162929	KIAA1841	0.0269814	0.111	MXE
ENSG00000072401	UBE2D1	0.000533186	0.111	MXE
ENSG00000070366	SMG6	0.00317676	0.112	MXE
ENSG00000150527	MIA2	0.0447046	0.112	MXE
ENSG00000158987	RAPGEF6	0.00659796	0.112	MXE
ENSG00000164306	PRIMPOL	0.0155908	0.112	MXE
ENSG00000106771	TMEM245	0.00221804	0.112	MXE
ENSG00000030066	NUP160	0.00438186	0.112	MXE
ENSG00000131844	MCCC2	0.00946015	0.113	MXE
ENSG00000111731	C2CD5	0.0187936	0.113	MXE
ENSG00000149294	NCAM1	5.19457e-06	0.113	MXE
ENSG00000173821	RNF213	0.0117058	0.114	MXE
ENSG00000115355	CCDC88A	0.00168578	0.114	MXE
ENSG00000158850	B4GALT3	0.00314903	0.114	MXE
ENSG00000163359	COL6A3	3.81011e-08	0.114	MXE
ENSG00000101639	CEP192	0.0219041	0.115	MXE
ENSG00000051825	MPHOSPH9	0.0227184	0.115	MXE
ENSG00000125247	TMTC4	0.00326328	0.116	MXE
ENSG00000285106		0.0193947	0.117	MXE
ENSG00000140859	KIFC3	0.00118513	0.117	MXE
ENSG00000105321	CCDC9	0.0161913	0.118	MXE
ENSG00000154175	ABI3BP	0.0129995	0.118	MXE
ENSG00000187257	RSBN1L	0.00462746	0.118	MXE
ENSG00000204228	HSD17B8	0.0468925	0.119	MXE
ENSG00000101935	AMMECR1	0.0134762	0.119	MXE
ENSG00000173818	ENDOV	0.0150204	0.12	MXE
ENSG00000137393	RNF144B	0.00031753	0.12	MXE
ENSG00000177409	SAMD9L	0.00708236	0.12	MXE
ENSG00000278318	ZNF229	0.0199606	0.121	MXE
ENSG00000162227	TAF6L	0.0221589	0.121	MXE
ENSG00000112110	MRPL18	4.55191e-15	0.121	MXE
ENSG00000101639	CEP192	0.026381	0.122	MXE
ENSG00000065357	DGKA	6.27461e-05	0.122	MXE
ENSG00000170271	FAXDC2	0.00618932	0.122	MXE
ENSG00000162929	KIAA1841	0.0415665	0.122	MXE
ENSG00000139083	ETV6	0.043377	0.122	MXE
ENSG00000104361	NIPAL2	0.0440046	0.122	MXE
ENSG00000005810	MYCBP2	0.0158544	0.122	MXE
ENSG00000100376	FAM118A	0.0112931	0.123	MXE
ENSG00000184465	WDR27	0.0161043	0.123	MXE
ENSG00000182173	TSEN54	0.00776247	0.124	MXE
ENSG00000155657	TTN	7.26854e-06	0.124	MXE
ENSG00000166377	ATP9B	0.019084	0.124	MXE
ENSG00000144791	LIMD1	0.0123669	0.124	MXE
ENSG00000003989	SLC7A2	5.16356e-05	0.125	MXE
ENSG00000105948	TTC26	0.0324311	0.125	MXE
ENSG00000168385	SEPTIN2	0.000693899	0.125	MXE
ENSG00000150527	MIA2	0.00284756	0.126	MXE
ENSG00000173402	DAG1	0.0345146	0.126	MXE
ENSG00000144535	DIS3L2	0.0467161	0.126	MXE
ENSG00000078699	CBFA2T2	0.0165424	0.127	MXE
ENSG00000159685	CHCHD6	0.00196499	0.127	MXE
ENSG00000154370	TRIM11	3.87052e-05	0.128	MXE
ENSG00000164654	MIOS	2.68555e-09	0.128	MXE
ENSG00000288558	DUS4L-BCAP29	0.00815711	0.128	MXE
ENSG00000171988	JMJD1C	7.74386e-05	0.128	MXE
ENSG00000148481	MINDY3	0.00170032	0.129	MXE
ENSG00000204149	AGAP6	0.0197322	0.13	MXE
ENSG00000185615	PDIA2	0.0171053	0.13	MXE
ENSG00000138036	DYNC2LI1	0.00386309	0.13	MXE
ENSG00000155657	TTN	0.0040376	0.131	MXE
ENSG00000079335	CDC14A	0.0283976	0.131	MXE
ENSG00000121716	PILRB	0.0288586	0.132	MXE
ENSG00000203791	EEF1AKMT2	0.0151459	0.132	MXE
ENSG00000187239	FNBP1	0.00179438	0.133	MXE
ENSG00000157426	AASDH	0.0108159	0.134	MXE
ENSG00000197386	HTT	0.012854	0.134	MXE
ENSG00000183077	AFMID	0.0396783	0.135	MXE
ENSG00000178202	POGLUT3	0.00248695	0.135	MXE
ENSG00000160741	CRTC2	0.0155017	0.136	MXE
ENSG00000109184	DCUN1D4	8.1742e-05	0.136	MXE
ENSG00000160801	PTH1R	0.0304121	0.136	MXE
ENSG00000197555	SIPA1L1	0.0422162	0.137	MXE
ENSG00000070540	WIPI1	0	0.137	MXE
ENSG00000144674	GOLGA4	0.0280344	0.137	MXE
ENSG00000144674	GOLGA4	0.0217954	0.137	MXE
ENSG00000168385	SEPTIN2	6.84281e-05	0.137	MXE
ENSG00000198160	MIER1	0.035697	0.138	MXE
ENSG00000140859	KIFC3	0.0093699	0.138	MXE
ENSG00000198795	ZNF521	0.0026703	0.138	MXE
ENSG00000183091	NEB	0.00149658	0.139	MXE
ENSG00000147419	CCDC25	0.000371919	0.139	MXE
ENSG00000101452	DHX35	0.04051	0.14	MXE
ENSG00000007545	CRAMP1	0.000144716	0.14	MXE
ENSG00000103222	ABCC1	0.00344389	0.141	MXE
ENSG00000272752	STAG3L5P-PVRIG2P-PILRB	0.00829347	0.141	MXE
ENSG00000144115	THNSL2	0.0045608	0.141	MXE
ENSG00000147050	KDM6A	0.00325986	0.142	MXE
ENSG00000261556	SMG1P7	0.00941408	0.143	MXE
ENSG00000183597	TANGO2	0.0001656	0.143	MXE
ENSG00000124459	ZNF45	0.00410692	0.144	MXE
ENSG00000197050	ZNF420	0.00249868	0.144	MXE
ENSG00000127952	STYXL1	0.00471916	0.144	MXE
ENSG00000049323	LTBP1	0.00934592	0.144	MXE
ENSG00000137522	RNF121	0.0255307	0.145	MXE
ENSG00000185947	ZNF267	0.0188646	0.146	MXE
ENSG00000138798	EGF	0.018446	0.146	MXE
ENSG00000157680	DGKI	0.00612959	0.146	MXE
ENSG00000125247	TMTC4	0.000333937	0.15	MXE
ENSG00000206503	HLA-A	4.66378e-06	0.15	MXE
ENSG00000263956	NBPF11	0.0360484	0.15	MXE
ENSG00000149294	NCAM1	0.000116504	0.151	MXE
ENSG00000144283	PKP4	0.00142213	0.152	MXE
ENSG00000166377	ATP9B	0.0065644	0.152	MXE
ENSG00000254536		0.0015993	0.152	MXE
ENSG00000118420	UBE3D	0.00500524	0.153	MXE
ENSG00000049618	ARID1B	0.00763163	0.154	MXE
ENSG00000219626	FAM228B	0.000427022	0.154	MXE
ENSG00000006704	GTF2IRD1	0.00533143	0.155	MXE
ENSG00000100320	RBFOX2	0.0445409	0.156	MXE
ENSG00000155657	TTN	1.19113e-08	0.156	MXE
ENSG00000153214	TMEM87B	0.000314598	0.156	MXE
ENSG00000158691	ZSCAN12	0.0107397	0.158	MXE
ENSG00000206503	HLA-A	1.66983e-08	0.161	MXE
ENSG00000214765	SEPTIN7P2	0.0104622	0.161	MXE
ENSG00000049618	ARID1B	0.0149972	0.162	MXE
ENSG00000197467	COL13A1	0.000222871	0.162	MXE
ENSG00000157600	TMEM164	4.97533e-05	0.162	MXE
ENSG00000162601	MYSM1	0.0426219	0.163	MXE
ENSG00000155657	TTN	6.89671e-05	0.164	MXE
ENSG00000196756	SNHG17	0.00188682	0.165	MXE
ENSG00000100023	PPIL2	0.00298899	0.165	MXE
ENSG00000197140	ADAM32	0.00558549	0.165	MXE
ENSG00000075643	MOCOS	0.000338469	0.166	MXE
ENSG00000196935	SRGAP1	0.00519375	0.166	MXE
ENSG00000015153	YAF2	0.0227756	0.166	MXE
ENSG00000142197	DOP1B	0.00767794	0.167	MXE
ENSG00000140525	FANCI	0.0288622	0.167	MXE
ENSG00000068615	REEP1	4.80979e-06	0.168	MXE
ENSG00000064787	BCAS1	4.50666e-06	0.169	MXE
ENSG00000174799	CEP135	1.70986e-05	0.171	MXE
ENSG00000174501	ANKRD36C	0.009714	0.172	MXE
ENSG00000183091	NEB	7.33048e-05	0.172	MXE
ENSG00000100023	PPIL2	8.68205e-05	0.174	MXE
ENSG00000072195	SPEG	0.007841	0.176	MXE
ENSG00000100429	HDAC10	0.0196575	0.177	MXE
ENSG00000076555	ACACB	0.0168552	0.177	MXE
ENSG00000273345		0.00862793	0.178	MXE
ENSG00000138101	DTNB	0.00417987	0.181	MXE
ENSG00000224078	SNHG14	0.00373813	0.181	MXE
ENSG00000171466	ZNF562	0.000215323	0.183	MXE
ENSG00000089820	ARHGAP4	0.0129968	0.189	MXE
ENSG00000147649	MTDH	1.9984e-15	0.19	MXE
ENSG00000182718	ANXA2	0.0280598	0.191	MXE
ENSG00000271425	NBPF10	0.00040724	0.191	MXE
ENSG00000099330	OCEL1	0.0287716	0.193	MXE
ENSG00000007314	SCN4A	0.0185227	0.196	MXE
ENSG00000196312	MFSD14C	0.0374004	0.197	MXE
ENSG00000197050	ZNF420	0.000259756	0.201	MXE
ENSG00000228315	GUSBP11	3.28699e-06	0.205	MXE
ENSG00000182718	ANXA2	0.0273586	0.205	MXE
ENSG00000165275	TRMT10B	0.000642173	0.205	MXE
ENSG00000183077	AFMID	0.000362298	0.212	MXE
ENSG00000154889	MPPE1	0.0029662	0.213	MXE
ENSG00000205309	NT5M	0.00837883	0.225	MXE
ENSG00000174652	ZNF266	0.00137994	0.225	MXE
ENSG00000159082	SYNJ1	0.00333274	0.235	MXE
ENSG00000123191	ATP7B	0.0102743	0.235	MXE
ENSG00000177054	ZDHHC13	0.00039236	0.237	MXE
ENSG00000155657	TTN	0.00147251	0.239	MXE
ENSG00000153113	CAST	0	0.249	MXE
ENSG00000174652	ZNF266	0.000770484	0.249	MXE
ENSG00000115677	HDLBP	1.10308e-09	0.255	MXE
ENSG00000112787	FBRSL1	9.70174e-06	0.262	MXE
ENSG00000219626	FAM228B	0.0212493	0.264	MXE
ENSG00000171466	ZNF562	0.00621898	0.272	MXE
ENSG00000182718	ANXA2	0.00274158	0.28	MXE
ENSG00000179406	LINC00174	0.000463042	0.324	MXE
ENSG00000088367	EPB41L1	0.021665	0.325	MXE
ENSG00000183077	AFMID	1.00589e-05	0.374	MXE
ENSG00000259024	TVP23C-CDRT4	1.22372e-07	0.382	MXE
ENSG00000101003	GINS1	3.24348e-11	0.424	MXE

## Sheet: rMATS gp1
Table S4: Results of rMATS Analysis in group 1 (gp1)
GeneID	geneSymbol	PValue	psiValue	EventType
ENSG00000242086	MUC20-OT1	0	-0.642	SE
ENSG00000172915	NBEA	2.12841e-08	-0.555	SE
ENSG00000228315	GUSBP11	6.32827e-15	-0.544	SE
ENSG00000253540	FAM86HP	1.06273e-11	-0.536	SE
ENSG00000275832	ARHGAP23	2.51011e-09	-0.528	SE
ENSG00000154134	ROBO3	2.93319e-10	-0.493	SE
ENSG00000101871	MID1	2.66454e-15	-0.48	SE
ENSG00000204681	GABBR1	3.23306e-07	-0.469	SE
ENSG00000166833	NAV2	3.74222e-10	-0.456	SE
ENSG00000144824	PHLDB2	0	-0.427	SE
ENSG00000105136	ZNF419	2.0933e-08	-0.425	SE
ENSG00000005810	MYCBP2	5.11813e-14	-0.423	SE
ENSG00000166225	FRS2	1.35173e-09	-0.422	SE
ENSG00000138326	RPS24	5.55112e-16	-0.418	SE
ENSG00000142798	HSPG2	0	-0.417	SE
ENSG00000109184	DCUN1D4	4.01933e-09	-0.416	SE
ENSG00000166387	PPFIBP2	2.11509e-12	-0.412	SE
ENSG00000144115	THNSL2	1.19795e-08	-0.408	SE
ENSG00000137700	SLC37A4	4.26806e-07	-0.407	SE
ENSG00000163071	SPATA18	0.0020675	-0.405	SE
ENSG00000119522	DENND1A	5.11413e-06	-0.403	SE
ENSG00000081026	MAGI3	1.67393e-06	-0.4	SE
ENSG00000079308	TNS1	1.19904e-13	-0.397	SE
ENSG00000179818	PCBP1-AS1	0.00429834	-0.395	SE
ENSG00000140105	WARS1	2.52137e-08	-0.394	SE
ENSG00000115977	AAK1	0.00148073	-0.393	SE
ENSG00000182606	TRAK1	2.88146e-11	-0.384	SE
ENSG00000069424	KCNAB2	0.000117988	-0.383	SE
ENSG00000128641	MYO1B	0	-0.381	SE
ENSG00000197321	SVIL	0	-0.38	SE
ENSG00000137959	IFI44L	9.63699e-10	-0.379	SE
ENSG00000154310	TNIK	3.32413e-08	-0.379	SE
ENSG00000089177	KIF16B	5.09981e-12	-0.378	SE
ENSG00000217128	FNIP1	3.5083e-14	-0.377	SE
ENSG00000137074	APTX	6.32895e-09	-0.377	SE
ENSG00000144283	PKP4	0	-0.377	SE
ENSG00000166387	PPFIBP2	5.3034e-10	-0.372	SE
ENSG00000163138	PACRGL	5.58967e-05	-0.371	SE
ENSG00000168646	AXIN2	0.0248749	-0.371	SE
ENSG00000092529	CAPN3	2.68457e-11	-0.37	SE
ENSG00000128585	MKLN1	3.42409e-05	-0.37	SE
ENSG00000134369	NAV1	8.14024e-06	-0.369	SE
ENSG00000100320	RBFOX2	1.11022e-16	-0.365	SE
ENSG00000196924	FLNA	2.92554e-07	-0.364	SE
ENSG00000048707	VPS13D	0.0167094	-0.363	SE
ENSG00000079277	MKNK1	7.44409e-10	-0.359	SE
ENSG00000196535	MYO18A	3.4639e-13	-0.358	SE
ENSG00000183091	NEB	1.94345e-12	-0.358	SE
ENSG00000170921	TANC2	4.91402e-11	-0.357	SE
ENSG00000070961	ATP2B1	0	-0.355	SE
ENSG00000110002	VWA5A	2.34521e-06	-0.355	SE
ENSG00000204843	DCTN1	0	-0.352	SE
ENSG00000230487	PSMG3-AS1	0.000140893	-0.35	SE
ENSG00000107863	ARHGAP21	0	-0.35	SE
ENSG00000176293	ZNF135	1.18337e-10	-0.349	SE
ENSG00000156171	DRAM2	4.73954e-13	-0.348	SE
ENSG00000188001	TPRG1	9.52002e-06	-0.345	SE
ENSG00000145349	CAMK2D	0	-0.345	SE
ENSG00000143776	CDC42BPA	7.89146e-06	-0.344	SE
ENSG00000154556	SORBS2	1.25958e-06	-0.342	SE
ENSG00000266173	STRADA	0.000479609	-0.342	SE
ENSG00000061938	TNK2	1.1557e-06	-0.341	SE
ENSG00000223745	CCDC18-AS1	0.0435878	-0.34	SE
ENSG00000101608	MYL12A	5.70231e-09	-0.339	SE
ENSG00000185630	PBX1	0.000171605	-0.339	SE
ENSG00000235770	LINC00607	2.39397e-12	-0.337	SE
ENSG00000181722	ZBTB20	0.000108826	-0.328	SE
ENSG00000275832	ARHGAP23	3.35377e-10	-0.326	SE
ENSG00000114982	KANSL3	5.23782e-09	-0.324	SE
ENSG00000110841	PPFIBP1	2.58016e-13	-0.323	SE
ENSG00000188559	RALGAPA2	6.8988e-06	-0.322	SE
ENSG00000285219	HULC	1.19681e-05	-0.321	SE
ENSG00000231312	MAP4K3-DT	0.000513196	-0.321	SE
ENSG00000112305	SMAP1	1.81114e-08	-0.321	SE
ENSG00000205581	HMGN1	0.000420228	-0.321	SE
ENSG00000140105	WARS1	7.78575e-09	-0.32	SE
ENSG00000075651	PLD1	0.00186493	-0.32	SE
ENSG00000085978	ATG16L1	6.22143e-05	-0.32	SE
ENSG00000114416	FXR1	0	-0.319	SE
ENSG00000179818	PCBP1-AS1	0.00881323	-0.318	SE
ENSG00000197321	SVIL	5.65548e-13	-0.313	SE
ENSG00000112319	EYA4	6.52741e-06	-0.312	SE
ENSG00000090905	TNRC6A	3.44027e-09	-0.311	SE
ENSG00000121067	SPOP	0.000611628	-0.309	SE
ENSG00000156170	NDUFAF6	0.00561438	-0.309	SE
ENSG00000134897	BIVM	0.000145946	-0.308	SE
ENSG00000071054	MAP4K4	0	-0.308	SE
ENSG00000197467	COL13A1	0.00729789	-0.306	SE
ENSG00000178209	PLEC	1.14464e-13	-0.306	SE
ENSG00000259024	TVP23C-CDRT4	4.11545e-08	-0.304	SE
ENSG00000110318	CEP126	0.00728861	-0.304	SE
ENSG00000186976	EFCAB6	1.63146e-09	-0.303	SE
ENSG00000116604	MEF2D	3.92954e-07	-0.302	SE
ENSG00000223685	LINC00571	0.0252765	-0.302	SE
ENSG00000204397	CARD16	0.000290258	-0.3	SE
ENSG00000137103	TMEM8B	0.00360138	-0.299	SE
ENSG00000163629	PTPN13	1.41477e-06	-0.298	SE
ENSG00000076685	NT5C2	0.000100313	-0.298	SE
ENSG00000137522	RNF121	0.0204105	-0.298	SE
ENSG00000205581	HMGN1	0.0014089	-0.298	SE
ENSG00000138674	SEC31A	0	-0.297	SE
ENSG00000101298	SNPH	1.42553e-13	-0.295	SE
ENSG00000197321	SVIL	1.11022e-16	-0.295	SE
ENSG00000110318	CEP126	0.0243915	-0.295	SE
ENSG00000087053	MTMR2	5.58738e-05	-0.295	SE
ENSG00000196569	LAMA2	0	-0.294	SE
ENSG00000198908	BHLHB9	9.26935e-10	-0.294	SE
ENSG00000204623	ZNRD1ASP	3.25615e-05	-0.293	SE
ENSG00000235770	LINC00607	5.03061e-06	-0.293	SE
ENSG00000154134	ROBO3	2.42135e-05	-0.292	SE
ENSG00000127914	AKAP9	4.2728e-12	-0.292	SE
ENSG00000175575	PAAF1	1.0603e-06	-0.291	SE
ENSG00000140105	WARS1	6.65553e-10	-0.29	SE
ENSG00000140105	WARS1	6.43504e-10	-0.29	SE
ENSG00000204623	ZNRD1ASP	7.44554e-06	-0.29	SE
ENSG00000069020	MAST4	3.19687e-05	-0.29	SE
ENSG00000058272	PPP1R12A	1.11022e-16	-0.289	SE
ENSG00000166435	XRRA1	0.0139359	-0.289	SE
ENSG00000205581	HMGN1	0.00147843	-0.289	SE
ENSG00000048991	R3HDM1	0.00150894	-0.287	SE
ENSG00000063601	MTMR1	0.00203604	-0.286	SE
ENSG00000108669	CYTH1	0.000237467	-0.286	SE
ENSG00000138674	SEC31A	0	-0.285	SE
ENSG00000068724	TTC7A	7.97286e-06	-0.285	SE
ENSG00000073712	FERMT2	0	-0.284	SE
ENSG00000154134	ROBO3	0.000177243	-0.284	SE
ENSG00000196670	ZFP62	7.26435e-05	-0.283	SE
ENSG00000133884	DPF2	1.60474e-05	-0.283	SE
ENSG00000198814	GK	0.0217032	-0.282	SE
ENSG00000145362	ANK2	9.4369e-15	-0.281	SE
ENSG00000185485	SDHAP1	2.4647e-12	-0.281	SE
ENSG00000132549	VPS13B	3.53835e-06	-0.28	SE
ENSG00000139746	RBM26	8.55028e-09	-0.28	SE
ENSG00000101974	ATP11C	6.81507e-05	-0.28	SE
ENSG00000100379	KCTD17	0.00366079	-0.278	SE
ENSG00000163935	SFMBT1	0.000872635	-0.278	SE
ENSG00000121073	SLC35B1	2.45282e-06	-0.278	SE
ENSG00000163328	GPR155	3.12897e-10	-0.277	SE
ENSG00000084774	CAD	0.000155573	-0.276	SE
ENSG00000123349	PFDN5	0.00683662	-0.276	SE
ENSG00000144674	GOLGA4	3.88578e-15	-0.275	SE
ENSG00000071054	MAP4K4	4.5585e-07	-0.274	SE
ENSG00000214783	POLR2J4	0.0360785	-0.274	SE
ENSG00000116750	UCHL5	0.000526836	-0.273	SE
ENSG00000107186	MPDZ	2.32542e-07	-0.272	SE
ENSG00000187239	FNBP1	6.30915e-05	-0.27	SE
ENSG00000142453	CARM1	3.57747e-12	-0.269	SE
ENSG00000113504	SLC12A7	0.000130568	-0.269	SE
ENSG00000204120	GIGYF2	1.92196e-10	-0.268	SE
ENSG00000137601	NEK1	1.66632e-06	-0.268	SE
ENSG00000154556	SORBS2	1.68595e-05	-0.268	SE
ENSG00000275131	PDE4DIPP2	7.94456e-07	-0.268	SE
ENSG00000166435	XRRA1	0.019085	-0.268	SE
ENSG00000068305	MEF2A	1.68715e-10	-0.267	SE
ENSG00000173166	RAPH1	1.91502e-06	-0.267	SE
ENSG00000090097	PCBP4	1.1054e-08	-0.267	SE
ENSG00000144115	THNSL2	1.48291e-08	-0.266	SE
ENSG00000258399		0.000342645	-0.265	SE
ENSG00000145088	EAF2	0.000262145	-0.265	SE
ENSG00000118473	SGIP1	0.00151414	-0.265	SE
ENSG00000196531	NACA	1.5689e-05	-0.265	SE
ENSG00000137486	ARRB1	2.02075e-08	-0.264	SE
ENSG00000128641	MYO1B	2.44249e-15	-0.264	SE
ENSG00000022840	RNF10	6.44378e-06	-0.263	SE
ENSG00000100320	RBFOX2	0	-0.262	SE
ENSG00000174652	ZNF266	0.000220808	-0.261	SE
ENSG00000185842	DNAH14	0.00265572	-0.261	SE
ENSG00000086598	TMED2	0	-0.261	SE
ENSG00000196531	NACA	3.18898e-05	-0.261	SE
ENSG00000172292	CERS6	2.35e-07	-0.26	SE
ENSG00000163166	IWS1	0	-0.26	SE
ENSG00000001497	LAS1L	4.77025e-08	-0.26	SE
ENSG00000069431	ABCC9	0	-0.26	SE
ENSG00000178104	PDE4DIP	4.77684e-07	-0.259	SE
ENSG00000156256	USP16	4.64687e-07	-0.259	SE
ENSG00000181894	ZNF329	0.00193474	-0.258	SE
ENSG00000119684	MLH3	5.46982e-11	-0.257	SE
ENSG00000100207	TCF20	0.000346857	-0.256	SE
ENSG00000145362	ANK2	1.6509e-09	-0.256	SE
ENSG00000135218	CD36	1.48083e-07	-0.256	SE
ENSG00000073712	FERMT2	0	-0.255	SE
ENSG00000163359	COL6A3	5.1803e-13	-0.255	SE
ENSG00000174373	RALGAPA1	1.23292e-07	-0.254	SE
ENSG00000223745	CCDC18-AS1	0.0122445	-0.254	SE
ENSG00000113163	CERT1	8.44263e-08	-0.253	SE
ENSG00000144824	PHLDB2	1.1785e-05	-0.252	SE
ENSG00000163138	PACRGL	4.02198e-05	-0.251	SE
ENSG00000175662	TOM1L2	2.3588e-06	-0.25	SE
ENSG00000054523	KIF1B	3.12084e-13	-0.25	SE
ENSG00000048028	USP28	0.00101711	-0.249	SE
ENSG00000186001	LRCH3	1.86083e-09	-0.249	SE
ENSG00000185947	ZNF267	1.23487e-06	-0.248	SE
ENSG00000116641	DOCK7	4.60007e-10	-0.248	SE
ENSG00000118418	HMGN3	1.28925e-07	-0.248	SE
ENSG00000107105	ELAVL2	0.0153209	-0.247	SE
ENSG00000124831	LRRFIP1	3.73829e-10	-0.247	SE
ENSG00000246273	SBF2-AS1	0.00014132	-0.247	SE
ENSG00000198908	BHLHB9	1.82515e-05	-0.246	SE
ENSG00000076108	BAZ2A	0.0085199	-0.245	SE
ENSG00000198908	BHLHB9	3.02124e-09	-0.245	SE
ENSG00000175575	PAAF1	3.76363e-06	-0.245	SE
ENSG00000170919	TPT1-AS1	8.6761e-08	-0.245	SE
ENSG00000128641	MYO1B	0	-0.244	SE
ENSG00000117569	PTBP2	7.04661e-10	-0.243	SE
ENSG00000243701	DUBR	7.19974e-06	-0.243	SE
ENSG00000198561	CTNND1	2.05469e-07	-0.243	SE
ENSG00000163635	ATXN7	0.000555491	-0.242	SE
ENSG00000049769	PPP1R3F	0.000436149	-0.242	SE
ENSG00000132970	WASF3	0.00383229	-0.242	SE
ENSG00000162601	MYSM1	0.0362535	-0.241	SE
ENSG00000158887	MPZ	0.00797675	-0.241	SE
ENSG00000134313	KIDINS220	6.54454e-12	-0.241	SE
ENSG00000075415	SLC25A3	0	-0.241	SE
ENSG00000112983	BRD8	0.000115531	-0.24	SE
ENSG00000163328	GPR155	1.84195e-07	-0.24	SE
ENSG00000149136	SSRP1	1.85563e-12	-0.24	SE
ENSG00000152620	NADK2	4.10783e-15	-0.239	SE
ENSG00000233429	HOTAIRM1	1.36949e-06	-0.239	SE
ENSG00000188171	ZNF626	1.89261e-07	-0.238	SE
ENSG00000166377	ATP9B	7.09339e-05	-0.237	SE
ENSG00000175575	PAAF1	0.00027967	-0.237	SE
ENSG00000156171	DRAM2	0	-0.237	SE
ENSG00000167555	ZNF528	0.00376635	-0.236	SE
ENSG00000151292	CSNK1G3	4.52832e-08	-0.236	SE
ENSG00000099204	ABLIM1	8.68839e-06	-0.236	SE
ENSG00000196236	XPNPEP3	0.0234327	-0.235	SE
ENSG00000107758	PPP3CB	0	-0.235	SE
ENSG00000162819	BROX	0.0246791	-0.235	SE
ENSG00000197343	ZNF655	0.000722722	-0.235	SE
ENSG00000143147	GPR161	0.0444613	-0.235	SE
ENSG00000050405	LIMA1	0.0111724	-0.235	SE
ENSG00000147364	FBXO25	7.03626e-09	-0.235	SE
ENSG00000177189	RPS6KA3	0.004179	-0.234	SE
ENSG00000149743	TRPT1	5.61192e-10	-0.234	SE
ENSG00000109756	RAPGEF2	0.000120277	-0.233	SE
ENSG00000270231	NBPF8	0.00629008	-0.233	SE
ENSG00000074054	CLASP1	1.47009e-08	-0.233	SE
ENSG00000166833	NAV2	0.000156019	-0.233	SE
ENSG00000138814	PPP3CA	6.69784e-11	-0.232	SE
ENSG00000134874	DZIP1	5.03372e-08	-0.232	SE
ENSG00000015153	YAF2	0.000305234	-0.231	SE
ENSG00000149577	SIDT2	0.000253693	-0.231	SE
ENSG00000164830	OXR1	1.30642e-06	-0.23	SE
ENSG00000067798	NAV3	3.19547e-07	-0.23	SE
ENSG00000139116	KIF21A	0.000746397	-0.23	SE
ENSG00000120860	WASHC3	0.0444035	-0.229	SE
ENSG00000182986	ZNF320	7.83527e-06	-0.229	SE
ENSG00000166833	NAV2	7.17475e-05	-0.229	SE
ENSG00000187109	NAP1L1	0.000263804	-0.229	SE
ENSG00000109756	RAPGEF2	2.01219e-05	-0.228	SE
ENSG00000070961	ATP2B1	0	-0.228	SE
ENSG00000145362	ANK2	2.68798e-07	-0.226	SE
ENSG00000206573	THUMPD3-AS1	0.00281591	-0.226	SE
ENSG00000107771	CCSER2	2.80022e-09	-0.226	SE
ENSG00000070831	CDC42	1.54992e-10	-0.225	SE
ENSG00000055609	KMT2C	0.000217547	-0.225	SE
ENSG00000147862	NFIB	0.00360621	-0.225	SE
ENSG00000109458	GAB1	2.21131e-08	-0.225	SE
ENSG00000103202	NME4	0.000342655	-0.224	SE
ENSG00000039319	ZFYVE16	0.00381575	-0.224	SE
ENSG00000124831	LRRFIP1	3.21612e-06	-0.224	SE
ENSG00000149657	LSM14B	1.27944e-11	-0.224	SE
ENSG00000196670	ZFP62	0.00411164	-0.223	SE
ENSG00000189308	LIN54	0.000875026	-0.223	SE
ENSG00000177463	NR2C2	1.19321e-08	-0.223	SE
ENSG00000215375	MYL5	8.74687e-06	-0.223	SE
ENSG00000163939	PBRM1	0.000196971	-0.223	SE
ENSG00000100330	MTMR3	8.96919e-06	-0.222	SE
ENSG00000111907	TPD52L1	1.28492e-08	-0.222	SE
ENSG00000135976	ANKRD36	0.00302992	-0.222	SE
ENSG00000169398	PTK2	4.57355e-05	-0.221	SE
ENSG00000123106	CCDC91	0.0354545	-0.221	SE
ENSG00000183091	NEB	1.37299e-06	-0.221	SE
ENSG00000163138	PACRGL	0.000496213	-0.22	SE
ENSG00000135951	TSGA10	0.0369733	-0.22	SE
ENSG00000137959	IFI44L	4.52236e-10	-0.22	SE
ENSG00000157540	DYRK1A	0.00150885	-0.219	SE
ENSG00000274211	SOCS7	1.75757e-06	-0.219	SE
ENSG00000154380	ENAH	0	-0.219	SE
ENSG00000168763	CNNM3	0.000385962	-0.219	SE
ENSG00000196792	STRN3	0.0090749	-0.219	SE
ENSG00000155657	TTN	7.19131e-06	-0.218	SE
ENSG00000188157	AGRN	3.6287e-05	-0.218	SE
ENSG00000175203	DCTN2	0.0353584	-0.217	SE
ENSG00000151276	MAGI1	0.000946368	-0.217	SE
ENSG00000126777	KTN1	0	-0.216	SE
ENSG00000114416	FXR1	0	-0.216	SE
ENSG00000153827	TRIP12	0.000171313	-0.216	SE
ENSG00000100711	ZFYVE21	0	-0.215	SE
ENSG00000221978	CCNL2	8.43037e-08	-0.215	SE
ENSG00000009307	CSDE1	5.43254e-12	-0.215	SE
ENSG00000221926	TRIM16	0.0129822	-0.215	SE
ENSG00000151276	MAGI1	2.47853e-06	-0.214	SE
ENSG00000221838	AP4M1	0.0182474	-0.214	SE
ENSG00000196914	ARHGEF12	6.21725e-15	-0.214	SE
ENSG00000196756	SNHG17	1.18242e-05	-0.213	SE
ENSG00000101639	CEP192	0.00187126	-0.213	SE
ENSG00000123349	PFDN5	0.0162031	-0.213	SE
ENSG00000028116	VRK2	3.03946e-08	-0.212	SE
ENSG00000174233	ADCY6	1.19217e-08	-0.212	SE
ENSG00000088367	EPB41L1	0.00524921	-0.211	SE
ENSG00000183889		0.00155098	-0.211	SE
ENSG00000127022	CANX	0.0459252	-0.211	SE
ENSG00000224078	SNHG14	0.00593455	-0.21	SE
ENSG00000135976	ANKRD36	3.20057e-05	-0.21	SE
ENSG00000102897	LYRM1	0.000319743	-0.209	SE
ENSG00000178234	GALNT11	0.0184496	-0.209	SE
ENSG00000088833	NSFL1C	1.47626e-11	-0.208	SE
ENSG00000173744	AGFG1	1.59678e-09	-0.208	SE
ENSG00000165630	PRPF18	5.14894e-09	-0.208	SE
ENSG00000198363	ASPH	0.00149163	-0.208	SE
ENSG00000145349	CAMK2D	3.0257e-10	-0.208	SE
ENSG00000172765	TMCC1	2.18743e-11	-0.208	SE
ENSG00000112282	MED23	0.000380485	-0.208	SE
ENSG00000101974	ATP11C	0.000232433	-0.208	SE
ENSG00000173818	ENDOV	0.0172053	-0.207	SE
ENSG00000166685	COG1	9.91188e-05	-0.207	SE
ENSG00000117625	RCOR3	0.000442121	-0.207	SE
ENSG00000151917	BEND6	7.84606e-06	-0.207	SE
ENSG00000084234	APLP2	5.55112e-16	-0.207	SE
ENSG00000175029	CTBP2	0.000231505	-0.207	SE
ENSG00000106772	PRUNE2	0.000103031	-0.206	SE
ENSG00000119685	TTLL5	0.000435334	-0.205	SE
ENSG00000155657	TTN	1.66806e-07	-0.205	SE
ENSG00000151914	DST	0	-0.205	SE
ENSG00000107263	RAPGEF1	0.00162641	-0.205	SE
ENSG00000133943	DGLUCY	0.00259076	-0.205	SE
ENSG00000124214	STAU1	1.91736e-13	-0.204	SE
ENSG00000127481	UBR4	5.0307e-06	-0.204	SE
ENSG00000198467	TPM2	1.34091e-05	-0.204	SE
ENSG00000147526	TACC1	6.66134e-16	-0.203	SE
ENSG00000093167	LRRFIP2	2.46831e-07	-0.203	SE
ENSG00000173599	PC	0.00164413	-0.203	SE
ENSG00000184619	KRBA2	0.00107045	-0.202	SE
ENSG00000094975	SUCO	5.23918e-08	-0.202	SE
ENSG00000132530	XAF1	0.0121907	-0.202	SE
ENSG00000110514	MADD	0.000890947	-0.202	SE
ENSG00000175029	CTBP2	0.0101809	-0.202	SE
ENSG00000078098	FAP	0.0287105	-0.202	SE
ENSG00000186951	PPARA	0.00825885	-0.201	SE
ENSG00000187609	EXD3	0.0117302	-0.201	SE
ENSG00000267314		0.000227355	-0.201	SE
ENSG00000173210	ABLIM3	0.000222746	-0.201	SE
ENSG00000118473	SGIP1	0.00114046	-0.2	SE
ENSG00000141569	TRIM65	0.00732474	-0.2	SE
ENSG00000173915	ATP5MK	0.0130636	-0.2	SE
ENSG00000204120	GIGYF2	0.0110009	-0.199	SE
ENSG00000264538	SUZ12P1	6.77999e-05	-0.199	SE
ENSG00000111907	TPD52L1	0.000268726	-0.199	SE
ENSG00000100814	CCNB1IP1	0.0190367	-0.199	SE
ENSG00000160323	ADAMTS13	2.73649e-08	-0.199	SE
ENSG00000107263	RAPGEF1	0.000336398	-0.199	SE
ENSG00000196756	SNHG17	0.00087533	-0.198	SE
ENSG00000140105	WARS1	3.55271e-15	-0.198	SE
ENSG00000125945	ZNF436	8.13039e-12	-0.198	SE
ENSG00000135541	AHI1	0.00511742	-0.198	SE
ENSG00000275066	SYNRG	0.000807368	-0.198	SE
ENSG00000145362	ANK2	6.22606e-06	-0.197	SE
ENSG00000154380	ENAH	4.71787e-07	-0.197	SE
ENSG00000156170	NDUFAF6	1.46375e-05	-0.197	SE
ENSG00000162542	TMCO4	6.49258e-08	-0.196	SE
ENSG00000166435	XRRA1	0.0275247	-0.196	SE
ENSG00000107263	RAPGEF1	0.000427119	-0.196	SE
ENSG00000196756	SNHG17	0.000344665	-0.195	SE
ENSG00000048991	R3HDM1	0.00061511	-0.195	SE
ENSG00000286156	BMS1P23	0.0334313	-0.195	SE
ENSG00000099917	MED15	0.00136061	-0.194	SE
ENSG00000182534	MXRA7	1.11022e-15	-0.194	SE
ENSG00000163110	PDLIM5	3.55587e-07	-0.194	SE
ENSG00000106615	RHEB	0.00985231	-0.194	SE
ENSG00000214548	MEG3	5.15536e-07	-0.194	SE
ENSG00000183091	NEB	4.10079e-05	-0.194	SE
ENSG00000109654	TRIM2	1.22205e-06	-0.193	SE
ENSG00000185842	DNAH14	0.000278889	-0.193	SE
ENSG00000144824	PHLDB2	2.50661e-10	-0.193	SE
ENSG00000280828		0.000761571	-0.193	SE
ENSG00000078674	PCM1	4.66028e-08	-0.193	SE
ENSG00000047849	MAP4	2.0095e-14	-0.192	SE
ENSG00000175455	CCDC14	6.42413e-05	-0.192	SE
ENSG00000183337	BCOR	0.00458729	-0.192	SE
ENSG00000107679	PLEKHA1	1.27031e-05	-0.192	SE
ENSG00000055950	MRPL43	0.000925086	-0.192	SE
ENSG00000256771	ZNF253	3.0403e-05	-0.192	SE
ENSG00000266173	STRADA	0.0321243	-0.191	SE
ENSG00000144306	SCRN3	7.17975e-06	-0.191	SE
ENSG00000143374	TARS2	0.00864748	-0.191	SE
ENSG00000100813	ACIN1	2.32046e-05	-0.19	SE
ENSG00000198399	ITSN2	2.04703e-05	-0.19	SE
ENSG00000109756	RAPGEF2	1.37846e-05	-0.19	SE
ENSG00000106070	GRB10	0.0264252	-0.19	SE
ENSG00000123349	PFDN5	0.0387837	-0.19	SE
ENSG00000186575	NF2	0.000186266	-0.189	SE
ENSG00000151276	MAGI1	0.00362031	-0.189	SE
ENSG00000197140	ADAM32	0.00120478	-0.189	SE
ENSG00000136104	RNASEH2B	0.000451114	-0.189	SE
ENSG00000197603	CPLANE1	6.79573e-05	-0.188	SE
ENSG00000143776	CDC42BPA	2.2752e-08	-0.188	SE
ENSG00000114416	FXR1	4.44089e-16	-0.188	SE
ENSG00000245680	ZNF585B	0.0202538	-0.187	SE
ENSG00000158887	MPZ	0.00566414	-0.187	SE
ENSG00000160310	PRMT2	4.07452e-14	-0.187	SE
ENSG00000162733	DDR2	1.11073e-05	-0.187	SE
ENSG00000140105	WARS1	5.90706e-08	-0.186	SE
ENSG00000182473	EXOC7	3.82018e-09	-0.186	SE
ENSG00000243701	DUBR	1.64182e-07	-0.186	SE
ENSG00000118518	RNF146	0.000252716	-0.186	SE
ENSG00000204604	ZNF468	0.00348936	-0.185	SE
ENSG00000155324	GRAMD2B	0.00101305	-0.185	SE
ENSG00000067208	EVI5	0.000101187	-0.185	SE
ENSG00000175224	ATG13	4.1333e-07	-0.185	SE
ENSG00000136111	TBC1D4	0.00164568	-0.185	SE
ENSG00000174501	ANKRD36C	3.30564e-05	-0.184	SE
ENSG00000163071	SPATA18	4.70774e-07	-0.184	SE
ENSG00000140105	WARS1	1.91233e-06	-0.183	SE
ENSG00000154175	ABI3BP	6.11235e-06	-0.183	SE
ENSG00000158006	PAFAH2	4.63345e-05	-0.183	SE
ENSG00000269001		0.0267479	-0.183	SE
ENSG00000028116	VRK2	5.35651e-07	-0.183	SE
ENSG00000007047	MARK4	1.29039e-05	-0.182	SE
ENSG00000128739	SNRPN	0.0120699	-0.182	SE
ENSG00000182389	CACNB4	4.88257e-09	-0.182	SE
ENSG00000233184		0.000204346	-0.182	SE
ENSG00000048707	VPS13D	0.0143622	-0.182	SE
ENSG00000167110	GOLGA2	1.64726e-08	-0.182	SE
ENSG00000138279	ANXA7	4.79528e-12	-0.182	SE
ENSG00000196511	TPK1	0.00431383	-0.182	SE
ENSG00000154310	TNIK	0.000704633	-0.182	SE
ENSG00000186111	PIP5K1C	0.0132197	-0.181	SE
ENSG00000139974	SLC38A6	5.36878e-08	-0.181	SE
ENSG00000115355	CCDC88A	2.64446e-07	-0.181	SE
ENSG00000170919	TPT1-AS1	6.24381e-07	-0.181	SE
ENSG00000169084	DHRSX	4.06622e-07	-0.181	SE
ENSG00000139304	PTPRQ	0.00264184	-0.181	SE
ENSG00000184619	KRBA2	0.00215788	-0.18	SE
ENSG00000135541	AHI1	0.0252744	-0.18	SE
ENSG00000124343	XG	8.15739e-10	-0.179	SE
ENSG00000138688	KIAA1109	5.50816e-05	-0.179	SE
ENSG00000138802	SEC24B	0.0181777	-0.179	SE
ENSG00000173744	AGFG1	0	-0.179	SE
ENSG00000184619	KRBA2	0.00182731	-0.178	SE
ENSG00000129493	HEATR5A	4.65183e-14	-0.178	SE
ENSG00000158161	EYA3	0.00205912	-0.178	SE
ENSG00000132635	PCED1A	0.0201054	-0.178	SE
ENSG00000239467		0.00154486	-0.178	SE
ENSG00000213185	FAM24B	0.00111404	-0.178	SE
ENSG00000174652	ZNF266	0.00980687	-0.177	SE
ENSG00000088387	DOCK9	0.0213183	-0.177	SE
ENSG00000247828	TMEM161B-AS1	6.92896e-07	-0.177	SE
ENSG00000152894	PTPRK	0	-0.177	SE
ENSG00000197694	SPTAN1	0.0204091	-0.177	SE
ENSG00000115310	RTN4	1.32949e-12	-0.177	SE
ENSG00000177628	GBA	0.0102989	-0.176	SE
ENSG00000175662	TOM1L2	0.00123487	-0.176	SE
ENSG00000007384	RHBDF1	1.76264e-05	-0.175	SE
ENSG00000132122	SPATA6	0.0306672	-0.175	SE
ENSG00000161813	LARP4	1.43998e-06	-0.175	SE
ENSG00000148842	CNNM2	0.0236808	-0.175	SE
ENSG00000100209	HSCB	0.000207355	-0.174	SE
ENSG00000144366	GULP1	1.06488e-09	-0.174	SE
ENSG00000093167	LRRFIP2	2.62457e-13	-0.174	SE
ENSG00000173442	EHBP1L1	0.000897056	-0.174	SE
ENSG00000145362	ANK2	0.000203734	-0.173	SE
ENSG00000121940	CLCC1	3.01943e-09	-0.173	SE
ENSG00000122490	SLC66A2	3.42995e-05	-0.173	SE
ENSG00000050426	LETMD1	1.65382e-08	-0.173	SE
ENSG00000143919	CAMKMT	1.43906e-08	-0.172	SE
ENSG00000124813	RUNX2	0.0204884	-0.172	SE
ENSG00000151914	DST	3.50729e-07	-0.172	SE
ENSG00000164961	WASHC5	0.000121341	-0.172	SE
ENSG00000101745	ANKRD12	3.48877e-06	-0.171	SE
ENSG00000177034	MTX3	0.000252769	-0.171	SE
ENSG00000132199	ENOSF1	0.00260287	-0.171	SE
ENSG00000149187	CELF1	9.30777e-06	-0.171	SE
ENSG00000106070	GRB10	0.0351627	-0.17	SE
ENSG00000121940	CLCC1	3.66333e-09	-0.17	SE
ENSG00000148660	CAMK2G	5.17233e-06	-0.17	SE
ENSG00000132530	XAF1	0.00313899	-0.17	SE
ENSG00000151687	ANKAR	0.0111872	-0.17	SE
ENSG00000093167	LRRFIP2	1.49097e-08	-0.17	SE
ENSG00000196547	MAN2A2	0.000233593	-0.169	SE
ENSG00000140416	TPM1	0.00236994	-0.169	SE
ENSG00000143393	PI4KB	0.000604121	-0.169	SE
ENSG00000120910	PPP3CC	7.25282e-05	-0.169	SE
ENSG00000180900	SCRIB	4.89423e-06	-0.169	SE
ENSG00000124214	STAU1	0.000212263	-0.168	SE
ENSG00000182511	FES	3.60911e-08	-0.168	SE
ENSG00000158987	RAPGEF6	0.0245405	-0.168	SE
ENSG00000157020	SEC13	0.000142115	-0.168	SE
ENSG00000131437	KIF3A	0.00175058	-0.168	SE
ENSG00000187953	PMS2CL	0.00766028	-0.168	SE
ENSG00000167377	ZNF23	0.00540758	-0.167	SE
ENSG00000184349	EFNA5	0.000464764	-0.167	SE
ENSG00000223745	CCDC18-AS1	7.16865e-06	-0.167	SE
ENSG00000198836	OPA1	0.0130286	-0.167	SE
ENSG00000141380	SS18	1.38145e-05	-0.167	SE
ENSG00000161203	AP2M1	0	-0.167	SE
ENSG00000148225	WDR31	0.00114468	-0.167	SE
ENSG00000076928	ARHGEF1	2.0432e-06	-0.166	SE
ENSG00000250240		2.64572e-05	-0.166	SE
ENSG00000093167	LRRFIP2	0.0199869	-0.166	SE
ENSG00000171428	NAT1	6.79225e-05	-0.166	SE
ENSG00000089159	PXN	0.000180486	-0.166	SE
ENSG00000132694	ARHGEF11	0.0207093	-0.165	SE
ENSG00000150995	ITPR1	2.03286e-06	-0.165	SE
ENSG00000181722	ZBTB20	0.0150674	-0.165	SE
ENSG00000214548	MEG3	2.03346e-08	-0.165	SE
ENSG00000033867	SLC4A7	0.00140559	-0.165	SE
ENSG00000167081	PBX3	0.000717875	-0.165	SE
ENSG00000197694	SPTAN1	1.9984e-15	-0.165	SE
ENSG00000196924	FLNA	2.08945e-10	-0.165	SE
ENSG00000275066	SYNRG	0.000137555	-0.165	SE
ENSG00000280987	MATR3	0.010085	-0.164	SE
ENSG00000197050	ZNF420	0.00158937	-0.164	SE
ENSG00000070882	OSBPL3	8.91565e-07	-0.164	SE
ENSG00000103168	TAF1C	0.0326164	-0.164	SE
ENSG00000165304	MELK	0.0224644	-0.164	SE
ENSG00000166387	PPFIBP2	0.00208747	-0.164	SE
ENSG00000154309	DISP1	0.000109412	-0.163	SE
ENSG00000224078	SNHG14	0.0454118	-0.163	SE
ENSG00000198182	ZNF607	1.85685e-05	-0.163	SE
ENSG00000141349	G6PC3	1.2452e-08	-0.162	SE
ENSG00000005243	COPZ2	0.0303425	-0.162	SE
ENSG00000103197	TSC2	7.22935e-05	-0.162	SE
ENSG00000163138	PACRGL	9.52675e-05	-0.162	SE
ENSG00000188001	TPRG1	8.18447e-05	-0.162	SE
ENSG00000183091	NEB	1.3253e-05	-0.162	SE
ENSG00000163939	PBRM1	0.025311	-0.162	SE
ENSG00000179818	PCBP1-AS1	0.0377656	-0.162	SE
ENSG00000112759	SLC29A1	0.0117619	-0.161	SE
ENSG00000140416	TPM1	0.00310887	-0.161	SE
ENSG00000163788	SNRK	0.000230693	-0.161	SE
ENSG00000138757	G3BP2	0.0149888	-0.161	SE
ENSG00000186635	ARAP1	0.00134123	-0.161	SE
ENSG00000118495	PLAGL1	0.0095812	-0.161	SE
ENSG00000100731	PCNX1	0.00699363	-0.161	SE
ENSG00000110075	PPP6R3	0.000396041	-0.161	SE
ENSG00000196535	MYO18A	0.0102855	-0.16	SE
ENSG00000198663	C6orf89	0.0144689	-0.16	SE
ENSG00000162614	NEXN	0.000194789	-0.16	SE
ENSG00000124831	LRRFIP1	5.06662e-06	-0.16	SE
ENSG00000163328	GPR155	0.0240661	-0.16	SE
ENSG00000149187	CELF1	0.00463632	-0.16	SE
ENSG00000123200	ZC3H13	0.0021684	-0.16	SE
ENSG00000138768	USO1	2.69841e-08	-0.159	SE
ENSG00000170919	TPT1-AS1	0.00462341	-0.159	SE
ENSG00000054965	FAM168A	0.00859669	-0.159	SE
ENSG00000065882	TBC1D1	0.00334843	-0.158	SE
ENSG00000005810	MYCBP2	1.4965e-11	-0.158	SE
ENSG00000184304	PRKD1	4.43933e-05	-0.157	SE
ENSG00000198380	GFPT1	9.99201e-16	-0.157	SE
ENSG00000151789	ZNF385D	0.0339024	-0.157	SE
ENSG00000156374	PCGF6	4.37237e-05	-0.157	SE
ENSG00000170144	HNRNPA3	2.30933e-05	-0.156	SE
ENSG00000112759	SLC29A1	0.015221	-0.156	SE
ENSG00000105443	CYTH2	1.00594e-06	-0.156	SE
ENSG00000228794	LINC01128	0.00235562	-0.156	SE
ENSG00000142208	AKT1	5.80828e-09	-0.156	SE
ENSG00000141367	CLTC	8.4488e-13	-0.156	SE
ENSG00000233429	HOTAIRM1	1.70206e-05	-0.156	SE
ENSG00000150093	ITGB1	1.45769e-05	-0.156	SE
ENSG00000078403	MLLT10	0.00114749	-0.156	SE
ENSG00000215039	CD27-AS1	0.0303869	-0.156	SE
ENSG00000118705	RPN2	0	-0.155	SE
ENSG00000140105	WARS1	0	-0.155	SE
ENSG00000187987	ZSCAN23	0.0409426	-0.155	SE
ENSG00000070010	UFD1	8.39512e-06	-0.155	SE
ENSG00000088179	PTPN4	8.04844e-11	-0.155	SE
ENSG00000198908	BHLHB9	1.35725e-05	-0.155	SE
ENSG00000124831	LRRFIP1	1.31855e-05	-0.155	SE
ENSG00000149294	NCAM1	1.13132e-13	-0.155	SE
ENSG00000243156	MICAL3	0.0468963	-0.154	SE
ENSG00000185261	KIAA0825	0.00237588	-0.154	SE
ENSG00000058799	YIPF1	1.82462e-05	-0.154	SE
ENSG00000132535	DLG4	0.00929465	-0.154	SE
ENSG00000219626	FAM228B	0.0461462	-0.154	SE
ENSG00000171634	BPTF	0.00241493	-0.154	SE
ENSG00000101266	CSNK2A1	0.00845207	-0.153	SE
ENSG00000221988	PPT2	0.00558613	-0.153	SE
ENSG00000197226	TBC1D9B	1.53117e-08	-0.153	SE
ENSG00000138162	TACC2	0.00838069	-0.153	SE
ENSG00000136153	LMO7	0.00212489	-0.153	SE
ENSG00000225746	MEG8	0.0280769	-0.152	SE
ENSG00000183091	NEB	0.0165928	-0.152	SE
ENSG00000135424	ITGA7	0.000130235	-0.152	SE
ENSG00000140299	BNIP2	5.77219e-09	-0.152	SE
ENSG00000078668	VDAC3	4.52734e-10	-0.152	SE
ENSG00000078098	FAP	0.0309963	-0.152	SE
ENSG00000215039	CD27-AS1	0.0254407	-0.152	SE
ENSG00000183091	NEB	6.37904e-09	-0.151	SE
ENSG00000197013	ZNF429	0.00338029	-0.15	SE
ENSG00000221988	PPT2	0.00612375	-0.15	SE
ENSG00000155657	TTN	2.1038e-08	-0.15	SE
ENSG00000197343	ZNF655	3.45924e-06	-0.15	SE
ENSG00000166579	NDEL1	4.52266e-06	-0.15	SE
ENSG00000235437	LINC01278	0.0169495	-0.15	SE
ENSG00000119314	PTBP3	5.68213e-09	-0.15	SE
ENSG00000107263	RAPGEF1	0.00768709	-0.15	SE
ENSG00000215252	GOLGA8B	4.66549e-05	-0.15	SE
ENSG00000088367	EPB41L1	0.00207805	-0.149	SE
ENSG00000112983	BRD8	2.57858e-08	-0.149	SE
ENSG00000169255	B3GALNT1	5.161e-07	-0.149	SE
ENSG00000084774	CAD	2.42041e-08	-0.149	SE
ENSG00000173210	ABLIM3	7.29418e-05	-0.149	SE
ENSG00000150093	ITGB1	2.21023e-05	-0.149	SE
ENSG00000116212	LRRC42	5.13089e-05	-0.149	SE
ENSG00000076685	NT5C2	0.00011345	-0.148	SE
ENSG00000148660	CAMK2G	0.00213298	-0.148	SE
ENSG00000138757	G3BP2	0.016904	-0.148	SE
ENSG00000124831	LRRFIP1	0.00934687	-0.148	SE
ENSG00000114956	DGUOK	5.4575e-05	-0.148	SE
ENSG00000081377	CDC14B	0.000192033	-0.148	SE
ENSG00000104325	DECR1	0.00126176	-0.148	SE
ENSG00000196498	NCOR2	0.0288976	-0.148	SE
ENSG00000176715	ACSF3	1.75739e-07	-0.147	SE
ENSG00000232774		0.0253599	-0.147	SE
ENSG00000165533	TTC8	0.00105277	-0.147	SE
ENSG00000189308	LIN54	0.00216708	-0.147	SE
ENSG00000131374	TBC1D5	2.06698e-05	-0.147	SE
ENSG00000072864	NDE1	0.00978655	-0.146	SE
ENSG00000120656	TAF12	1.50957e-12	-0.146	SE
ENSG00000135778	NTPCR	5.95033e-10	-0.146	SE
ENSG00000130939	UBE4B	8.71613e-07	-0.146	SE
ENSG00000019144	PHLDB1	2.53131e-14	-0.146	SE
ENSG00000196498	NCOR2	0.0293264	-0.146	SE
ENSG00000003989	SLC7A2	3.26254e-07	-0.145	SE
ENSG00000116731	PRDM2	0.0257524	-0.145	SE
ENSG00000087206	UIMC1	0.041507	-0.145	SE
ENSG00000197223	C1D	0.00672922	-0.145	SE
ENSG00000156026	MCU	0.00711448	-0.145	SE
ENSG00000165813	CCDC186	0.00573534	-0.145	SE
ENSG00000186376	ZNF75D	0.0032285	-0.145	SE
ENSG00000166348	USP54	0.00443899	-0.145	SE
ENSG00000107263	RAPGEF1	0.0110237	-0.145	SE
ENSG00000131503	ANKHD1	0.0468571	-0.144	SE
ENSG00000182287	AP1S2	0.00156185	-0.144	SE
ENSG00000144824	PHLDB2	0.000336995	-0.144	SE
ENSG00000196295	GARS1-DT	0.00158425	-0.144	SE
ENSG00000153071	DAB2	0.000749349	-0.143	SE
ENSG00000183091	NEB	5.27223e-08	-0.143	SE
ENSG00000134324	LPIN1	0.00226533	-0.143	SE
ENSG00000143549	TPM3	4.2056e-05	-0.143	SE
ENSG00000131626	PPFIA1	8.77061e-05	-0.143	SE
ENSG00000138326	RPS24	0	-0.143	SE
ENSG00000099290	WASHC2A	9.99188e-05	-0.143	SE
ENSG00000103227	LMF1	0.000128124	-0.142	SE
ENSG00000090615	GOLGA3	0.0247337	-0.142	SE
ENSG00000135250	SRPK2	2.21521e-05	-0.142	SE
ENSG00000085978	ATG16L1	0.00204566	-0.142	SE
ENSG00000253729	PRKDC	3.36398e-14	-0.142	SE
ENSG00000128283	CDC42EP1	0.0237016	-0.141	SE
ENSG00000213918	DNASE1	0.00481054	-0.141	SE
ENSG00000174501	ANKRD36C	0.0136814	-0.141	SE
ENSG00000135976	ANKRD36	0.0153941	-0.141	SE
ENSG00000183091	NEB	1.13664e-10	-0.141	SE
ENSG00000165138	ANKS6	6.52419e-06	-0.141	SE
ENSG00000122490	SLC66A2	1.46854e-08	-0.141	SE
ENSG00000148700	ADD3	1.43219e-14	-0.141	SE
ENSG00000163359	COL6A3	0.000106186	-0.141	SE
ENSG00000145246	ATP10D	0.000530836	-0.14	SE
ENSG00000042088	TDP1	4.10323e-05	-0.14	SE
ENSG00000196262	PPIA	0.00915525	-0.14	SE
ENSG00000174365	SNHG11	0.00274386	-0.139	SE
ENSG00000020577	SAMD4A	6.09117e-06	-0.139	SE
ENSG00000137807	KIF23	0.0101041	-0.139	SE
ENSG00000101104	PABPC1L	3.27714e-07	-0.139	SE
ENSG00000068724	TTC7A	1.55262e-11	-0.139	SE
ENSG00000134769	DTNA	0.0101977	-0.139	SE
ENSG00000203666	EFCAB2	0.0372499	-0.138	SE
ENSG00000179912	R3HDM2	0.00129731	-0.138	SE
ENSG00000162591	MEGF6	0.00387542	-0.138	SE
ENSG00000047932	GOPC	0.0136016	-0.138	SE
ENSG00000173210	ABLIM3	0.00871769	-0.138	SE
ENSG00000213999	MEF2B	1.35591e-05	-0.137	SE
ENSG00000197122	SRC	3.46931e-09	-0.137	SE
ENSG00000226124	FTCDNL1	0.00140416	-0.137	SE
ENSG00000154144	TBRG1	0.0053367	-0.137	SE
ENSG00000049618	ARID1B	0.0372127	-0.137	SE
ENSG00000142856	ITGB3BP	0.0156687	-0.137	SE
ENSG00000124356	STAMBP	0.00254327	-0.137	SE
ENSG00000111237	VPS29	1.61462e-06	-0.137	SE
ENSG00000043143	JADE2	2.35057e-07	-0.136	SE
ENSG00000123352	SPATS2	0.00184509	-0.136	SE
ENSG00000242759	LINC00882	0.00222696	-0.136	SE
ENSG00000030304	MUSK	1.17028e-09	-0.136	SE
ENSG00000013563	DNASE1L1	0.0285147	-0.136	SE
ENSG00000167632	TRAPPC9	0.00792049	-0.136	SE
ENSG00000148950	IMMP1L	0.0226023	-0.136	SE
ENSG00000183023	SLC8A1	2.89235e-12	-0.135	SE
ENSG00000154380	ENAH	6.96316e-11	-0.135	SE
ENSG00000157985	AGAP1	7.80099e-05	-0.135	SE
ENSG00000134769	DTNA	0.0246322	-0.135	SE
ENSG00000197381	ADARB1	6.57746e-05	-0.134	SE
ENSG00000155324	GRAMD2B	1.62268e-07	-0.134	SE
ENSG00000168679	SLC16A4	4.22921e-05	-0.134	SE
ENSG00000157224	CLDN12	0.00478945	-0.134	SE
ENSG00000152556	PFKM	0.000717463	-0.134	SE
ENSG00000089159	PXN	1.49114e-07	-0.134	SE
ENSG00000100150	DEPDC5	0.00844418	-0.133	SE
ENSG00000006125	AP2B1	3.68988e-07	-0.133	SE
ENSG00000131148	EMC8	8.53318e-08	-0.133	SE
ENSG00000128739	SNRPN	0.0240538	-0.133	SE
ENSG00000197603	CPLANE1	0.00187768	-0.133	SE
ENSG00000114346	ECT2	0.0328472	-0.133	SE
ENSG00000165240	ATP7A	0.0136888	-0.133	SE
ENSG00000135749	PCNX2	0.000297145	-0.133	SE
ENSG00000139263	LRIG3	2.92766e-13	-0.133	SE
ENSG00000104529	EEF1D	2.53115e-05	-0.133	SE
ENSG00000106771	TMEM245	1.42719e-05	-0.133	SE
ENSG00000165282	PIGO	0.00969302	-0.133	SE
ENSG00000089159	PXN	4.54737e-07	-0.133	SE
ENSG00000110075	PPP6R3	0.0130646	-0.133	SE
ENSG00000184154	LRTOMT	3.37714e-05	-0.132	SE
ENSG00000123130	ACOT9	0.0350708	-0.132	SE
ENSG00000136098	NEK3	0.0120853	-0.132	SE
ENSG00000144647	POMGNT2	6.62625e-05	-0.132	SE
ENSG00000115998	C2orf42	0.0218918	-0.132	SE
ENSG00000147421	HMBOX1	0.0126697	-0.132	SE
ENSG00000152601	MBNL1	3.44724e-13	-0.132	SE
ENSG00000102780	DGKH	0.0047339	-0.132	SE
ENSG00000149929	HIRIP3	0.0336432	-0.131	SE
ENSG00000075413	MARK3	0.000582819	-0.131	SE
ENSG00000204120	GIGYF2	0.0059092	-0.131	SE
ENSG00000106070	GRB10	0.0176565	-0.131	SE
ENSG00000172765	TMCC1	3.25493e-10	-0.131	SE
ENSG00000124356	STAMBP	4.26767e-08	-0.131	SE
ENSG00000177981	ASB8	5.26642e-07	-0.131	SE
ENSG00000167130	DOLPP1	0.00842602	-0.131	SE
ENSG00000204120	GIGYF2	0.0274946	-0.13	SE
ENSG00000100578	KIAA0586	9.25377e-08	-0.13	SE
ENSG00000254635	WAC-AS1	1.11497e-06	-0.13	SE
ENSG00000175471	MCTP1	0.00315486	-0.13	SE
ENSG00000255248	MIR100HG	0.000542266	-0.13	SE
ENSG00000037757	MRI1	0.0116767	-0.129	SE
ENSG00000145362	ANK2	6.55901e-06	-0.129	SE
ENSG00000145016	RUBCN	0.0210284	-0.129	SE
ENSG00000142208	AKT1	2.15815e-07	-0.129	SE
ENSG00000166278	C2	8.55154e-08	-0.129	SE
ENSG00000115998	C2orf42	0.027651	-0.129	SE
ENSG00000007866	TEAD3	0.000331094	-0.129	SE
ENSG00000171552	BCL2L1	0.0489384	-0.128	SE
ENSG00000076351	SLC46A1	0.00258935	-0.128	SE
ENSG00000151445	VIPAS39	4.38402e-06	-0.128	SE
ENSG00000143322	ABL2	0.00103619	-0.128	SE
ENSG00000233621	LINC01137	0.00367071	-0.128	SE
ENSG00000136715	SAP130	0.000610856	-0.128	SE
ENSG00000101901	ALG13	2.21114e-05	-0.128	SE
ENSG00000255248	MIR100HG	0.000146354	-0.128	SE
ENSG00000078674	PCM1	2.74229e-05	-0.128	SE
ENSG00000059769	DNAJC25	0.00746684	-0.127	SE
ENSG00000144283	PKP4	0.00152433	-0.127	SE
ENSG00000215375	MYL5	0.0119371	-0.127	SE
ENSG00000166348	USP54	5.78118e-06	-0.127	SE
ENSG00000160323	ADAMTS13	0.00105437	-0.127	SE
ENSG00000172661	WASHC2C	1.52062e-06	-0.127	SE
ENSG00000100372	SLC25A17	0.00132072	-0.126	SE
ENSG00000074657	ZNF532	0.000786785	-0.126	SE
ENSG00000151881	TMEM267	6.25382e-06	-0.126	SE
ENSG00000155657	TTN	1.27061e-06	-0.126	SE
ENSG00000080345	RIF1	0.00396258	-0.126	SE
ENSG00000122126	OCRL	0.00395759	-0.126	SE
ENSG00000214078	CPNE1	0.0024272	-0.125	SE
ENSG00000157353	FCSK	2.33137e-05	-0.125	SE
ENSG00000037757	MRI1	0.00286782	-0.125	SE
ENSG00000106070	GRB10	0.00574701	-0.125	SE
ENSG00000183137	CEP57L1	8.9361e-09	-0.125	SE
ENSG00000138757	G3BP2	0.0021293	-0.125	SE
ENSG00000169432	SCN9A	4.29105e-08	-0.125	SE
ENSG00000206559	ZCWPW2	0.00063234	-0.125	SE
ENSG00000172775	PSME3IP1	0.00853713	-0.124	SE
ENSG00000130779	CLIP1	2.03259e-10	-0.124	SE
ENSG00000082438	COBLL1	0.00169748	-0.124	SE
ENSG00000166348	USP54	2.55624e-06	-0.124	SE
ENSG00000198561	CTNND1	0.00218043	-0.124	SE
ENSG00000170954	ZNF415	0.0281103	-0.123	SE
ENSG00000009307	CSDE1	3.22285e-10	-0.123	SE
ENSG00000237765	FAM200B	0.00655333	-0.123	SE
ENSG00000166295	ANAPC16	0.00243174	-0.123	SE
ENSG00000118495	PLAGL1	0.0393354	-0.123	SE
ENSG00000180900	SCRIB	0.00292401	-0.123	SE
ENSG00000103994	ZNF106	0.00213972	-0.122	SE
ENSG00000115363	EVA1A	0.0176754	-0.122	SE
ENSG00000247828	TMEM161B-AS1	0.00793992	-0.122	SE
ENSG00000119929	CUTC	0.00113089	-0.122	SE
ENSG00000243660	ZNF487	0.0185942	-0.122	SE
ENSG00000141644	MBD1	0.000182625	-0.121	SE
ENSG00000186814	ZSCAN30	0.0140506	-0.121	SE
ENSG00000049246	PER3	0.00591397	-0.121	SE
ENSG00000111711	GOLT1B	0.00623905	-0.121	SE
ENSG00000163939	PBRM1	2.50649e-06	-0.121	SE
ENSG00000198420	TCAF1	2.99624e-05	-0.121	SE
ENSG00000176834	VSIG10	0.000362068	-0.121	SE
ENSG00000109861	CTSC	3.71937e-05	-0.12	SE
ENSG00000185986	SDHAP3	0.00425792	-0.12	SE
ENSG00000237765	FAM200B	0.000246577	-0.12	SE
ENSG00000120451	SNX19	1.38432e-06	-0.12	SE
ENSG00000183091	NEB	0	-0.12	SE
ENSG00000140511	HAPLN3	0.0423738	-0.12	SE
ENSG00000064115	TM7SF3	1.28223e-08	-0.12	SE
ENSG00000218336	TENM3	0.00158697	-0.12	SE
ENSG00000123415	SMUG1	0.0202944	-0.12	SE
ENSG00000204120	GIGYF2	0.0226888	-0.119	SE
ENSG00000110871	COQ5	2.45026e-06	-0.119	SE
ENSG00000088448	ANKRD10	0.000885449	-0.119	SE
ENSG00000137075	RNF38	0.0118727	-0.119	SE
ENSG00000083097	DOP1A	0.0233643	-0.119	SE
ENSG00000179195	ZNF664	0.00159498	-0.119	SE
ENSG00000172716	SLFN11	0.00148086	-0.119	SE
ENSG00000184271	POU6F1	0.00462731	-0.118	SE
ENSG00000157426	AASDH	0.011749	-0.118	SE
ENSG00000196628	TCF4	0.0237189	-0.118	SE
ENSG00000071054	MAP4K4	3.05172e-07	-0.118	SE
ENSG00000163093	BBS5	0.00472515	-0.118	SE
ENSG00000137573	SULF1	7.3326e-07	-0.118	SE
ENSG00000067798	NAV3	1.88019e-06	-0.118	SE
ENSG00000115310	RTN4	6.86396e-05	-0.118	SE
ENSG00000037749	MFAP3	3.4369e-06	-0.117	SE
ENSG00000168958	MFF	1.56476e-05	-0.117	SE
ENSG00000068366	ACSL4	0.0301829	-0.117	SE
ENSG00000148180	GSN	0.0410882	-0.117	SE
ENSG00000137764	MAP2K5	0.00507261	-0.116	SE
ENSG00000169062	UPF3A	0.0186888	-0.116	SE
ENSG00000075711	DLG1	0.0329987	-0.116	SE
ENSG00000053254	FOXN3	0.000300402	-0.116	SE
ENSG00000134909	ARHGAP32	0.00227959	-0.116	SE
ENSG00000196437	ZNF569	0.0179878	-0.116	SE
ENSG00000159658	EFCAB14	2.27386e-05	-0.116	SE
ENSG00000135636	DYSF	0.000820759	-0.116	SE
ENSG00000139971	ARMH4	0.0419697	-0.116	SE
ENSG00000198947	DMD	4.10212e-05	-0.116	SE
ENSG00000186532	SMYD4	7.15155e-11	-0.115	SE
ENSG00000130338	TULP4	0.0132088	-0.115	SE
ENSG00000187742	SECISBP2	0.0145417	-0.115	SE
ENSG00000168958	MFF	0.000906128	-0.115	SE
ENSG00000168137	SETD5	0.044097	-0.115	SE
ENSG00000271147	ARMCX5-GPRASP2	0.0140789	-0.115	SE
ENSG00000171055	FEZ2	1.33227e-15	-0.115	SE
ENSG00000073921	PICALM	0.000274354	-0.115	SE
ENSG00000058799	YIPF1	0.00808469	-0.114	SE
ENSG00000082805	ERC1	3.00722e-05	-0.114	SE
ENSG00000138674	SEC31A	0.00473046	-0.114	SE
ENSG00000133026	MYH10	4.74579e-08	-0.114	SE
ENSG00000177463	NR2C2	0.00617122	-0.114	SE
ENSG00000128563	PRKRIP1	0.00972778	-0.114	SE
ENSG00000133687	TMTC1	0.000159405	-0.114	SE
ENSG00000154258	ABCA9	5.90174e-08	-0.114	SE
ENSG00000180229	HERC2P3	0.0172683	-0.114	SE
ENSG00000050426	LETMD1	0.0329019	-0.114	SE
ENSG00000186575	NF2	6.50449e-07	-0.113	SE
ENSG00000140105	WARS1	0	-0.113	SE
ENSG00000121753	ADGRB2	0.0254977	-0.113	SE
ENSG00000068120	COASY	1.01337e-05	-0.113	SE
ENSG00000163684	RPP14	0.0373283	-0.113	SE
ENSG00000184922	FMNL1	0.00456528	-0.113	SE
ENSG00000122566	HNRNPA2B1	0.000262468	-0.113	SE
ENSG00000188352	FOCAD	4.35253e-07	-0.113	SE
ENSG00000149294	NCAM1	0.0157362	-0.113	SE
ENSG00000140950	MEAK7	0.00155838	-0.112	SE
ENSG00000139974	SLC38A6	0.000861688	-0.112	SE
ENSG00000109756	RAPGEF2	0.00675701	-0.112	SE
ENSG00000237187	NR2F1-AS1	0.0209954	-0.112	SE
ENSG00000083642	PDS5B	0.00509172	-0.112	SE
ENSG00000046653	GPM6B	4.30495e-06	-0.112	SE
ENSG00000102312	PORCN	9.33215e-06	-0.112	SE
ENSG00000178234	GALNT11	1.49599e-09	-0.112	SE
ENSG00000175582	RAB6A	1.0103e-14	-0.112	SE
ENSG00000174306	ZHX3	0.0415999	-0.111	SE
ENSG00000167705	RILP	0.0168104	-0.111	SE
ENSG00000167635	ZNF146	0.000578771	-0.111	SE
ENSG00000110931	CAMKK2	8.22977e-05	-0.111	SE
ENSG00000131831	RAI2	1.94051e-07	-0.111	SE
ENSG00000177565	TBL1XR1	3.02992e-06	-0.111	SE
ENSG00000198561	CTNND1	5.29563e-11	-0.111	SE
ENSG00000198561	CTNND1	4.53114e-11	-0.111	SE
ENSG00000108433	GOSR2	0.0351881	-0.11	SE
ENSG00000157353	FCSK	5.44411e-05	-0.11	SE
ENSG00000154556	SORBS2	0.00865206	-0.11	SE
ENSG00000152380	FAM151B	0.00205289	-0.11	SE
ENSG00000066651	TRMT11	0.000334372	-0.11	SE
ENSG00000104936	DMPK	1.55273e-07	-0.109	SE
ENSG00000104936	DMPK	2.70974e-08	-0.109	SE
ENSG00000101751	POLI	1.12642e-06	-0.109	SE
ENSG00000140105	WARS1	0.00232851	-0.109	SE
ENSG00000069020	MAST4	0.00033218	-0.109	SE
ENSG00000109794	FAM149A	0.0314884	-0.109	SE
ENSG00000142208	AKT1	1.03884e-05	-0.109	SE
ENSG00000117620	SLC35A3	0.000613993	-0.109	SE
ENSG00000173230	GOLGB1	0.00105663	-0.109	SE
ENSG00000136932	TRMO	0.00162124	-0.109	SE
ENSG00000124786	SLC35B3	0.0146342	-0.109	SE
ENSG00000067177	PHKA1	3.78332e-05	-0.109	SE
ENSG00000149294	NCAM1	0.00885782	-0.109	SE
ENSG00000100731	PCNX1	0.034291	-0.109	SE
ENSG00000173517	PEAK1	0.000703234	-0.108	SE
ENSG00000185070	FLRT2	5.62004e-05	-0.108	SE
ENSG00000213185	FAM24B	2.90936e-05	-0.108	SE
ENSG00000157637	SLC38A10	4.26861e-11	-0.108	SE
ENSG00000173068	BNC2	1.90269e-07	-0.108	SE
ENSG00000141569	TRIM65	0.0124724	-0.108	SE
ENSG00000151498	ACAD8	7.56327e-05	-0.108	SE
ENSG00000187109	NAP1L1	0.00128327	-0.108	SE
ENSG00000160961	ZNF333	8.68387e-05	-0.108	SE
ENSG00000104936	DMPK	8.07592e-08	-0.107	SE
ENSG00000124120	TTPAL	3.32363e-05	-0.107	SE
ENSG00000187210	GCNT1	5.7747e-10	-0.107	SE
ENSG00000122707	RECK	0	-0.107	SE
ENSG00000052795	FNIP2	0.00171063	-0.107	SE
ENSG00000100523	DDHD1	0.00600964	-0.107	SE
ENSG00000130856	ZNF236	0.000446368	-0.107	SE
ENSG00000166225	FRS2	0.00010767	-0.107	SE
ENSG00000133678	TMEM254	0.000117762	-0.107	SE
ENSG00000134775	FHOD3	0.0119483	-0.106	SE
ENSG00000171606	ZNF274	0.0499943	-0.106	SE
ENSG00000106772	PRUNE2	5.60074e-07	-0.106	SE
ENSG00000139644	TMBIM6	8.24012e-05	-0.106	SE
ENSG00000172716	SLFN11	0.000799316	-0.106	SE
ENSG00000131626	PPFIA1	0.00126145	-0.106	SE
ENSG00000145730	PAM	2.32653e-08	-0.105	SE
ENSG00000085978	ATG16L1	1.09642e-05	-0.105	SE
ENSG00000093167	LRRFIP2	7.07357e-08	-0.105	SE
ENSG00000148498	PARD3	7.67754e-05	-0.105	SE
ENSG00000182534	MXRA7	2.73878e-08	-0.104	SE
ENSG00000130402	ACTN4	0	-0.104	SE
ENSG00000135540	NHSL1	0.00622762	-0.104	SE
ENSG00000106070	GRB10	0.034927	-0.104	SE
ENSG00000169851	PCDH7	0.0417921	-0.104	SE
ENSG00000188001	TPRG1	0.0143733	-0.104	SE
ENSG00000155657	TTN	3.92867e-05	-0.104	SE
ENSG00000134897	BIVM	0.00623804	-0.104	SE
ENSG00000171033	PKIA	0.00048347	-0.104	SE
ENSG00000060237	WNK1	3.05397e-05	-0.104	SE
ENSG00000064787	BCAS1	0.00256335	-0.103	SE
ENSG00000137842	TMEM62	0.000369406	-0.103	SE
ENSG00000132716	DCAF8	0.033879	-0.103	SE
ENSG00000176444	CLK2	0.00845621	-0.103	SE
ENSG00000072110	ACTN1	1.49384e-08	-0.103	SE
ENSG00000225470	JPX	0.000165196	-0.103	SE
ENSG00000183963	SMTN	0.0031445	-0.103	SE
ENSG00000163684	RPP14	0.0168062	-0.103	SE
ENSG00000124831	LRRFIP1	5.43121e-13	-0.103	SE
ENSG00000164162	ANAPC10	0.000535845	-0.103	SE
ENSG00000168743	NPNT	2.31621e-08	-0.103	SE
ENSG00000198561	CTNND1	1.9868e-10	-0.103	SE
ENSG00000184719	RNLS	0.0386121	-0.103	SE
ENSG00000005810	MYCBP2	0.000119455	-0.103	SE
ENSG00000204120	GIGYF2	4.47396e-05	-0.102	SE
ENSG00000113648	MACROH2A1	0.00263623	-0.102	SE
ENSG00000129187	DCTD	0.00208568	-0.102	SE
ENSG00000167065	DUSP18	0.0056606	-0.102	SE
ENSG00000088448	ANKRD10	0.00410807	-0.102	SE
ENSG00000065457	ADAT1	0.0004082	-0.102	SE
ENSG00000131437	KIF3A	0.0307961	-0.102	SE
ENSG00000111237	VPS29	2.50553e-07	-0.102	SE
ENSG00000152556	PFKM	7.17146e-06	-0.102	SE
ENSG00000138326	RPS24	0	-0.102	SE
ENSG00000050426	LETMD1	8.52383e-08	-0.102	SE
ENSG00000197381	ADARB1	0.000434174	-0.101	SE
ENSG00000172775	PSME3IP1	0.0266357	-0.101	SE
ENSG00000205937	RNPS1	4.19485e-05	-0.101	SE
ENSG00000170242	USP47	1.91838e-08	-0.101	SE
ENSG00000168297	PXK	0.00317071	-0.101	SE
ENSG00000186439	TRDN	4.61893e-06	-0.101	SE
ENSG00000179912	R3HDM2	4.32981e-05	-0.101	SE
ENSG00000114956	DGUOK	0.0137787	-0.101	SE
ENSG00000146707	POMZP3	0.00317549	-0.101	SE
ENSG00000083857	FAT1	7.52065e-13	-0.101	SE
ENSG00000198089	SFI1	0.0125695	-0.1	SE
ENSG00000196756	SNHG17	0.015581	-0.1	SE
ENSG00000274211	SOCS7	0.0222661	-0.1	SE
ENSG00000169554	ZEB2	8.97615e-13	-0.1	SE
ENSG00000124006	OBSL1	0.0294672	-0.1	SE
ENSG00000117362	APH1A	3.02105e-06	-0.1	SE
ENSG00000171055	FEZ2	0.00110797	-0.1	SE
ENSG00000110888	CAPRIN2	0.0427119	-0.1	SE
ENSG00000100445	SDR39U1	2.189e-06	0.1	SE
ENSG00000152784	PRDM8	0.000499409	0.1	SE
ENSG00000163681	SLMAP	0.044116	0.1	SE
ENSG00000197302	ZNF720	0.000371165	0.1	SE
ENSG00000135899	SP110	0.00286909	0.1	SE
ENSG00000183963	SMTN	0.0361482	0.1	SE
ENSG00000196295	GARS1-DT	1.00472e-06	0.1	SE
ENSG00000132405	TBC1D14	0.0100137	0.1	SE
ENSG00000104218	CSPP1	0.0225907	0.1	SE
ENSG00000163939	PBRM1	2.3564e-05	0.1	SE
ENSG00000083097	DOP1A	0.0107683	0.1	SE
ENSG00000125388	GRK4	7.23712e-05	0.1	SE
ENSG00000168137	SETD5	0.011371	0.1	SE
ENSG00000178234	GALNT11	0.000833426	0.1	SE
ENSG00000110841	PPFIBP1	0.000154222	0.1	SE
ENSG00000255248	MIR100HG	0.000452428	0.1	SE
ENSG00000255248	MIR100HG	1.10158e-06	0.1	SE
ENSG00000074181	NOTCH3	0.0221675	0.101	SE
ENSG00000083817	ZNF416	6.29777e-08	0.101	SE
ENSG00000105426	PTPRS	0.0314827	0.101	SE
ENSG00000168803	ADAL	2.88378e-08	0.101	SE
ENSG00000114062	UBE3A	0.000173193	0.101	SE
ENSG00000121964	GTDC1	0.000485904	0.101	SE
ENSG00000172965	MIR4435-2HG	0.000138591	0.101	SE
ENSG00000147099	HDAC8	1.76943e-07	0.101	SE
ENSG00000092529	CAPN3	1.65118e-07	0.101	SE
ENSG00000087884	AAMDC	0.00235637	0.101	SE
ENSG00000189046	ALKBH2	0.0158853	0.101	SE
ENSG00000065802	ASB1	2.34711e-08	0.101	SE
ENSG00000168137	SETD5	0.00471088	0.101	SE
ENSG00000153107	ANAPC1	1.80253e-05	0.101	SE
ENSG00000099817	POLR2E	0.00329029	0.102	SE
ENSG00000108823	SGCA	0.000693579	0.102	SE
ENSG00000082641	NFE2L1	4.32043e-09	0.102	SE
ENSG00000108423	TUBD1	0.00714726	0.102	SE
ENSG00000168591	TMUB2	0.00482786	0.102	SE
ENSG00000151093	OXSM	0.000101685	0.102	SE
ENSG00000081760	AACS	0.0187053	0.102	SE
ENSG00000176407	KCMF1	0.0314425	0.102	SE
ENSG00000136504	KAT7	0.00696513	0.102	SE
ENSG00000125457	MIF4GD	0.000340976	0.102	SE
ENSG00000129197	RPAIN	0.00044824	0.103	SE
ENSG00000137814	HAUS2	0.000172928	0.103	SE
ENSG00000118690	ARMC2	1.0668e-05	0.103	SE
ENSG00000163138	PACRGL	0.0021664	0.103	SE
ENSG00000168734	PKIG	0.00215266	0.103	SE
ENSG00000101452	DHX35	8.3787e-09	0.103	SE
ENSG00000119004	CYP20A1	0.00136405	0.103	SE
ENSG00000162390	ACOT11	3.05454e-07	0.103	SE
ENSG00000138399	FASTKD1	0.0230572	0.103	SE
ENSG00000173715	C11orf80	0.00678395	0.103	SE
ENSG00000244754	N4BP2L2	0.000253671	0.103	SE
ENSG00000135424	ITGA7	1.60805e-08	0.103	SE
ENSG00000137760	ALKBH8	0.00441074	0.103	SE
ENSG00000171307	ZDHHC16	0.000337545	0.103	SE
ENSG00000015475	BID	0.0359537	0.104	SE
ENSG00000083828	ZNF586	0.000107198	0.104	SE
ENSG00000126773	PCNX4	0.00099764	0.104	SE
ENSG00000005436	GCFC2	3.45407e-05	0.104	SE
ENSG00000160752	FDPS	0.0118887	0.104	SE
ENSG00000065243	PKN2	2.11513e-06	0.104	SE
ENSG00000233461		1.74129e-07	0.104	SE
ENSG00000197121	PGAP1	0.0412119	0.104	SE
ENSG00000230590	FTX	0.00575767	0.104	SE
ENSG00000196199	MPHOSPH8	0.000118946	0.104	SE
ENSG00000197128	ZNF772	0.0170854	0.105	SE
ENSG00000141644	MBD1	0.00240131	0.105	SE
ENSG00000105755	ETHE1	6.18502e-07	0.105	SE
ENSG00000055955	ITIH4	0.000537676	0.105	SE
ENSG00000176894	PXMP2	5.60441e-06	0.105	SE
ENSG00000119185	ITGB1BP1	0.000293961	0.105	SE
ENSG00000177409	SAMD9L	0.00980534	0.105	SE
ENSG00000243147	MRPL33	7.30468e-07	0.105	SE
ENSG00000166377	ATP9B	0.000420406	0.105	SE
ENSG00000138757	G3BP2	1.63748e-05	0.105	SE
ENSG00000143036	SLC44A3	4.78678e-07	0.105	SE
ENSG00000119844	AFTPH	0.00367411	0.105	SE
ENSG00000196912	ANKRD36B	0.0433735	0.105	SE
ENSG00000111907	TPD52L1	0.00875035	0.105	SE
ENSG00000198467	TPM2	4.91521e-11	0.105	SE
ENSG00000129170	CSRP3	0.0121913	0.105	SE
ENSG00000006625	GGCT	0.00426335	0.105	SE
ENSG00000149925	ALDOA	2.16899e-09	0.106	SE
ENSG00000140105	WARS1	1.30083e-06	0.106	SE
ENSG00000069998	HDHD5	0.000800481	0.106	SE
ENSG00000204149	AGAP6	1.32098e-06	0.106	SE
ENSG00000204054	LINC00963	0.0183016	0.106	SE
ENSG00000172965	MIR4435-2HG	5.23017e-08	0.106	SE
ENSG00000164828	SUN1	1.06625e-07	0.106	SE
ENSG00000137075	RNF38	0.0323237	0.106	SE
ENSG00000162910	MRPL55	0.0298273	0.106	SE
ENSG00000083097	DOP1A	0.00228924	0.106	SE
ENSG00000181472	ZBTB2	2.19428e-07	0.106	SE
ENSG00000158636	EMSY	0.000945405	0.106	SE
ENSG00000028203	VEZT	0.000130716	0.106	SE
ENSG00000089022	MAPKAPK5	1.28882e-09	0.106	SE
ENSG00000130731	METTL26	3.98288e-08	0.107	SE
ENSG00000138621	PPCDC	9.66985e-06	0.107	SE
ENSG00000140105	WARS1	1.41019e-06	0.107	SE
ENSG00000145390	USP53	0.000531227	0.107	SE
ENSG00000145979	TBC1D7	0.00175892	0.107	SE
ENSG00000119725	ZNF410	7.53883e-05	0.107	SE
ENSG00000113761	ZNF346	0.0437649	0.107	SE
ENSG00000122126	OCRL	0.00599596	0.107	SE
ENSG00000166788	SAAL1	0.00177118	0.107	SE
ENSG00000175287	PHYHD1	3.28549e-06	0.107	SE
ENSG00000129197	RPAIN	1.23851e-05	0.108	SE
ENSG00000185278	ZBTB37	1.11001e-06	0.108	SE
ENSG00000150995	ITPR1	0.0140317	0.108	SE
ENSG00000197343	ZNF655	0.0014707	0.108	SE
ENSG00000163935	SFMBT1	0.033541	0.108	SE
ENSG00000102900	NUP93	0.00140842	0.108	SE
ENSG00000123240	OPTN	0.000522785	0.108	SE
ENSG00000136936	XPA	2.76062e-08	0.108	SE
ENSG00000151376	ME3	0.000362108	0.108	SE
ENSG00000151150	ANK3	0.00101689	0.108	SE
ENSG00000141338	ABCA8	0.0139195	0.109	SE
ENSG00000175061	SNHG29	0	0.109	SE
ENSG00000159147	DONSON	3.12435e-06	0.109	SE
ENSG00000095906	NUBP2	0.00187916	0.109	SE
ENSG00000204580	DDR1	0.000437385	0.109	SE
ENSG00000114026	OGG1	1.62701e-06	0.109	SE
ENSG00000122481	RWDD3	0.0441572	0.109	SE
ENSG00000196295	GARS1-DT	0.0333269	0.109	SE
ENSG00000072195	SPEG	0.00678758	0.109	SE
ENSG00000135164	DMTF1	0.00420323	0.109	SE
ENSG00000166788	SAAL1	0.000345469	0.109	SE
ENSG00000099139	PCSK5	0.00448506	0.109	SE
ENSG00000172731	LRRC20	0.00142125	0.109	SE
ENSG00000138834	MAPK8IP3	0.00814145	0.11	SE
ENSG00000164329	TENT2	1.80712e-06	0.11	SE
ENSG00000164053	ATRIP	2.65636e-06	0.11	SE
ENSG00000137074	APTX	1.18019e-07	0.11	SE
ENSG00000163818	LZTFL1	0.00221864	0.11	SE
ENSG00000135541	AHI1	0.00112299	0.11	SE
ENSG00000196576	PLXNB2	0.0321665	0.11	SE
ENSG00000102103	PQBP1	3.27569e-05	0.11	SE
ENSG00000095383	TBC1D2	2.11389e-07	0.11	SE
ENSG00000137073	UBAP2	0.00598718	0.11	SE
ENSG00000174928	C3orf33	0.0021381	0.11	SE
ENSG00000173915	ATP5MK	0.0127145	0.11	SE
ENSG00000225484	NUTM2B-AS1	0.000464148	0.11	SE
ENSG00000121073	SLC35B1	0.0386711	0.11	SE
ENSG00000197586	ENTPD6	0.0252759	0.111	SE
ENSG00000132600	PRMT7	9.06449e-06	0.111	SE
ENSG00000074219	TEAD2	0.000424753	0.111	SE
ENSG00000010278	CD9	3.74034e-13	0.111	SE
ENSG00000136982	DSCC1	0.00321334	0.111	SE
ENSG00000122678	POLM	0.0302236	0.111	SE
ENSG00000164751	PEX2	5.68898e-09	0.111	SE
ENSG00000119772	DNMT3A	0.000810914	0.111	SE
ENSG00000170364	SETMAR	0.0303138	0.111	SE
ENSG00000168056	LTBP3	0.0113901	0.111	SE
ENSG00000156026	MCU	4.6179e-07	0.111	SE
ENSG00000160408	ST6GALNAC6	0.000196256	0.111	SE
ENSG00000135018	UBQLN1	2.45163e-07	0.111	SE
ENSG00000255248	MIR100HG	0.00323185	0.111	SE
ENSG00000137691	CFAP300	0.00472602	0.111	SE
ENSG00000226210	WASH8P	1.51598e-09	0.111	SE
ENSG00000259431	THTPA	0.0384937	0.111	SE
ENSG00000175061	SNHG29	0	0.112	SE
ENSG00000247796		5.9955e-05	0.112	SE
ENSG00000163738	MTHFD2L	4.43425e-11	0.112	SE
ENSG00000010278	CD9	3.87801e-13	0.112	SE
ENSG00000160752	FDPS	0.0121718	0.112	SE
ENSG00000142252	GEMIN7	0.0344461	0.112	SE
ENSG00000244560		0.00931894	0.112	SE
ENSG00000174606	ANGEL2	2.23008e-05	0.112	SE
ENSG00000164124	TMEM144	1.13899e-09	0.112	SE
ENSG00000224078	SNHG14	0.014688	0.112	SE
ENSG00000224078	SNHG14	0.00315153	0.112	SE
ENSG00000132912	DCTN4	0.00219584	0.112	SE
ENSG00000205763	RP9P	0.0311408	0.112	SE
ENSG00000270820	USP34-DT	0.00253454	0.112	SE
ENSG00000164978	NUDT2	0.0495925	0.112	SE
ENSG00000122741	DCAF10	0.0116309	0.112	SE
ENSG00000171202	TMEM126A	0.0325612	0.112	SE
ENSG00000225484	NUTM2B-AS1	0.00045872	0.112	SE
ENSG00000284428		0.00163694	0.113	SE
ENSG00000130731	METTL26	4.40695e-08	0.113	SE
ENSG00000005339	CREBBP	1.097e-06	0.113	SE
ENSG00000186132	C2orf76	7.41865e-05	0.113	SE
ENSG00000151576	QTRT2	4.88538e-05	0.113	SE
ENSG00000171163	ZNF692	1.29879e-05	0.113	SE
ENSG00000115204	MPV17	4.97797e-05	0.113	SE
ENSG00000182362	YBEY	5.10602e-08	0.113	SE
ENSG00000223482	NUTM2A-AS1	7.08175e-10	0.113	SE
ENSG00000147905	ZCCHC7	0.0429223	0.113	SE
ENSG00000137216	TMEM63B	0.00463268	0.113	SE
ENSG00000249859	PVT1	0.000252912	0.113	SE
ENSG00000090612	ZNF268	0.0461119	0.113	SE
ENSG00000133943	DGLUCY	0.00281941	0.113	SE
ENSG00000075407	ZNF37A	2.52917e-06	0.113	SE
ENSG00000183605	SFXN4	5.56936e-07	0.113	SE
ENSG00000071564	TCF3	0.00064652	0.113	SE
ENSG00000167775	CD320	8.58185e-05	0.114	SE
ENSG00000167522	ANKRD11	0.00205696	0.114	SE
ENSG00000217555	CKLF	0.000199474	0.114	SE
ENSG00000129566	TEP1	0.0461038	0.114	SE
ENSG00000169220	RGS14	0.00288643	0.114	SE
ENSG00000221978	CCNL2	5.78318e-05	0.114	SE
ENSG00000174403	MIR1-1HG-AS1	0.00186071	0.114	SE
ENSG00000164114	MAP9	0.000271188	0.114	SE
ENSG00000138380	CARF	0.00489174	0.114	SE
ENSG00000163939	PBRM1	0.0115913	0.114	SE
ENSG00000157045	NTAN1	0.000182198	0.114	SE
ENSG00000126934	MAP2K2	3.03184e-09	0.114	SE
ENSG00000107537	PHYH	9.81615e-05	0.114	SE
ENSG00000166130	IKBIP	1.82846e-05	0.114	SE
ENSG00000136114	THSD1	0.000632483	0.114	SE
ENSG00000099991	CABIN1	0.0110715	0.115	SE
ENSG00000031823	RANBP3	2.38395e-05	0.115	SE
ENSG00000197586	ENTPD6	0.00306689	0.115	SE
ENSG00000078687	TNRC6C	0.0385657	0.115	SE
ENSG00000141012	GALNS	0.000622976	0.115	SE
ENSG00000102893	PHKB	0.0319143	0.115	SE
ENSG00000137449	CPEB2	0.0323745	0.115	SE
ENSG00000122008	POLK	0.0058492	0.115	SE
ENSG00000122483	CCDC18	0.000481332	0.115	SE
ENSG00000138347	MYPN	0.00156551	0.115	SE
ENSG00000075292	ZNF638	3.00386e-09	0.115	SE
ENSG00000104907	TRMT1	0	0.115	SE
ENSG00000107643	MAPK8	0.0293074	0.115	SE
ENSG00000239779	WBP1	4.2274e-08	0.115	SE
ENSG00000049540	ELN	0.0423784	0.115	SE
ENSG00000106603	COA1	0.00278172	0.115	SE
ENSG00000147010	SH3KBP1	0.00395429	0.115	SE
ENSG00000258890	CEP95	8.47902e-06	0.115	SE
ENSG00000104756	KCTD9	0.0257485	0.115	SE
ENSG00000125457	MIF4GD	0.000136164	0.115	SE
ENSG00000071564	TCF3	0.000495368	0.115	SE
ENSG00000090857	PDPR	1.20665e-05	0.116	SE
ENSG00000263072	ZNF213-AS1	0.00327417	0.116	SE
ENSG00000102893	PHKB	0.0108016	0.116	SE
ENSG00000103126	AXIN1	0.000389251	0.116	SE
ENSG00000112701	SENP6	0.00317431	0.116	SE
ENSG00000145390	USP53	0.000170627	0.116	SE
ENSG00000172965	MIR4435-2HG	0.000532297	0.116	SE
ENSG00000155366	RHOC	8.93017e-08	0.116	SE
ENSG00000196295	GARS1-DT	0.0119517	0.116	SE
ENSG00000198538	ZNF28	0.000399737	0.117	SE
ENSG00000258366	RTEL1	7.06531e-05	0.117	SE
ENSG00000105223	PLD3	8.2788e-09	0.117	SE
ENSG00000225470	JPX	0.00201294	0.117	SE
ENSG00000213079	SCAF8	9.24601e-05	0.117	SE
ENSG00000058453	CROCC	0.0219039	0.117	SE
ENSG00000196387	ZNF140	5.96866e-05	0.117	SE
ENSG00000106351	AGFG2	0.000811488	0.117	SE
ENSG00000115392	FANCL	2.39582e-08	0.117	SE
ENSG00000151687	ANKAR	0.0433117	0.117	SE
ENSG00000147419	CCDC25	2.708e-06	0.117	SE
ENSG00000138592	USP8	0.000568989	0.118	SE
ENSG00000172785	CBWD1	1.49245e-06	0.118	SE
ENSG00000017260	ATP2C1	0.0426359	0.118	SE
ENSG00000155621	C9orf85	0.0327869	0.118	SE
ENSG00000117305	HMGCL	0.00087992	0.118	SE
ENSG00000162604	TM2D1	0.022428	0.118	SE
ENSG00000162604	TM2D1	0.0117824	0.118	SE
ENSG00000169379	ARL13B	0.00945452	0.118	SE
ENSG00000021574	SPAST	0.0273871	0.118	SE
ENSG00000187239	FNBP1	0.0196742	0.118	SE
ENSG00000183160	TMEM119	2.3913e-11	0.118	SE
ENSG00000133460	SLC2A11	0.0250296	0.119	SE
ENSG00000063245	EPN1	5.39023e-05	0.119	SE
ENSG00000149636	DSN1	0.000622121	0.119	SE
ENSG00000184792	OSBP2	0.010494	0.119	SE
ENSG00000166262	FAM227B	0.047381	0.119	SE
ENSG00000186654	PRR5	0.000295589	0.119	SE
ENSG00000166073	GPR176	0.0286202	0.119	SE
ENSG00000126214	KLC1	0.0134763	0.119	SE
ENSG00000013441	CLK1	0.0292054	0.119	SE
ENSG00000141179	PCTP	0.00301004	0.119	SE
ENSG00000204580	DDR1	3.59929e-05	0.119	SE
ENSG00000134369	NAV1	0.014755	0.119	SE
ENSG00000115020	PIKFYVE	0.0150868	0.119	SE
ENSG00000160691	SHC1	2.16538e-05	0.119	SE
ENSG00000047579	DTNBP1	0.00305303	0.119	SE
ENSG00000132740	IGHMBP2	0.000338779	0.119	SE
ENSG00000076984	MAP2K7	0.01198	0.119	SE
ENSG00000167637	ZNF283	1.37587e-07	0.12	SE
ENSG00000100490	CDKL1	0.000894402	0.12	SE
ENSG00000213024	NUP62	0.0213622	0.12	SE
ENSG00000131374	TBC1D5	3.70508e-06	0.12	SE
ENSG00000172965	MIR4435-2HG	1.75561e-08	0.12	SE
ENSG00000172594	SMPDL3A	5.1576e-06	0.12	SE
ENSG00000087008	ACOX3	4.24085e-05	0.12	SE
ENSG00000079393	DUSP13	0.00230583	0.12	SE
ENSG00000205054	LINC01121	0.0336219	0.12	SE
ENSG00000183077	AFMID	0.0370507	0.12	SE
ENSG00000166169	POLL	0.0211564	0.12	SE
ENSG00000047249	ATP6V1H	2.00817e-06	0.12	SE
ENSG00000087053	MTMR2	0.00011314	0.12	SE
ENSG00000119801	YPEL5	1.64297e-07	0.12	SE
ENSG00000187109	NAP1L1	2.35124e-09	0.12	SE
ENSG00000101654	RNMT	0.00230863	0.121	SE
ENSG00000069974	RAB27A	0.000627889	0.121	SE
ENSG00000105223	PLD3	8.50153e-12	0.121	SE
ENSG00000165801	ARHGEF40	5.54567e-09	0.121	SE
ENSG00000092841	MYL6	0.038919	0.121	SE
ENSG00000074964	ARHGEF10L	2.79278e-10	0.121	SE
ENSG00000175662	TOM1L2	2.3675e-05	0.121	SE
ENSG00000176720	BOK	2.86874e-06	0.121	SE
ENSG00000197563	PIGN	4.06819e-05	0.121	SE
ENSG00000005810	MYCBP2	0.0113542	0.121	SE
ENSG00000079805	DNM2	0.000308966	0.122	SE
ENSG00000278540	ACACA	0.000107037	0.122	SE
ENSG00000166582	CENPV	0.000469885	0.122	SE
ENSG00000204120	GIGYF2	5.37588e-05	0.122	SE
ENSG00000159596	TMEM69	0.000334294	0.122	SE
ENSG00000239779	WBP1	5.9631e-08	0.122	SE
ENSG00000102309	PIN4	6.1401e-06	0.122	SE
ENSG00000157110	RBPMS	9.81804e-06	0.122	SE
ENSG00000108784	NAGLU	0.00103827	0.123	SE
ENSG00000153944	MSI2	0.0004954	0.123	SE
ENSG00000100445	SDR39U1	5.09728e-08	0.123	SE
ENSG00000100888	CHD8	0.0288827	0.123	SE
ENSG00000165501	LRR1	0.0328666	0.123	SE
ENSG00000105755	ETHE1	8.55642e-06	0.123	SE
ENSG00000131374	TBC1D5	0.0152559	0.123	SE
ENSG00000164828	SUN1	0.00292006	0.123	SE
ENSG00000070159	PTPN3	2.9784e-05	0.123	SE
ENSG00000115657	ABCB6	4.97869e-09	0.123	SE
ENSG00000134874	DZIP1	0.000175549	0.123	SE
ENSG00000101294	HM13	4.58186e-06	0.124	SE
ENSG00000155366	RHOC	1.2641e-07	0.124	SE
ENSG00000118482	PHF3	0.020039	0.125	SE
ENSG00000130803	ZNF317	0.0479554	0.125	SE
ENSG00000128591	FLNC	0.0026363	0.125	SE
ENSG00000113851	CRBN	0.000269424	0.125	SE
ENSG00000114346	ECT2	0.00740342	0.125	SE
ENSG00000087884	AAMDC	0.034745	0.125	SE
ENSG00000249859	PVT1	0.0242955	0.125	SE
ENSG00000130714	POMT1	0.00600399	0.125	SE
ENSG00000175582	RAB6A	1.46051e-06	0.125	SE
ENSG00000105483	CARD8	0.0162924	0.126	SE
ENSG00000186230	ZNF749	0.00325393	0.126	SE
ENSG00000112651	MRPL2	1.41547e-07	0.126	SE
ENSG00000204120	GIGYF2	4.65791e-05	0.126	SE
ENSG00000126456	IRF3	0.000315953	0.126	SE
ENSG00000120685	PROSER1	0.00905157	0.126	SE
ENSG00000160072	ATAD3B	0.000131663	0.126	SE
ENSG00000164828	SUN1	0.000411561	0.126	SE
ENSG00000178031	ADAMTSL1	0.000219198	0.126	SE
ENSG00000151773	CCDC122	0.038134	0.126	SE
ENSG00000011451	WIZ	0.000342767	0.127	SE
ENSG00000119242	CCDC92	8.30612e-08	0.127	SE
ENSG00000047849	MAP4	1.55928e-09	0.127	SE
ENSG00000233184		0.0488374	0.127	SE
ENSG00000172965	MIR4435-2HG	0.00122304	0.127	SE
ENSG00000224078	SNHG14	0.038105	0.127	SE
ENSG00000102078	SLC25A14	0.000791845	0.127	SE
ENSG00000135315	CEP162	1.14944e-05	0.127	SE
ENSG00000166261	ZNF202	4.40633e-05	0.127	SE
ENSG00000130382	MLLT1	0.00272964	0.128	SE
ENSG00000169592	INO80E	3.44751e-06	0.128	SE
ENSG00000075711	DLG1	0.0018975	0.128	SE
ENSG00000224078	SNHG14	0.000381495	0.128	SE
ENSG00000171208	NETO2	0.01005	0.129	SE
ENSG00000183474	GTF2H2C	0.00627662	0.129	SE
ENSG00000163818	LZTFL1	0.041837	0.129	SE
ENSG00000164050	PLXNB1	0.0274511	0.129	SE
ENSG00000038002	AGA	0.000340153	0.129	SE
ENSG00000164654	MIOS	0.0212851	0.129	SE
ENSG00000180198	RCC1	0.00279613	0.129	SE
ENSG00000130529	TRPM4	1.78977e-06	0.13	SE
ENSG00000159761	C16orf86	4.90399e-06	0.13	SE
ENSG00000100445	SDR39U1	4.13399e-08	0.13	SE
ENSG00000154553	PDLIM3	0.00045149	0.13	SE
ENSG00000168936	TMEM129	8.10701e-08	0.13	SE
ENSG00000160801	PTH1R	0.000177856	0.13	SE
ENSG00000075292	ZNF638	0.0408914	0.13	SE
ENSG00000166435	XRRA1	0.000217237	0.13	SE
ENSG00000008294	SPAG9	0.00297047	0.13	SE
ENSG00000166788	SAAL1	0.00682157	0.13	SE
ENSG00000138777	PPA2	0.00753312	0.13	SE
ENSG00000125648	SLC25A23	1.53229e-08	0.131	SE
ENSG00000171298	GAA	1.54063e-06	0.131	SE
ENSG00000124588	NQO2	6.10734e-13	0.131	SE
ENSG00000196123	KIAA0895L	1.45355e-05	0.131	SE
ENSG00000152601	MBNL1	2.71388e-07	0.131	SE
ENSG00000104365	IKBKB	0.0267285	0.131	SE
ENSG00000170949	ZNF160	0.046465	0.132	SE
ENSG00000103852	TTC23	0.00633537	0.132	SE
ENSG00000255769	GOLGA2P10	0.000371296	0.132	SE
ENSG00000125746	EML2	2.5896e-12	0.132	SE
ENSG00000075407	ZNF37A	0.0116264	0.132	SE
ENSG00000135317	SNX14	5.20737e-05	0.132	SE
ENSG00000158636	EMSY	0.00486583	0.132	SE
ENSG00000213047	DENND1B	0.000956408	0.132	SE
ENSG00000221983	UBA52	1.41821e-06	0.133	SE
ENSG00000067191	CACNB1	4.00083e-05	0.133	SE
ENSG00000144810	COL8A1	0.00158032	0.133	SE
ENSG00000142252	GEMIN7	0.0307049	0.133	SE
ENSG00000256594		1.07827e-06	0.133	SE
ENSG00000261609	GAN	0.000247405	0.133	SE
ENSG00000164294	GPX8	0.0153016	0.134	SE
ENSG00000168385	SEPTIN2	0.0351488	0.134	SE
ENSG00000168958	MFF	1.45435e-08	0.134	SE
ENSG00000163520	FBLN2	1.8735e-12	0.134	SE
ENSG00000021574	SPAST	0.0011026	0.134	SE
ENSG00000104164	BLOC1S6	0.000528168	0.134	SE
ENSG00000160570	DEDD2	0.00164423	0.135	SE
ENSG00000187624	C17orf97	0.0136616	0.135	SE
ENSG00000140105	WARS1	6.25779e-06	0.135	SE
ENSG00000105223	PLD3	2.41342e-05	0.135	SE
ENSG00000059378	PARP12	3.05377e-08	0.135	SE
ENSG00000165661	QSOX2	8.76222e-07	0.135	SE
ENSG00000135541	AHI1	0.00189382	0.135	SE
ENSG00000105136	ZNF419	0.0151529	0.135	SE
ENSG00000081377	CDC14B	0.00508716	0.135	SE
ENSG00000165660	ABRAXAS2	0.00540424	0.135	SE
ENSG00000127527	EPS15L1	0.0016894	0.136	SE
ENSG00000187210	GCNT1	0.0144462	0.136	SE
ENSG00000122417	ODF2L	5.01518e-05	0.136	SE
ENSG00000152683	SLC30A6	0.000158669	0.136	SE
ENSG00000155906	RMND1	4.34286e-08	0.136	SE
ENSG00000170632	ARMC10	0.0366363	0.136	SE
ENSG00000106608	URGCP	0.0367446	0.136	SE
ENSG00000107371	EXOSC3	7.39005e-05	0.136	SE
ENSG00000170949	ZNF160	0.0305213	0.137	SE
ENSG00000125877	ITPA	4.5572e-05	0.137	SE
ENSG00000126214	KLC1	0.0274018	0.137	SE
ENSG00000026297	RNASET2	0.00227999	0.137	SE
ENSG00000067113	PLPP1	0	0.137	SE
ENSG00000144468	RHBDD1	0.00421846	0.137	SE
ENSG00000106462	EZH2	1.72428e-08	0.137	SE
ENSG00000196295	GARS1-DT	0.0164221	0.137	SE
ENSG00000164114	MAP9	5.2633e-05	0.137	SE
ENSG00000196123	KIAA0895L	0.0281202	0.137	SE
ENSG00000165102	HGSNAT	0.00893324	0.137	SE
ENSG00000111596	CNOT2	0.00752857	0.137	SE
ENSG00000105223	PLD3	6.43155e-10	0.138	SE
ENSG00000157800	SLC37A3	0.0289981	0.138	SE
ENSG00000171298	GAA	0.00675745	0.138	SE
ENSG00000176261	ZBTB8OS	0.0315594	0.138	SE
ENSG00000132549	VPS13B	0.00937541	0.138	SE
ENSG00000186470	BTN3A2	6.56132e-05	0.138	SE
ENSG00000137497	NUMA1	3.89747e-11	0.138	SE
ENSG00000109171	SLAIN2	0.000330126	0.138	SE
ENSG00000148803	FUOM	2.14394e-10	0.138	SE
ENSG00000127311	HELB	0.00156024	0.138	SE
ENSG00000103264	FBXO31	3.30953e-08	0.139	SE
ENSG00000180747	SMG1P3	7.7146e-05	0.139	SE
ENSG00000090615	GOLGA3	0.000455949	0.139	SE
ENSG00000155657	TTN	0.0120103	0.139	SE
ENSG00000163939	PBRM1	0.0443228	0.139	SE
ENSG00000230590	FTX	0.0244071	0.139	SE
ENSG00000050426	LETMD1	0.00700309	0.139	SE
ENSG00000141447	OSBPL1A	3.41772e-08	0.14	SE
ENSG00000133193	FAM104A	0.0434032	0.14	SE
ENSG00000143498	TAF1A	0.0186117	0.14	SE
ENSG00000138794	CASP6	1.417e-09	0.14	SE
ENSG00000010803	SCMH1	0.0195959	0.14	SE
ENSG00000146802	TMEM168	1.78846e-06	0.14	SE
ENSG00000125375	DMAC2L	0.0235931	0.141	SE
ENSG00000175455	CCDC14	0.000221002	0.141	SE
ENSG00000109790	KLHL5	3.80584e-13	0.141	SE
ENSG00000214941	ZSWIM7	0.000503583	0.141	SE
ENSG00000155366	RHOC	2.69423e-09	0.141	SE
ENSG00000132912	DCTN4	0.000126691	0.141	SE
ENSG00000176720	BOK	2.97651e-06	0.141	SE
ENSG00000076555	ACACB	0.00137456	0.141	SE
ENSG00000168300	PCMTD1	1.92113e-08	0.141	SE
ENSG00000154582	ELOC	0.000146882	0.141	SE
ENSG00000100296	THOC5	0.000608008	0.141	SE
ENSG00000148498	PARD3	0.00216366	0.141	SE
ENSG00000073060	SCARB1	0.0399155	0.141	SE
ENSG00000266338	NBPF15	0.00228199	0.142	SE
ENSG00000177479	ARIH2	0.00439812	0.142	SE
ENSG00000139531	SUOX	0.0035165	0.142	SE
ENSG00000214021	TTLL3	0.000195016	0.142	SE
ENSG00000152601	MBNL1	3.36398e-08	0.142	SE
ENSG00000070501	POLB	0.000771984	0.142	SE
ENSG00000285130		0.00155855	0.142	SE
ENSG00000197798	FAM118B	8.2212e-13	0.142	SE
ENSG00000163359	COL6A3	0.000193603	0.142	SE
ENSG00000127603	MACF1	3.84016e-08	0.143	SE
ENSG00000172508	CARNS1	0.0263764	0.143	SE
ENSG00000103494	RPGRIP1L	0.039013	0.144	SE
ENSG00000204954	C12orf73	8.17317e-06	0.144	SE
ENSG00000163491	NEK10	0.000103584	0.144	SE
ENSG00000197614	MFAP5	3.39329e-06	0.144	SE
ENSG00000148396	SEC16A	0.0163244	0.144	SE
ENSG00000119636	BBOF1	0.00027244	0.145	SE
ENSG00000185798	WDR53	0.000586886	0.145	SE
ENSG00000231074	HCG18	3.73104e-05	0.145	SE
ENSG00000164828	SUN1	1.71663e-05	0.145	SE
ENSG00000168214	RBPJ	6.50082e-05	0.145	SE
ENSG00000074054	CLASP1	7.10539e-05	0.145	SE
ENSG00000163939	PBRM1	0.0153066	0.145	SE
ENSG00000151778	SERP2	0.0292153	0.145	SE
ENSG00000157045	NTAN1	2.10952e-05	0.145	SE
ENSG00000143549	TPM3	0.000656522	0.145	SE
ENSG00000100038	TOP3B	0.000217522	0.146	SE
ENSG00000163686	ABHD6	0.0369056	0.146	SE
ENSG00000143450	OAZ3	0.0209342	0.146	SE
ENSG00000118655	DCLRE1B	0.0404952	0.146	SE
ENSG00000092529	CAPN3	1.99975e-08	0.146	SE
ENSG00000123739	PLA2G12A	3.55397e-05	0.146	SE
ENSG00000171792	RHNO1	0.0364705	0.146	SE
ENSG00000104731	KLHDC4	3.56072e-07	0.147	SE
ENSG00000133226	SRRM1	0.00580706	0.147	SE
ENSG00000185480	PARPBP	0.0274972	0.147	SE
ENSG00000181396	OGFOD3	9.57152e-06	0.147	SE
ENSG00000028203	VEZT	0.000982319	0.147	SE
ENSG00000164038	SLC9B2	5.34413e-05	0.148	SE
ENSG00000047849	MAP4	0.000410033	0.148	SE
ENSG00000163521	GLB1L	0.00447063	0.148	SE
ENSG00000172594	SMPDL3A	0.00612428	0.148	SE
ENSG00000223508	RPL23AP53	0.0439688	0.148	SE
ENSG00000133114	GPALPP1	0.00273609	0.148	SE
ENSG00000095574	IKZF5	5.19245e-09	0.148	SE
ENSG00000130997	POLN	0.00297697	0.149	SE
ENSG00000003509	NDUFAF7	0.00166352	0.149	SE
ENSG00000169689	CENPX	0.00013496	0.149	SE
ENSG00000110274	CEP164	9.88253e-08	0.149	SE
ENSG00000085733	CTTN	3.14801e-09	0.149	SE
ENSG00000179988	PSTK	0.0463796	0.149	SE
ENSG00000204514	ZNF814	1.60722e-07	0.15	SE
ENSG00000196712	NF1	0.00447696	0.15	SE
ENSG00000161558	TMEM143	0.0310921	0.15	SE
ENSG00000186352	ANKRD37	0.00520048	0.15	SE
ENSG00000145390	USP53	2.07494e-06	0.15	SE
ENSG00000033867	SLC4A7	9.29116e-08	0.15	SE
ENSG00000040933	INPP4A	0.00158459	0.15	SE
ENSG00000134490	TMEM241	0.00400795	0.15	SE
ENSG00000104164	BLOC1S6	1.78839e-05	0.15	SE
ENSG00000257261		0.0228457	0.15	SE
ENSG00000177728	TMEM94	1.55484e-07	0.151	SE
ENSG00000139620	KANSL2	8.12683e-14	0.151	SE
ENSG00000174403	MIR1-1HG-AS1	0.00138808	0.152	SE
ENSG00000147601	TERF1	0.000739742	0.152	SE
ENSG00000183597	TANGO2	2.4702e-06	0.152	SE
ENSG00000167775	CD320	0.000219343	0.153	SE
ENSG00000198130	HIBCH	6.00199e-05	0.153	SE
ENSG00000155657	TTN	0.0033606	0.153	SE
ENSG00000225470	JPX	0.00387274	0.153	SE
ENSG00000214941	ZSWIM7	0.00291755	0.153	SE
ENSG00000269834	ZNF528-AS1	0.0228686	0.154	SE
ENSG00000146067	FAM193B	0.0429208	0.154	SE
ENSG00000154175	ABI3BP	4.21155e-05	0.154	SE
ENSG00000163681	SLMAP	3.97031e-06	0.154	SE
ENSG00000136153	LMO7	0.000883546	0.154	SE
ENSG00000144559	TAMM41	1.59376e-05	0.155	SE
ENSG00000136717	BIN1	1.68493e-08	0.155	SE
ENSG00000241962		2.69995e-05	0.155	SE
ENSG00000125388	GRK4	0.0266953	0.155	SE
ENSG00000102038	SMARCA1	7.9923e-06	0.155	SE
ENSG00000221926	TRIM16	0.00232347	0.155	SE
ENSG00000148498	PARD3	0.00610459	0.155	SE
ENSG00000112763	BTN2A1	5.99601e-05	0.155	SE
ENSG00000122008	POLK	2.69798e-09	0.156	SE
ENSG00000176261	ZBTB8OS	0.00232302	0.156	SE
ENSG00000155657	TTN	0.00562111	0.156	SE
ENSG00000121753	ADGRB2	8.10853e-05	0.156	SE
ENSG00000101040	ZMYND8	0.0127931	0.156	SE
ENSG00000177192	PUS1	0.00809561	0.156	SE
ENSG00000270820	USP34-DT	0.00133792	0.156	SE
ENSG00000221978	CCNL2	0.0102734	0.157	SE
ENSG00000136717	BIN1	0	0.157	SE
ENSG00000095794	CREM	0.00143403	0.157	SE
ENSG00000023191	RNH1	8.30257e-08	0.157	SE
ENSG00000105607	GCDH	6.63219e-07	0.158	SE
ENSG00000099998	GGT5	0.000952992	0.158	SE
ENSG00000223745	CCDC18-AS1	0.0145947	0.158	SE
ENSG00000163597	SNHG16	1.22125e-15	0.159	SE
ENSG00000170776	AKAP13	1.10572e-07	0.159	SE
ENSG00000113240	CLK4	0.00120433	0.159	SE
ENSG00000213024	NUP62	1.40915e-06	0.159	SE
ENSG00000168679	SLC16A4	1.32216e-05	0.159	SE
ENSG00000006468	ETV1	2.1286e-06	0.159	SE
ENSG00000151881	TMEM267	0.0476651	0.16	SE
ENSG00000140750	ARHGAP17	0.000304895	0.16	SE
ENSG00000185485	SDHAP1	0.00903003	0.16	SE
ENSG00000149636	DSN1	0.00345513	0.161	SE
ENSG00000166747	AP1G1	0.0346094	0.161	SE
ENSG00000169592	INO80E	0.00281599	0.161	SE
ENSG00000154553	PDLIM3	0.000169981	0.161	SE
ENSG00000163138	PACRGL	0.00728787	0.161	SE
ENSG00000008311	AASS	0.00011897	0.161	SE
ENSG00000239521	CASTOR3	0.0414486	0.161	SE
ENSG00000184489	PTP4A3	3.50012e-07	0.161	SE
ENSG00000164828	SUN1	0.000233464	0.161	SE
ENSG00000074582	BCS1L	0.0134538	0.161	SE
ENSG00000135018	UBQLN1	0.000367585	0.161	SE
ENSG00000179832	MROH1	3.09612e-09	0.161	SE
ENSG00000166900	STX3	0.0184893	0.161	SE
ENSG00000157540	DYRK1A	0.0167944	0.162	SE
ENSG00000005100	DHX33	0.00603213	0.162	SE
ENSG00000138738	PRDM5	2.73164e-07	0.162	SE
ENSG00000144810	COL8A1	0.00123956	0.162	SE
ENSG00000160584	SIK3	2.90847e-05	0.162	SE
ENSG00000119844	AFTPH	0.0142952	0.162	SE
ENSG00000229043	ZFAND2A-DT	0.00598156	0.162	SE
ENSG00000198715	GLMP	1.89971e-07	0.162	SE
ENSG00000177225	GATD1	4.60325e-10	0.163	SE
ENSG00000187109	NAP1L1	2.16801e-10	0.163	SE
ENSG00000166747	AP1G1	0.0195271	0.164	SE
ENSG00000010295	IFFO1	3.27294e-06	0.164	SE
ENSG00000155657	TTN	1.55431e-15	0.164	SE
ENSG00000047578	KATNIP	0.0426374	0.165	SE
ENSG00000279457	WASH9P	0.00741963	0.165	SE
ENSG00000064607	SUGP2	8.63525e-06	0.166	SE
ENSG00000177694	NAALADL2	0.00873854	0.166	SE
ENSG00000219626	FAM228B	0.0280181	0.166	SE
ENSG00000107938	EDRF1	0.00767499	0.166	SE
ENSG00000172661	WASHC2C	0.000354498	0.166	SE
ENSG00000144034	TPRKB	0.0221798	0.167	SE
ENSG00000163517	HDAC11	4.33243e-08	0.167	SE
ENSG00000093167	LRRFIP2	0.00244376	0.167	SE
ENSG00000165948	IFI27L1	3.05463e-05	0.167	SE
ENSG00000119636	BBOF1	0.000105078	0.168	SE
ENSG00000115648	MLPH	0.0177482	0.168	SE
ENSG00000154175	ABI3BP	0.000486973	0.168	SE
ENSG00000213024	NUP62	0.000506782	0.168	SE
ENSG00000223745	CCDC18-AS1	0.0105906	0.168	SE
ENSG00000138395	CDK15	1.27283e-05	0.168	SE
ENSG00000109332	UBE2D3	0.00327895	0.168	SE
ENSG00000136536	MARCHF7	0.0103483	0.168	SE
ENSG00000184007	PTP4A2	0.0242524	0.168	SE
ENSG00000104885	DOT1L	3.36015e-05	0.169	SE
ENSG00000284634		2.64831e-07	0.169	SE
ENSG00000266338	NBPF15	0.0215079	0.169	SE
ENSG00000223745	CCDC18-AS1	4.54008e-05	0.169	SE
ENSG00000151746	BICD1	2.0919e-05	0.169	SE
ENSG00000120071	KANSL1	0.0017712	0.17	SE
ENSG00000103852	TTC23	1.47337e-06	0.17	SE
ENSG00000180758	GPR157	0.0143005	0.17	SE
ENSG00000285106		0.00174522	0.17	SE
ENSG00000147421	HMBOX1	0.00744689	0.17	SE
ENSG00000079805	DNM2	0	0.171	SE
ENSG00000130529	TRPM4	5.58526e-08	0.171	SE
ENSG00000154743	TSEN2	2.23469e-09	0.171	SE
ENSG00000180902	D2HGDH	4.28777e-05	0.171	SE
ENSG00000229043	ZFAND2A-DT	0.0130327	0.171	SE
ENSG00000183160	TMEM119	2.9357e-09	0.171	SE
ENSG00000188878	FBF1	0.0137609	0.172	SE
ENSG00000119328	ABITRAM	0.00197127	0.172	SE
ENSG00000104164	BLOC1S6	4.6875e-06	0.172	SE
ENSG00000126214	KLC1	0.00440253	0.173	SE
ENSG00000155657	TTN	0.000689186	0.173	SE
ENSG00000177409	SAMD9L	0.000495295	0.173	SE
ENSG00000133794	ARNTL	0.000520971	0.173	SE
ENSG00000148481	MINDY3	6.60461e-12	0.173	SE
ENSG00000166529	ZSCAN21	0.0284205	0.173	SE
ENSG00000149636	DSN1	0.00167331	0.174	SE
ENSG00000143774	GUK1	3.80635e-06	0.174	SE
ENSG00000121716	PILRB	0.0109401	0.174	SE
ENSG00000112290	WASF1	0.00074054	0.175	SE
ENSG00000280987	MATR3	0.0345288	0.175	SE
ENSG00000114346	ECT2	0.00022266	0.175	SE
ENSG00000136536	MARCHF7	0.0257327	0.175	SE
ENSG00000125458	NT5C	2.13351e-08	0.175	SE
ENSG00000203485	INF2	1.75746e-06	0.176	SE
ENSG00000164011	ZNF691	0.00456035	0.176	SE
ENSG00000244219	TMEM225B	0.00187319	0.176	SE
ENSG00000153707	PTPRD	0.000260222	0.176	SE
ENSG00000162591	MEGF6	0.00186011	0.176	SE
ENSG00000170873	MTSS1	1.09812e-06	0.176	SE
ENSG00000079393	DUSP13	0.0256293	0.176	SE
ENSG00000183077	AFMID	0.0284933	0.176	SE
ENSG00000166900	STX3	0.0026527	0.176	SE
ENSG00000176155	CCDC57	0.00229091	0.176	SE
ENSG00000197535	MYO5A	7.84706e-13	0.176	SE
ENSG00000121417	ZNF211	0.000521148	0.177	SE
ENSG00000103540	CCP110	0.00922449	0.177	SE
ENSG00000242086	MUC20-OT1	0.00840928	0.177	SE
ENSG00000154175	ABI3BP	0.00600399	0.177	SE
ENSG00000164002	EXO5	0.0494172	0.177	SE
ENSG00000067596	DHX8	9.11211e-07	0.177	SE
ENSG00000124343	XG	7.04202e-05	0.178	SE
ENSG00000230590	FTX	0.00162535	0.178	SE
ENSG00000135315	CEP162	2.30628e-05	0.178	SE
ENSG00000127527	EPS15L1	0.0056365	0.179	SE
ENSG00000169592	INO80E	1.50248e-05	0.179	SE
ENSG00000213983	AP1G2	0.0437812	0.179	SE
ENSG00000143367	TUFT1	2.5644e-08	0.179	SE
ENSG00000106635	BCL7B	0.0207274	0.179	SE
ENSG00000119636	BBOF1	0.000111764	0.18	SE
ENSG00000177058	SLC38A9	0.000338297	0.18	SE
ENSG00000213024	NUP62	6.08263e-07	0.18	SE
ENSG00000216937	CCDC7	9.58954e-07	0.18	SE
ENSG00000259429	UBE2Q2P2	4.12926e-08	0.181	SE
ENSG00000126790	L3HYPDH	0.000907826	0.181	SE
ENSG00000155657	TTN	0.0455379	0.181	SE
ENSG00000072210	ALDH3A2	0.0155052	0.181	SE
ENSG00000139428	MMAB	8.83339e-10	0.181	SE
ENSG00000168259	DNAJC7	1.70867e-06	0.182	SE
ENSG00000140987	ZSCAN32	0.00176605	0.182	SE
ENSG00000172965	MIR4435-2HG	1.43734e-10	0.182	SE
ENSG00000169919	GUSB	0.0164393	0.182	SE
ENSG00000186088	GSAP	7.41192e-05	0.182	SE
ENSG00000158483	FAM86C1P	5.35262e-10	0.182	SE
ENSG00000151575	TEX9	0.0164605	0.183	SE
ENSG00000127603	MACF1	5.47427e-07	0.183	SE
ENSG00000169062	UPF3A	1.85776e-08	0.183	SE
ENSG00000090097	PCBP4	0.0107669	0.183	SE
ENSG00000188070	C11orf95	0.000241157	0.183	SE
ENSG00000115657	ABCB6	0.000424777	0.183	SE
ENSG00000243244	STON1	0.045803	0.183	SE
ENSG00000111364	DDX55	0.000776728	0.183	SE
ENSG00000228315	GUSBP11	3.33067e-16	0.184	SE
ENSG00000100325	ASCC2	4.57136e-05	0.184	SE
ENSG00000215067	ALOX12-AS1	0.0289978	0.184	SE
ENSG00000196295	GARS1-DT	0.00126421	0.184	SE
ENSG00000137573	SULF1	0.000173595	0.184	SE
ENSG00000205531	NAP1L4	0.00182856	0.184	SE
ENSG00000090266	NDUFB2	2.92416e-11	0.185	SE
ENSG00000183137	CEP57L1	7.78164e-05	0.185	SE
ENSG00000106603	COA1	0.00785672	0.185	SE
ENSG00000262879		0.0389811	0.186	SE
ENSG00000121964	GTDC1	4.2511e-05	0.186	SE
ENSG00000134283	PPHLN1	3.7419e-12	0.186	SE
ENSG00000134853	PDGFRA	2.96912e-05	0.187	SE
ENSG00000223745	CCDC18-AS1	2.20508e-05	0.187	SE
ENSG00000233184		0.00465096	0.187	SE
ENSG00000140859	KIFC3	0.00778527	0.187	SE
ENSG00000168936	TMEM129	2.81268e-06	0.188	SE
ENSG00000078177	N4BP2	0.0321906	0.188	SE
ENSG00000170919	TPT1-AS1	0.0083814	0.188	SE
ENSG00000165138	ANKS6	0.0156482	0.188	SE
ENSG00000064607	SUGP2	2.87023e-08	0.189	SE
ENSG00000163597	SNHG16	6.59917e-13	0.189	SE
ENSG00000188004	SNHG28	0.00864252	0.189	SE
ENSG00000155542	SETD9	0.00247619	0.189	SE
ENSG00000224051	CPTP	0.000104437	0.189	SE
ENSG00000266338	NBPF15	0.00342591	0.19	SE
ENSG00000174606	ANGEL2	4.3467e-07	0.19	SE
ENSG00000087206	UIMC1	0.000988528	0.19	SE
ENSG00000134265	NAPG	0.000221979	0.191	SE
ENSG00000197343	ZNF655	1.67847e-07	0.191	SE
ENSG00000169379	ARL13B	0.016281	0.191	SE
ENSG00000184465	WDR27	1.26558e-05	0.191	SE
ENSG00000104164	BLOC1S6	3.60013e-07	0.191	SE
ENSG00000040531	CTNS	0.00203232	0.191	SE
ENSG00000267080	ASB16-AS1	0.0374706	0.192	SE
ENSG00000102984	ZNF821	0.000687533	0.192	SE
ENSG00000280241		0.00633129	0.192	SE
ENSG00000079393	DUSP13	0.00649488	0.192	SE
ENSG00000198431	TXNRD1	0.00864071	0.192	SE
ENSG00000253710	ALG11	0.046038	0.193	SE
ENSG00000161558	TMEM143	0.0447824	0.194	SE
ENSG00000010295	IFFO1	3.40181e-07	0.194	SE
ENSG00000214548	MEG3	0.00109577	0.194	SE
ENSG00000163138	PACRGL	0.0195371	0.195	SE
ENSG00000168591	TMUB2	0.0063792	0.195	SE
ENSG00000214548	MEG3	0.00112235	0.195	SE
ENSG00000152683	SLC30A6	0.00137637	0.195	SE
ENSG00000183077	AFMID	0.0458587	0.195	SE
ENSG00000152454	ZNF256	0.00284314	0.196	SE
ENSG00000125648	SLC25A23	1.16244e-08	0.196	SE
ENSG00000131149	GSE1	0.00493349	0.196	SE
ENSG00000168679	SLC16A4	3.73671e-08	0.196	SE
ENSG00000152359	POC5	4.03479e-09	0.197	SE
ENSG00000131018	SYNE1	2.09481e-07	0.197	SE
ENSG00000270011	ZNF559-ZNF177	0.00435662	0.198	SE
ENSG00000214331	PDPR2P	0.00391627	0.198	SE
ENSG00000244627	TPTEP2	0.0240578	0.198	SE
ENSG00000130402	ACTN4	1.42466e-10	0.199	SE
ENSG00000133193	FAM104A	0.00737679	0.199	SE
ENSG00000078018	MAP2	0.000303595	0.199	SE
ENSG00000215039	CD27-AS1	0.00523407	0.199	SE
ENSG00000100320	RBFOX2	6.78409e-07	0.2	SE
ENSG00000204580	DDR1	0.000224327	0.2	SE
ENSG00000162461	SLC25A34	1.28356e-05	0.2	SE
ENSG00000134013	LOXL2	0.025712	0.2	SE
ENSG00000090857	PDPR	1.48398e-06	0.201	SE
ENSG00000183597	TANGO2	6.96586e-08	0.201	SE
ENSG00000197535	MYO5A	8.01093e-07	0.201	SE
ENSG00000167637	ZNF283	1.38425e-06	0.202	SE
ENSG00000131165	CHMP1A	0.000807701	0.202	SE
ENSG00000259024	TVP23C-CDRT4	1.54601e-08	0.202	SE
ENSG00000215908	CROCCP2	0.01187	0.203	SE
ENSG00000114956	DGUOK	5.6174e-06	0.203	SE
ENSG00000147202	DIAPH2	0.000274009	0.203	SE
ENSG00000099290	WASHC2A	0.000624429	0.203	SE
ENSG00000237036	ZEB1-AS1	0.00021675	0.203	SE
ENSG00000285756		0.000903954	0.204	SE
ENSG00000160325	CACFD1	0.000249721	0.204	SE
ENSG00000073921	PICALM	7.58169e-08	0.204	SE
ENSG00000119801	YPEL5	2.2684e-08	0.204	SE
ENSG00000070614	NDST1	0.00247891	0.205	SE
ENSG00000130731	METTL26	0.00285177	0.206	SE
ENSG00000164011	ZNF691	0.0489057	0.206	SE
ENSG00000213963		3.31056e-07	0.207	SE
ENSG00000166169	POLL	2.39993e-10	0.207	SE
ENSG00000085274	MYNN	0.0243474	0.207	SE
ENSG00000270011	ZNF559-ZNF177	0.022894	0.208	SE
ENSG00000047849	MAP4	1.26681e-08	0.208	SE
ENSG00000255248	MIR100HG	8.55829e-08	0.208	SE
ENSG00000184988	TMEM106A	0.0169224	0.208	SE
ENSG00000106012	IQCE	2.18296e-06	0.208	SE
ENSG00000138777	PPA2	0.00068255	0.208	SE
ENSG00000103194	USP10	1.32717e-09	0.209	SE
ENSG00000154175	ABI3BP	9.39915e-13	0.209	SE
ENSG00000196295	GARS1-DT	3.60686e-07	0.209	SE
ENSG00000166169	POLL	2.70928e-12	0.209	SE
ENSG00000216937	CCDC7	2.21738e-07	0.209	SE
ENSG00000154309	DISP1	2.79073e-05	0.21	SE
ENSG00000177409	SAMD9L	0.00248286	0.21	SE
ENSG00000233527	ZNF529-AS1	0.0216152	0.211	SE
ENSG00000197128	ZNF772	8.00608e-05	0.212	SE
ENSG00000108786	HSD17B1	0.000146896	0.212	SE
ENSG00000138780	GSTCD	0.00028221	0.212	SE
ENSG00000136717	BIN1	2.08444e-12	0.212	SE
ENSG00000162341	TPCN2	0.00331581	0.212	SE
ENSG00000116641	DOCK7	8.32983e-05	0.212	SE
ENSG00000123066	MED13L	2.26081e-11	0.212	SE
ENSG00000198089	SFI1	0.0297948	0.213	SE
ENSG00000188321	ZNF559	0.022657	0.213	SE
ENSG00000213024	NUP62	8.61859e-09	0.213	SE
ENSG00000255248	MIR100HG	9.10741e-08	0.213	SE
ENSG00000168517	HEXIM2	0.0344471	0.214	SE
ENSG00000269476		5.01641e-08	0.214	SE
ENSG00000122008	POLK	1.01064e-05	0.214	SE
ENSG00000101294	HM13	3.73645e-05	0.215	SE
ENSG00000237296	SMG1P1	0.000183714	0.215	SE
ENSG00000088387	DOCK9	0.00058697	0.215	SE
ENSG00000251595	ABCA11P	0.0267708	0.215	SE
ENSG00000059145	UNKL	0.0101617	0.216	SE
ENSG00000241769	LINC00893	0.00187984	0.216	SE
ENSG00000157193	LRP8	0.00365491	0.217	SE
ENSG00000145390	USP53	4.83849e-06	0.217	SE
ENSG00000140950	MEAK7	0.000270963	0.218	SE
ENSG00000107614	TRDMT1	0.000221347	0.218	SE
ENSG00000177565	TBL1XR1	0.000373978	0.218	SE
ENSG00000005810	MYCBP2	3.64179e-11	0.218	SE
ENSG00000011451	WIZ	5.17275e-06	0.219	SE
ENSG00000126106	TMEM53	3.9968e-15	0.219	SE
ENSG00000157193	LRP8	0.00247546	0.219	SE
ENSG00000157954	WIPI2	0.00994313	0.219	SE
ENSG00000146802	TMEM168	0.000488649	0.22	SE
ENSG00000111371	SLC38A1	1.74347e-06	0.22	SE
ENSG00000198538	ZNF28	0.00243641	0.221	SE
ENSG00000189190	ZNF600	1.3678e-05	0.221	SE
ENSG00000163138	PACRGL	0.00957737	0.221	SE
ENSG00000146802	TMEM168	3.84087e-05	0.221	SE
ENSG00000141480	ARRB2	0.000841586	0.221	SE
ENSG00000100490	CDKL1	1.55738e-05	0.222	SE
ENSG00000154175	ABI3BP	1.19908e-05	0.222	SE
ENSG00000175920	DOK7	0.00792357	0.222	SE
ENSG00000130529	TRPM4	5.40661e-05	0.223	SE
ENSG00000141956	PRDM15	0.0161597	0.223	SE
ENSG00000188917	TRMT2B	0.0195206	0.223	SE
ENSG00000100150	DEPDC5	0.0268409	0.224	SE
ENSG00000260565	ERVK13-1	9.05032e-08	0.224	SE
ENSG00000244560		0.0126611	0.224	SE
ENSG00000132122	SPATA6	0.0060486	0.224	SE
ENSG00000138688	KIAA1109	5.89729e-08	0.224	SE
ENSG00000114200	BCHE	0.00339714	0.225	SE
ENSG00000139631	CSAD	4.61144e-07	0.225	SE
ENSG00000055950	MRPL43	0.00616935	0.225	SE
ENSG00000026297	RNASET2	4.80849e-06	0.226	SE
ENSG00000147649	MTDH	5.57414e-10	0.226	SE
ENSG00000168259	DNAJC7	3.70364e-07	0.227	SE
ENSG00000103194	USP10	4.28355e-10	0.227	SE
ENSG00000066933	MYO9A	1.75972e-09	0.227	SE
ENSG00000187801	ZFP69B	0.0494875	0.227	SE
ENSG00000155657	TTN	6.80753e-06	0.228	SE
ENSG00000168385	SEPTIN2	5.18e-06	0.228	SE
ENSG00000272752	STAG3L5P-PVRIG2P-PILRB	0.00332714	0.228	SE
ENSG00000223745	CCDC18-AS1	6.56112e-06	0.229	SE
ENSG00000172965	MIR4435-2HG	5.60083e-11	0.229	SE
ENSG00000023191	RNH1	0.00108291	0.229	SE
ENSG00000214189	ZNF788P	0.039698	0.23	SE
ENSG00000172244	C5orf34	0.0380059	0.231	SE
ENSG00000133619	KRBA1	0.015308	0.231	SE
ENSG00000143303	RRNAD1	0.00275163	0.231	SE
ENSG00000124074	ENKD1	6.22034e-07	0.232	SE
ENSG00000174137	FAM53A	0.0170969	0.232	SE
ENSG00000241769	LINC00893	0.00455327	0.233	SE
ENSG00000137507	LRRC32	0.0106974	0.234	SE
ENSG00000183597	TANGO2	1.01735e-09	0.234	SE
ENSG00000067113	PLPP1	2.17682e-09	0.235	SE
ENSG00000131778	CHD1L	0.000268989	0.235	SE
ENSG00000245958	SEPTIN7P14	0.00308287	0.236	SE
ENSG00000132881	CPLANE2	0.00238378	0.237	SE
ENSG00000131778	CHD1L	0.000166856	0.237	SE
ENSG00000197128	ZNF772	0.00301356	0.238	SE
ENSG00000168615	ADAM9	0.00282343	0.238	SE
ENSG00000168385	SEPTIN2	4.55544e-06	0.238	SE
ENSG00000139112	GABARAPL1	0.000541745	0.238	SE
ENSG00000166833	NAV2	0.00198337	0.238	SE
ENSG00000187109	NAP1L1	1.4676e-11	0.238	SE
ENSG00000169592	INO80E	5.78451e-05	0.239	SE
ENSG00000214548	MEG3	3.04588e-05	0.239	SE
ENSG00000129295	LRRC6	0.00484233	0.239	SE
ENSG00000198208	RPS6KL1	4.66771e-12	0.239	SE
ENSG00000197857	ZNF44	0.00254779	0.24	SE
ENSG00000255248	MIR100HG	3.34657e-06	0.242	SE
ENSG00000155657	TTN	6.47415e-07	0.243	SE
ENSG00000143303	RRNAD1	0.00980208	0.243	SE
ENSG00000229852		4.06455e-05	0.244	SE
ENSG00000083838	ZNF446	0.00617342	0.244	SE
ENSG00000023191	RNH1	4.52194e-07	0.244	SE
ENSG00000132970	WASF3	2.18287e-06	0.244	SE
ENSG00000140987	ZSCAN32	0.0331002	0.245	SE
ENSG00000068903	SIRT2	0.00296036	0.245	SE
ENSG00000169084	DHRSX	3.57497e-08	0.245	SE
ENSG00000269001		0.00112787	0.245	SE
ENSG00000180229	HERC2P3	0.0251159	0.246	SE
ENSG00000127314	RAP1B	0.0143405	0.247	SE
ENSG00000269834	ZNF528-AS1	0.000814845	0.248	SE
ENSG00000139531	SUOX	0.030347	0.248	SE
ENSG00000185187	SIGIRR	1.33317e-07	0.248	SE
ENSG00000130402	ACTN4	7.92486e-11	0.249	SE
ENSG00000143776	CDC42BPA	9.50669e-06	0.249	SE
ENSG00000185482	STAC3	1.61338e-12	0.249	SE
ENSG00000171943	SRGAP2C	1.44329e-15	0.251	SE
ENSG00000198276	UCKL1	0.00103406	0.252	SE
ENSG00000179406	LINC00174	3.72599e-06	0.253	SE
ENSG00000253187	HOXA10-AS	0.00020089	0.253	SE
ENSG00000029153	ARNTL2	0.00177777	0.253	SE
ENSG00000117859	OSBPL9	3.17524e-14	0.254	SE
ENSG00000135914	HTR2B	1.0183e-10	0.254	SE
ENSG00000173818	ENDOV	0.00810849	0.255	SE
ENSG00000268362		0.000149958	0.255	SE
ENSG00000255248	MIR100HG	9.76953e-05	0.255	SE
ENSG00000204842	ATXN2	0.000300706	0.257	SE
ENSG00000197343	ZNF655	3.35616e-06	0.258	SE
ENSG00000136068	FLNB	7.50963e-11	0.259	SE
ENSG00000251474	RPL32P3	2.81363e-08	0.259	SE
ENSG00000080503	SMARCA2	9.8759e-09	0.259	SE
ENSG00000067445	TRO	1.91808e-07	0.26	SE
ENSG00000068615	REEP1	2.27668e-05	0.26	SE
ENSG00000102858	MGRN1	1.37169e-08	0.261	SE
ENSG00000142046	TMEM91	1.67794e-08	0.261	SE
ENSG00000204685	STARD7-AS1	0.000480225	0.261	SE
ENSG00000055950	MRPL43	0.00163978	0.261	SE
ENSG00000172775	PSME3IP1	0.000242779	0.262	SE
ENSG00000244219	TMEM225B	0.000432023	0.262	SE
ENSG00000180776	ZDHHC20	0.000179481	0.262	SE
ENSG00000146733	PSPH	0.0100042	0.265	SE
ENSG00000133739	LRRCC1	0.000698946	0.265	SE
ENSG00000162341	TPCN2	9.47752e-07	0.265	SE
ENSG00000160336	ZNF761	0.00866205	0.266	SE
ENSG00000125962	ARMCX5	5.74643e-05	0.266	SE
ENSG00000167555	ZNF528	0.000124047	0.267	SE
ENSG00000133619	KRBA1	0.0145277	0.267	SE
ENSG00000224078	SNHG14	1.12591e-11	0.267	SE
ENSG00000120802	TMPO	0.00119536	0.267	SE
ENSG00000115459	ELMOD3	0.0478752	0.267	SE
ENSG00000286104		1.26874e-10	0.27	SE
ENSG00000197779	ZNF81	3.36359e-11	0.27	SE
ENSG00000153786	ZDHHC7	0	0.27	SE
ENSG00000160194	NDUFV3	0	0.271	SE
ENSG00000184381	PLA2G6	2.91393e-08	0.271	SE
ENSG00000105792	CFAP69	0.000299317	0.271	SE
ENSG00000182359	KBTBD3	0.00146708	0.272	SE
ENSG00000151881	TMEM267	0.0146658	0.272	SE
ENSG00000161265	U2AF1L4	2.68162e-05	0.273	SE
ENSG00000174899	SLC66A1L	0.000140022	0.273	SE
ENSG00000154553	PDLIM3	1.30451e-07	0.275	SE
ENSG00000101040	ZMYND8	2.25516e-07	0.275	SE
ENSG00000134759	ELP2	0.000169151	0.276	SE
ENSG00000007866	TEAD3	0.00263718	0.276	SE
ENSG00000081665	ZNF506	3.44709e-05	0.278	SE
ENSG00000160131	VMA21	0	0.278	SE
ENSG00000214548	MEG3	8.82694e-08	0.28	SE
ENSG00000121417	ZNF211	2.78666e-14	0.281	SE
ENSG00000142227	EMP3	0.000359912	0.281	SE
ENSG00000196569	LAMA2	0	0.282	SE
ENSG00000105341	DMAC2	5.4845e-14	0.282	SE
ENSG00000171105	INSR	1.68825e-06	0.282	SE
ENSG00000241489		0.01124	0.282	SE
ENSG00000224597	SVIL-AS1	0.0326619	0.282	SE
ENSG00000106772	PRUNE2	1.07219e-06	0.282	SE
ENSG00000214548	MEG3	1.09505e-07	0.283	SE
ENSG00000253540	FAM86HP	0.0135884	0.283	SE
ENSG00000160404	TOR2A	0.0104633	0.286	SE
ENSG00000214548	MEG3	0.000278947	0.286	SE
ENSG00000127337	YEATS4	4.07589e-05	0.289	SE
ENSG00000160766	GBAP1	0.000807853	0.29	SE
ENSG00000269001		0.0145054	0.291	SE
ENSG00000132600	PRMT7	0.000100886	0.292	SE
ENSG00000253540	FAM86HP	0.010039	0.295	SE
ENSG00000183597	TANGO2	0.000161445	0.295	SE
ENSG00000072210	ALDH3A2	0.000139282	0.296	SE
ENSG00000123066	MED13L	6.58013e-08	0.296	SE
ENSG00000223745	CCDC18-AS1	4.34255e-09	0.297	SE
ENSG00000131626	PPFIA1	3.85846e-11	0.298	SE
ENSG00000225470	JPX	4.81177e-06	0.299	SE
ENSG00000221926	TRIM16	0.0032934	0.302	SE
ENSG00000090266	NDUFB2	7.61513e-12	0.303	SE
ENSG00000185187	SIGIRR	0.000394022	0.304	SE
ENSG00000155542	SETD9	0.00391308	0.305	SE
ENSG00000085719	CPNE3	8.82245e-05	0.306	SE
ENSG00000229043	ZFAND2A-DT	0.000206346	0.307	SE
ENSG00000243156	MICAL3	3.03544e-10	0.308	SE
ENSG00000277147	LINC00869	4.15367e-06	0.308	SE
ENSG00000114026	OGG1	6.35664e-09	0.31	SE
ENSG00000241489		0.00892185	0.31	SE
ENSG00000178927	CYBC1	5.62852e-05	0.312	SE
ENSG00000259024	TVP23C-CDRT4	0.00034903	0.316	SE
ENSG00000162341	TPCN2	0.0047504	0.316	SE
ENSG00000074964	ARHGEF10L	1.01252e-13	0.317	SE
ENSG00000153048	CARHSP1	0.000112108	0.318	SE
ENSG00000155657	TTN	6.9787e-06	0.318	SE
ENSG00000115904	SOS1	1.21289e-08	0.318	SE
ENSG00000150787	PTS	3.36398e-14	0.318	SE
ENSG00000023191	RNH1	7.73082e-12	0.32	SE
ENSG00000175061	SNHG29	0.00014861	0.325	SE
ENSG00000196756	SNHG17	0.00663924	0.326	SE
ENSG00000197312	DDI2	1.79755e-08	0.329	SE
ENSG00000136068	FLNB	1.04845e-06	0.33	SE
ENSG00000183597	TANGO2	5.71857e-10	0.333	SE
ENSG00000204120	GIGYF2	9.72444e-13	0.34	SE
ENSG00000242588		0.000757957	0.341	SE
ENSG00000100320	RBFOX2	3.18745e-12	0.342	SE
ENSG00000138347	MYPN	0.000707521	0.342	SE
ENSG00000137106	GRHPR	2.49634e-12	0.343	SE
ENSG00000214176	PLEKHM1P1	1.67221e-11	0.345	SE
ENSG00000154309	DISP1	1.64083e-08	0.346	SE
ENSG00000172775	PSME3IP1	1.11033e-07	0.348	SE
ENSG00000214548	MEG3	0	0.348	SE
ENSG00000075415	SLC25A3	0	0.348	SE
ENSG00000214548	MEG3	0	0.349	SE
ENSG00000169371	SNUPN	0.0023058	0.352	SE
ENSG00000138759	FRAS1	3.41996e-09	0.353	SE
ENSG00000168385	SEPTIN2	1.64072e-08	0.358	SE
ENSG00000175106	TVP23C	8.1761e-06	0.365	SE
ENSG00000196756	SNHG17	8.8583e-11	0.368	SE
ENSG00000162734	PEA15	1.65661e-05	0.368	SE
ENSG00000172262	ZNF131	1.71189e-05	0.371	SE
ENSG00000107263	RAPGEF1	7.12375e-07	0.371	SE
[truncated: 1,358 more rows]

## Sheet: rMATS gp2
Table S4: Results of rMATS Analysis in group 2 (gp2)
GeneID	geneSymbol	PValue	psiValue	EventType
ENSG00000145782	ATG12	0.000159438	-0.513	SE
ENSG00000137074	APTX	7.53737e-11	-0.485	SE
ENSG00000242086	MUC20-OT1	0	-0.48	SE
ENSG00000188227	ZNF793	8.88178e-16	-0.475	SE
ENSG00000105136	ZNF419	1.17577e-05	-0.46	SE
ENSG00000159314	ARHGAP27	0.000144345	-0.456	SE
ENSG00000105136	ZNF419	1.95613e-05	-0.443	SE
ENSG00000224081	SLC44A3-AS1	3.16074e-08	-0.442	SE
ENSG00000227579		0.000702305	-0.43	SE
ENSG00000187953	PMS2CL	7.45365e-08	-0.427	SE
ENSG00000156171	DRAM2	2.57572e-13	-0.421	SE
ENSG00000106100	NOD1	1.71448e-07	-0.415	SE
ENSG00000102606	ARHGEF7	0.0005776	-0.4	SE
ENSG00000172965	MIR4435-2HG	0.00145724	-0.393	SE
ENSG00000196437	ZNF569	4.89767e-05	-0.384	SE
ENSG00000162994	CLHC1	9.97549e-06	-0.382	SE
ENSG00000179088	C12orf42	0.000666873	-0.371	SE
ENSG00000146426	TIAM2	0.000343416	-0.371	SE
ENSG00000204623	ZNRD1ASP	1.16261e-06	-0.367	SE
ENSG00000176728	TTTY14	0.00504498	-0.358	SE
ENSG00000177479	ARIH2	0.000108965	-0.357	SE
ENSG00000151338	MIPOL1	0.000306661	-0.346	SE
ENSG00000144824	PHLDB2	3.37311e-09	-0.345	SE
ENSG00000185761	ADAMTSL5	0.000275061	-0.345	SE
ENSG00000231312	MAP4K3-DT	0.000417132	-0.341	SE
ENSG00000175029	CTBP2	0.00962709	-0.341	SE
ENSG00000242086	MUC20-OT1	0	-0.339	SE
ENSG00000128283	CDC42EP1	0.00146528	-0.338	SE
ENSG00000108433	GOSR2	2.43468e-05	-0.336	SE
ENSG00000226314	ZNF192P1	0.000863256	-0.335	SE
ENSG00000198901	PRC1	0.00238189	-0.331	SE
ENSG00000028203	VEZT	0.00133202	-0.331	SE
ENSG00000166225	FRS2	1.19726e-05	-0.33	SE
ENSG00000179818	PCBP1-AS1	0.0303278	-0.329	SE
ENSG00000151491	EPS8	0.000927323	-0.329	SE
ENSG00000206559	ZCWPW2	0.000257328	-0.326	SE
ENSG00000204623	ZNRD1ASP	4.60524e-05	-0.323	SE
ENSG00000184007	PTP4A2	0.000158856	-0.323	SE
ENSG00000070614	NDST1	0.0228644	-0.323	SE
ENSG00000232774		0.00796906	-0.321	SE
ENSG00000224081	SLC44A3-AS1	4.96731e-07	-0.32	SE
ENSG00000138942	RNF185	7.20382e-06	-0.314	SE
ENSG00000166262	FAM227B	0.0055007	-0.313	SE
ENSG00000181722	ZBTB20	0.000187034	-0.313	SE
ENSG00000214783	POLR2J4	0.0248521	-0.313	SE
ENSG00000171729	TMEM51	0.0434144	-0.306	SE
ENSG00000229563	LINC01204	0.0210714	-0.305	SE
ENSG00000127990	SGCE	0.000540992	-0.303	SE
ENSG00000223685	LINC00571	0.00140047	-0.301	SE
ENSG00000177479	ARIH2	2.5274e-05	-0.3	SE
ENSG00000167766	ZNF83	0.0017048	-0.299	SE
ENSG00000022267	FHL1	2.78577e-05	-0.299	SE
ENSG00000112078	KCTD20	0.0235002	-0.296	SE
ENSG00000179406	LINC00174	2.47307e-05	-0.294	SE
ENSG00000170264	FAM161A	0.0160098	-0.293	SE
ENSG00000124459	ZNF45	0.000469105	-0.292	SE
ENSG00000176728	TTTY14	0.000449818	-0.292	SE
ENSG00000172269	DPAGT1	0.00172068	-0.291	SE
ENSG00000261832		0.0127773	-0.289	SE
ENSG00000169764	UGP2	0.0382222	-0.289	SE
ENSG00000101639	CEP192	0.011538	-0.288	SE
ENSG00000137074	APTX	0.00758615	-0.287	SE
ENSG00000123106	CCDC91	0.0252773	-0.287	SE
ENSG00000156171	DRAM2	0	-0.286	SE
ENSG00000137522	RNF121	0.0125316	-0.284	SE
ENSG00000106692	FKTN	0.0340622	-0.282	SE
ENSG00000170921	TANC2	2.60545e-07	-0.278	SE
ENSG00000134851	TMEM165	0.00124869	-0.278	SE
ENSG00000093167	LRRFIP2	9.11884e-05	-0.278	SE
ENSG00000159267	HLCS	0.00116281	-0.276	SE
ENSG00000162591	MEGF6	0.000887373	-0.276	SE
ENSG00000162542	TMCO4	1.24187e-06	-0.275	SE
ENSG00000197275	RAD54B	4.58158e-05	-0.275	SE
ENSG00000158163	DZIP1L	0.000535594	-0.274	SE
ENSG00000122033	MTIF3	0.0181031	-0.273	SE
ENSG00000220804	LINC01881	0.025866	-0.272	SE
ENSG00000204444	APOM	3.0998e-08	-0.272	SE
ENSG00000259024	TVP23C-CDRT4	3.26028e-08	-0.272	SE
ENSG00000173660	UQCRH	1.05181e-05	-0.272	SE
ENSG00000134490	TMEM241	2.59761e-08	-0.271	SE
ENSG00000101391	CDK5RAP1	3.39152e-06	-0.27	SE
ENSG00000259345		0.00636715	-0.27	SE
ENSG00000172915	NBEA	0.0116878	-0.27	SE
ENSG00000166169	POLL	6.75682e-06	-0.27	SE
ENSG00000162994	CLHC1	0.0179422	-0.269	SE
ENSG00000090975	PITPNM2	0.000718596	-0.267	SE
ENSG00000105655	ISYNA1	0.00406031	-0.263	SE
ENSG00000173660	UQCRH	2.15486e-05	-0.263	SE
ENSG00000163071	SPATA18	0.00986009	-0.262	SE
ENSG00000242110	AMACR	0.000429101	-0.261	SE
ENSG00000149636	DSN1	0.000188754	-0.26	SE
ENSG00000175544	CABP4	4.27812e-06	-0.259	SE
ENSG00000139531	SUOX	0.00619345	-0.258	SE
ENSG00000280987	MATR3	0.0007477	-0.255	SE
ENSG00000183323	CCDC125	0.00527985	-0.254	SE
ENSG00000161149	TUBA3FP	0.00143535	-0.253	SE
ENSG00000078674	PCM1	0.000528632	-0.253	SE
ENSG00000204685	STARD7-AS1	0.00857592	-0.252	SE
ENSG00000198039	ZNF273	0.0489508	-0.251	SE
ENSG00000087302	RTRAF	2.98138e-11	-0.251	SE
ENSG00000117616	RSRP1	0.000636076	-0.25	SE
ENSG00000022840	RNF10	0.00148138	-0.25	SE
ENSG00000157540	DYRK1A	1.00062e-07	-0.249	SE
ENSG00000128739	SNRPN	0.0270537	-0.247	SE
ENSG00000140950	MEAK7	0.000703616	-0.244	SE
ENSG00000154556	SORBS2	2.60487e-05	-0.244	SE
ENSG00000068120	COASY	6.10342e-08	-0.244	SE
ENSG00000145833	DDX46	0.000457828	-0.244	SE
ENSG00000151778	SERP2	0.00128506	-0.244	SE
ENSG00000188130	MAPK12	0.000176486	-0.243	SE
ENSG00000015153	YAF2	0.0287904	-0.243	SE
ENSG00000223685	LINC00571	0.0213534	-0.243	SE
ENSG00000206559	ZCWPW2	0.000452788	-0.242	SE
ENSG00000163328	GPR155	0.0106901	-0.242	SE
ENSG00000101391	CDK5RAP1	1.28081e-06	-0.241	SE
ENSG00000162994	CLHC1	0.0335248	-0.241	SE
ENSG00000280987	MATR3	1.48376e-06	-0.24	SE
ENSG00000163328	GPR155	0.00135128	-0.24	SE
ENSG00000163006	CCDC138	1.59929e-07	-0.239	SE
ENSG00000157540	DYRK1A	0.000303846	-0.238	SE
ENSG00000154175	ABI3BP	0.0461774	-0.238	SE
ENSG00000183495	EP400	0.0415725	-0.238	SE
ENSG00000173715	C11orf80	0.0296959	-0.238	SE
ENSG00000109184	DCUN1D4	2.99599e-06	-0.236	SE
ENSG00000151687	ANKAR	0.0308645	-0.236	SE
ENSG00000173715	C11orf80	2.01579e-05	-0.236	SE
ENSG00000183091	NEB	0.00176477	-0.235	SE
ENSG00000120705	ETF1	0.0154642	-0.233	SE
ENSG00000129187	DCTD	0.00152565	-0.233	SE
ENSG00000280987	MATR3	2.16144e-06	-0.232	SE
ENSG00000155744	FAM126B	0.00912298	-0.23	SE
ENSG00000185485	SDHAP1	1.23655e-05	-0.23	SE
ENSG00000121067	SPOP	0.0236038	-0.229	SE
ENSG00000134461	ANKRD16	5.89458e-10	-0.229	SE
ENSG00000144306	SCRN3	0.00232246	-0.228	SE
ENSG00000174652	ZNF266	0.00218057	-0.226	SE
ENSG00000127452	FBXL12	0.00115876	-0.225	SE
ENSG00000072864	NDE1	0.000390313	-0.224	SE
ENSG00000063978	RNF4	0.00188813	-0.224	SE
ENSG00000129187	DCTD	0.00488229	-0.222	SE
ENSG00000154175	ABI3BP	0.0167909	-0.222	SE
ENSG00000173114	LRRN3	0.0352686	-0.221	SE
ENSG00000196756	SNHG17	0.00833925	-0.22	SE
ENSG00000174501	ANKRD36C	3.41579e-05	-0.22	SE
ENSG00000177479	ARIH2	0.0383843	-0.22	SE
ENSG00000070614	NDST1	0.0218943	-0.22	SE
ENSG00000197467	COL13A1	2.10441e-05	-0.219	SE
ENSG00000184465	WDR27	0.00527998	-0.219	SE
ENSG00000132635	PCED1A	0.0303817	-0.217	SE
ENSG00000232995	RGS5	0.0138895	-0.216	SE
ENSG00000171045	TSNARE1	0.00196498	-0.216	SE
ENSG00000168517	HEXIM2	0.0220445	-0.214	SE
ENSG00000167491	GATAD2A	0.000679709	-0.214	SE
ENSG00000248905	FMN1	4.62099e-07	-0.214	SE
ENSG00000122367	LDB3	0.0397762	-0.214	SE
ENSG00000154175	ABI3BP	0.00598687	-0.212	SE
ENSG00000230074		0.000284208	-0.212	SE
ENSG00000198270	TMEM116	0.00914446	-0.212	SE
ENSG00000165914	TTC7B	0.0221343	-0.211	SE
ENSG00000186017	ZNF566	0.00561543	-0.211	SE
ENSG00000149743	TRPT1	9.18812e-05	-0.211	SE
ENSG00000141503	MINK1	0.000567638	-0.21	SE
ENSG00000188004	SNHG28	0.0474672	-0.21	SE
ENSG00000197779	ZNF81	0.022756	-0.21	SE
ENSG00000115170	ACVR1	0.024464	-0.21	SE
ENSG00000124356	STAMBP	9.15493e-05	-0.21	SE
ENSG00000099204	ABLIM1	0.000198283	-0.21	SE
ENSG00000203666	EFCAB2	0.0338147	-0.208	SE
ENSG00000148153	INIP	0.0161973	-0.208	SE
ENSG00000122085	MTERF4	0.000572	-0.207	SE
ENSG00000055483	USP36	0.000215772	-0.206	SE
ENSG00000221926	TRIM16	8.57102e-06	-0.206	SE
ENSG00000155657	TTN	2.24552e-08	-0.205	SE
ENSG00000055950	MRPL43	0.00184085	-0.205	SE
ENSG00000043093	DCUN1D1	0.006993	-0.204	SE
ENSG00000163531	NFASC	0.00364975	-0.204	SE
ENSG00000140105	WARS1	0.0293973	-0.203	SE
ENSG00000078177	N4BP2	0.00284895	-0.203	SE
ENSG00000181690	PLAG1	0.00475806	-0.203	SE
ENSG00000089159	PXN	0.000707681	-0.203	SE
ENSG00000177337	DLGAP1-AS1	0.000164232	-0.202	SE
ENSG00000181894	ZNF329	0.0107963	-0.202	SE
ENSG00000160323	ADAMTS13	0.00566251	-0.202	SE
ENSG00000196756	SNHG17	0.0285447	-0.201	SE
ENSG00000219626	FAM228B	0.0217722	-0.201	SE
ENSG00000122085	MTERF4	0.00040417	-0.201	SE
ENSG00000214022	REPIN1	0.000245357	-0.201	SE
ENSG00000140105	WARS1	1.23636e-07	-0.198	SE
ENSG00000175544	CABP4	4.23175e-07	-0.196	SE
ENSG00000162613	FUBP1	2.65848e-05	-0.195	SE
ENSG00000144283	PKP4	0.000516291	-0.195	SE
ENSG00000168397	ATG4B	0.000327734	-0.194	SE
ENSG00000145075	CCDC39	0.00205196	-0.193	SE
ENSG00000244625	MIATNB	0.000200467	-0.192	SE
ENSG00000261879	ZNF594-DT	0.0449463	-0.192	SE
ENSG00000128513	POT1	0.00146573	-0.192	SE
ENSG00000182986	ZNF320	0.00661826	-0.192	SE
ENSG00000161249	DMKN	0.00326623	-0.191	SE
ENSG00000111731	C2CD5	0.00122084	-0.191	SE
ENSG00000141219	C17orf80	3.62713e-09	-0.19	SE
ENSG00000189050	RNFT1	0.0445993	-0.19	SE
ENSG00000198625	MDM4	0.000647274	-0.19	SE
ENSG00000025293	PHF20	0.0231622	-0.19	SE
ENSG00000154175	ABI3BP	1.58563e-07	-0.19	SE
ENSG00000258704	SRP54-AS1	0.0295585	-0.189	SE
ENSG00000154556	SORBS2	0.00026223	-0.189	SE
ENSG00000068724	TTC7A	0.0040449	-0.187	SE
ENSG00000182986	ZNF320	0.00944609	-0.187	SE
ENSG00000107745	MICU1	0.00114396	-0.186	SE
ENSG00000184828	ZBTB7C	0.00783166	-0.184	SE
ENSG00000204120	GIGYF2	0.000329439	-0.184	SE
ENSG00000129158	SERGEF	0.000211953	-0.184	SE
ENSG00000248508	SRP14-AS1	0.00303686	-0.183	SE
ENSG00000172765	TMCC1	0.00466867	-0.183	SE
ENSG00000119943	PYROXD2	0.000733435	-0.183	SE
ENSG00000197128	ZNF772	0.0245006	-0.182	SE
ENSG00000177628	GBA	0.0121873	-0.182	SE
ENSG00000186951	PPARA	0.000100979	-0.181	SE
ENSG00000277778	PGM5P2	0.00607144	-0.181	SE
ENSG00000118518	RNF146	0.00500167	-0.181	SE
ENSG00000140105	WARS1	3.9344e-06	-0.18	SE
ENSG00000162613	FUBP1	4.95732e-05	-0.18	SE
ENSG00000188916	INSYN2A	0.00346646	-0.18	SE
ENSG00000183495	EP400	0.00451528	-0.18	SE
ENSG00000166140	ZFYVE19	0.000826526	-0.179	SE
ENSG00000139631	CSAD	0.000270311	-0.179	SE
ENSG00000228409	CCT6P1	0.0193091	-0.179	SE
ENSG00000157540	DYRK1A	0.0118686	-0.178	SE
ENSG00000275832	ARHGAP23	0.00022631	-0.178	SE
ENSG00000111731	C2CD5	0.0300822	-0.178	SE
ENSG00000179818	PCBP1-AS1	0.00197951	-0.177	SE
ENSG00000269893	SNHG8	0.000442837	-0.176	SE
ENSG00000140105	WARS1	0.0212331	-0.175	SE
ENSG00000058453	CROCC	0.00327525	-0.175	SE
ENSG00000183077	AFMID	0.00807953	-0.175	SE
ENSG00000227128	LBX1-AS1	0.0133204	-0.175	SE
ENSG00000093167	LRRFIP2	0.0310181	-0.173	SE
ENSG00000196152	ZNF79	2.27457e-08	-0.172	SE
ENSG00000280987	MATR3	0.000718225	-0.171	SE
ENSG00000140511	HAPLN3	0.00543106	-0.171	SE
ENSG00000148842	CNNM2	0.0183579	-0.17	SE
ENSG00000154889	MPPE1	1.57177e-07	-0.169	SE
ENSG00000163328	GPR155	0.0153133	-0.169	SE
ENSG00000179950	PUF60	4.81746e-06	-0.169	SE
ENSG00000150527	MIA2	0.000878808	-0.168	SE
ENSG00000124783	SSR1	5.51812e-05	-0.168	SE
ENSG00000159885	ZNF222	0.000162026	-0.168	SE
ENSG00000151150	ANK3	0.00760666	-0.168	SE
ENSG00000168952	STXBP6	0.000554967	-0.167	SE
ENSG00000184465	WDR27	0.0115359	-0.167	SE
ENSG00000134769	DTNA	0.0336212	-0.167	SE
ENSG00000267254	ZNF790-AS1	0.0167388	-0.166	SE
ENSG00000204120	GIGYF2	0.0105873	-0.166	SE
ENSG00000174501	ANKRD36C	0.00823999	-0.166	SE
ENSG00000167508	MVD	0.0180164	-0.165	SE
ENSG00000242588		2.37852e-07	-0.165	SE
ENSG00000156787	TBC1D31	0.00278458	-0.165	SE
ENSG00000197302	ZNF720	0.0044972	-0.164	SE
ENSG00000108523	RNF167	0.00107457	-0.164	SE
ENSG00000133627	ACTR3B	0.0298898	-0.164	SE
ENSG00000286285		7.61269e-07	-0.164	SE
ENSG00000150433	TMEM218	0.0358136	-0.164	SE
ENSG00000095794	CREM	0.00490638	-0.163	SE
ENSG00000143393	PI4KB	0.0378181	-0.162	SE
ENSG00000172661	WASHC2C	0.0157679	-0.162	SE
ENSG00000183323	CCDC125	0.0214412	-0.161	SE
ENSG00000234520	HRAT17	0.00325967	-0.161	SE
ENSG00000118518	RNF146	1.64639e-05	-0.161	SE
ENSG00000198270	TMEM116	0.0398689	-0.161	SE
ENSG00000187624	C17orf97	0.00675644	-0.159	SE
ENSG00000154217	PITPNC1	0.0363051	-0.158	SE
ENSG00000285756		0.0149178	-0.158	SE
ENSG00000239523	MYLK-AS1	0.000104092	-0.158	SE
ENSG00000102780	DGKH	8.79495e-06	-0.158	SE
ENSG00000108423	TUBD1	0.00555488	-0.157	SE
ENSG00000108523	RNF167	0.000533752	-0.156	SE
ENSG00000241489		0.000818788	-0.156	SE
ENSG00000143374	TARS2	0.0338744	-0.155	SE
ENSG00000105483	CARD8	0.032485	-0.154	SE
ENSG00000254635	WAC-AS1	7.75911e-10	-0.154	SE
ENSG00000149636	DSN1	0.000344542	-0.153	SE
ENSG00000075711	DLG1	0.00154839	-0.153	SE
ENSG00000183091	NEB	0.0456862	-0.153	SE
ENSG00000205581	HMGN1	0.0479644	-0.153	SE
ENSG00000214331	PDPR2P	7.25691e-06	-0.152	SE
ENSG00000134490	TMEM241	3.54562e-07	-0.152	SE
ENSG00000177463	NR2C2	0.00601496	-0.152	SE
ENSG00000249859	PVT1	0.00853153	-0.152	SE
ENSG00000084676	NCOA1	0.000981746	-0.151	SE
ENSG00000138798	EGF	0.0156162	-0.151	SE
ENSG00000143933	CALM2	0.0374289	-0.151	SE
ENSG00000183337	BCOR	0.0133625	-0.151	SE
ENSG00000119927	GPAM	2.68049e-05	-0.151	SE
ENSG00000115363	EVA1A	0.0158088	-0.15	SE
ENSG00000115020	PIKFYVE	3.01682e-05	-0.15	SE
ENSG00000171574	ZNF584	0.01583	-0.15	SE
ENSG00000187953	PMS2CL	1.57795e-05	-0.15	SE
ENSG00000241058	NSUN6	3.44488e-09	-0.15	SE
ENSG00000049246	PER3	0.00217167	-0.149	SE
ENSG00000101365	IDH3B	0.00664357	-0.148	SE
ENSG00000113108	APBB3	0.0182287	-0.148	SE
ENSG00000122417	ODF2L	8.32003e-05	-0.148	SE
ENSG00000214193	SH3D21	0.0473725	-0.148	SE
ENSG00000123106	CCDC91	0.000631543	-0.148	SE
ENSG00000149636	DSN1	0.000374286	-0.147	SE
ENSG00000239779	WBP1	0.000364945	-0.147	SE
ENSG00000232774		0.0133471	-0.146	SE
ENSG00000154175	ABI3BP	0.000289098	-0.146	SE
ENSG00000164074	ABHD18	0.0105337	-0.146	SE
ENSG00000180185	FAHD1	0.00309763	-0.145	SE
ENSG00000140987	ZSCAN32	0.0113143	-0.145	SE
ENSG00000154721	JAM2	2.19903e-10	-0.145	SE
ENSG00000159147	DONSON	0.00772741	-0.145	SE
ENSG00000256053	COA8	0.00298856	-0.144	SE
ENSG00000138641	HERC3	0.0245192	-0.144	SE
ENSG00000173482	PTPRM	1.90052e-05	-0.143	SE
ENSG00000180376	CCDC66	2.8379e-06	-0.143	SE
ENSG00000088367	EPB41L1	0.0275945	-0.141	SE
ENSG00000134046	MBD2	0.0153945	-0.141	SE
ENSG00000128563	PRKRIP1	0.0314827	-0.141	SE
ENSG00000121753	ADGRB2	0.0123189	-0.14	SE
ENSG00000138380	CARF	3.22148e-05	-0.139	SE
ENSG00000095794	CREM	0.0416589	-0.139	SE
ENSG00000124615	MOCS1	0.0434525	-0.138	SE
ENSG00000226149		0.0227886	-0.138	SE
ENSG00000121940	CLCC1	9.23054e-06	-0.138	SE
ENSG00000051825	MPHOSPH9	0.0351515	-0.138	SE
ENSG00000198182	ZNF607	0.00251238	-0.138	SE
ENSG00000168003	SLC3A2	0.000924584	-0.138	SE
ENSG00000280987	MATR3	8.57353e-05	-0.137	SE
ENSG00000285458		0.000835259	-0.137	SE
ENSG00000143951	WDPCP	0.000146004	-0.137	SE
ENSG00000151665	PIGF	0.0351551	-0.137	SE
ENSG00000185485	SDHAP1	0.0129579	-0.137	SE
ENSG00000171097	KYAT1	0.0100379	-0.137	SE
ENSG00000133678	TMEM254	7.46795e-08	-0.137	SE
ENSG00000078403	MLLT10	0.00419271	-0.137	SE
ENSG00000121940	CLCC1	1.10098e-05	-0.136	SE
ENSG00000149187	CELF1	0.0330492	-0.136	SE
ENSG00000176261	ZBTB8OS	0.00929009	-0.135	SE
ENSG00000005189	REXO5	0.0012363	-0.135	SE
ENSG00000228794	LINC01128	0.00201864	-0.134	SE
ENSG00000144935	TRPC1	2.03103e-07	-0.134	SE
ENSG00000124343	XG	4.33499e-06	-0.134	SE
ENSG00000090097	PCBP4	0.00931223	-0.134	SE
ENSG00000177479	ARIH2	6.64118e-07	-0.134	SE
ENSG00000176728	TTTY14	0.0293406	-0.134	SE
ENSG00000166169	POLL	0.0031286	-0.134	SE
ENSG00000149100	EIF3M	0.0440445	-0.134	SE
ENSG00000183091	NEB	0.0130316	-0.133	SE
ENSG00000250151	ARPC4-TTLL3	5.95292e-07	-0.133	SE
ENSG00000101365	IDH3B	0.0188326	-0.132	SE
ENSG00000110497	AMBRA1	0.030472	-0.132	SE
ENSG00000005189	REXO5	0.027103	-0.132	SE
ENSG00000120370	GORAB	0.00569642	-0.131	SE
ENSG00000169016	E2F6	0.0194079	-0.131	SE
ENSG00000172731	LRRC20	0.0444774	-0.131	SE
ENSG00000120647	CCDC77	0.000177629	-0.131	SE
ENSG00000139323	POC1B	0.0265177	-0.131	SE
ENSG00000177337	DLGAP1-AS1	0.000427591	-0.13	SE
ENSG00000139974	SLC38A6	0.000383605	-0.13	SE
ENSG00000087884	AAMDC	0.0432363	-0.13	SE
ENSG00000119707	RBM25	0.0352039	-0.13	SE
ENSG00000135297	MTO1	0.0103018	-0.13	SE
ENSG00000128739	SNRPN	0.0158761	-0.129	SE
ENSG00000154175	ABI3BP	0.00985566	-0.129	SE
ENSG00000223745	CCDC18-AS1	4.08013e-05	-0.129	SE
ENSG00000130023	ERMARD	9.35465e-06	-0.129	SE
ENSG00000215190	LINC00680	0.0168445	-0.127	SE
ENSG00000177054	ZDHHC13	0.0130855	-0.127	SE
ENSG00000149636	DSN1	0.000471813	-0.126	SE
ENSG00000140105	WARS1	0.00720235	-0.126	SE
ENSG00000223855	HRAT92	0.0330945	-0.126	SE
ENSG00000196776	CD47	0.000511138	-0.126	SE
ENSG00000166167	BTRC	0.0215677	-0.125	SE
ENSG00000149294	NCAM1	1.96318e-06	-0.125	SE
ENSG00000137996	RTCA	0.0451728	-0.124	SE
ENSG00000135424	ITGA7	0.0373614	-0.124	SE
ENSG00000169727	GPS1	0.0291907	-0.123	SE
ENSG00000169727	GPS1	0.029191	-0.123	SE
ENSG00000138798	EGF	0.00499318	-0.123	SE
ENSG00000117335	CD46	0.0255464	-0.123	SE
ENSG00000124356	STAMBP	1.11499e-05	-0.123	SE
ENSG00000074800	ENO1	0.00662983	-0.123	SE
ENSG00000204084	INPP5B	0.000579446	-0.122	SE
ENSG00000258315	C17orf49	0.0226089	-0.122	SE
ENSG00000172053	QARS1	0.0154824	-0.122	SE
ENSG00000154556	SORBS2	0.00977765	-0.122	SE
ENSG00000100299	ARSA	4.59834e-05	-0.121	SE
ENSG00000176024	ZNF613	0.00340361	-0.121	SE
ENSG00000119684	MLH3	0.00387711	-0.121	SE
ENSG00000154134	ROBO3	0.0208154	-0.121	SE
ENSG00000163517	HDAC11	0.0372847	-0.121	SE
ENSG00000223745	CCDC18-AS1	0.00124641	-0.121	SE
ENSG00000239779	WBP1	0.00415139	-0.121	SE
ENSG00000183878	UTY	0.0077913	-0.12	SE
ENSG00000163468	CCT3	2.4623e-05	-0.12	SE
ENSG00000143919	CAMKMT	0.000493641	-0.12	SE
ENSG00000239779	WBP1	0.000692425	-0.12	SE
ENSG00000051825	MPHOSPH9	0.000208786	-0.12	SE
ENSG00000176731	RBIS	3.42139e-07	-0.12	SE
ENSG00000166889	PATL1	0.0256441	-0.12	SE
ENSG00000072682	P4HA2	1.02777e-08	-0.119	SE
ENSG00000125962	ARMCX5	0.00331558	-0.119	SE
ENSG00000100523	DDHD1	0.00500483	-0.119	SE
ENSG00000183091	NEB	2.24076e-07	-0.119	SE
ENSG00000101266	CSNK2A1	0.0271088	-0.118	SE
ENSG00000078674	PCM1	3.00173e-09	-0.118	SE
ENSG00000163138	PACRGL	0.0318608	-0.117	SE
ENSG00000173272	MZT2A	1.91069e-13	-0.117	SE
ENSG00000106100	NOD1	0.0039869	-0.117	SE
ENSG00000005810	MYCBP2	0.017165	-0.117	SE
ENSG00000089159	PXN	0.000822284	-0.116	SE
ENSG00000101751	POLI	1.00011e-08	-0.115	SE
ENSG00000157353	FCSK	0.000325996	-0.115	SE
ENSG00000269893	SNHG8	0.000721264	-0.115	SE
ENSG00000075292	ZNF638	0.00438633	-0.115	SE
ENSG00000069431	ABCC9	0.0225363	-0.115	SE
ENSG00000105290	APLP1	0.0409175	-0.114	SE
ENSG00000172775	PSME3IP1	0.00561199	-0.114	SE
ENSG00000164180	TMEM161B	0.0341926	-0.114	SE
ENSG00000134574	DDB2	4.70412e-05	-0.114	SE
ENSG00000095794	CREM	0.0170779	-0.114	SE
ENSG00000120805	ARL1	3.13603e-05	-0.114	SE
ENSG00000225177		0.0387194	-0.113	SE
ENSG00000081189	MEF2C	0.0231255	-0.113	SE
ENSG00000146350	TBC1D32	0.00372593	-0.112	SE
ENSG00000154556	SORBS2	0.000526601	-0.112	SE
ENSG00000162910	MRPL55	0.00692251	-0.112	SE
ENSG00000105136	ZNF419	0.00690521	-0.112	SE
ENSG00000104731	KLHDC4	0.000338171	-0.111	SE
ENSG00000121753	ADGRB2	0.0100474	-0.111	SE
ENSG00000255561	FDXACB1	0.0314348	-0.111	SE
ENSG00000266338	NBPF15	0.0243345	-0.11	SE
ENSG00000078304	PPP2R5C	0.0098671	-0.11	SE
ENSG00000003436	TFPI	0.00584768	-0.11	SE
ENSG00000133943	DGLUCY	0.0325052	-0.11	SE
ENSG00000175029	CTBP2	0.00246596	-0.11	SE
ENSG00000196233	LCOR	0.0174035	-0.11	SE
ENSG00000064787	BCAS1	0.000391908	-0.109	SE
ENSG00000198625	MDM4	0.00579587	-0.109	SE
ENSG00000187210	GCNT1	5.46128e-08	-0.109	SE
ENSG00000075711	DLG1	0.000111245	-0.109	SE
ENSG00000239779	WBP1	0.0081019	-0.109	SE
ENSG00000183091	NEB	0.0316572	-0.109	SE
ENSG00000163071	SPATA18	0.0231036	-0.108	SE
ENSG00000237765	FAM200B	0.0119532	-0.108	SE
ENSG00000079819	EPB41L2	0.0456255	-0.108	SE
ENSG00000230590	FTX	0.000321163	-0.108	SE
ENSG00000126091	ST3GAL3	0.00449031	-0.107	SE
ENSG00000269893	SNHG8	0.00028365	-0.107	SE
ENSG00000072803	FBXW11	0.00938323	-0.107	SE
ENSG00000122085	MTERF4	1.58874e-05	-0.107	SE
ENSG00000182667	NTM	0.0273832	-0.107	SE
ENSG00000197536	IRF1-AS1	0.000876044	-0.106	SE
ENSG00000131591	C1orf159	0.00516545	-0.106	SE
ENSG00000178498	DTX3	9.45027e-05	-0.106	SE
ENSG00000204852	TCTN1	0.000205244	-0.106	SE
ENSG00000171606	ZNF274	0.0117789	-0.105	SE
ENSG00000137502	RAB30	0.00189797	-0.105	SE
ENSG00000163875	MEAF6	0.0212194	-0.105	SE
ENSG00000094975	SUCO	0.00521356	-0.105	SE
ENSG00000157353	FCSK	0.000655948	-0.104	SE
ENSG00000164180	TMEM161B	0.0426829	-0.104	SE
ENSG00000131591	C1orf159	0.0150575	-0.104	SE
ENSG00000204580	DDR1	0.0257498	-0.104	SE
ENSG00000256349		0.0208378	-0.104	SE
ENSG00000119314	PTBP3	0.00327239	-0.104	SE
ENSG00000124120	TTPAL	0.000190538	-0.103	SE
ENSG00000114026	OGG1	0.0295354	-0.103	SE
ENSG00000054392	HHAT	0.0141051	-0.103	SE
ENSG00000157741	UBN2	0.00798639	-0.103	SE
ENSG00000075234	TTC38	0.0289393	-0.102	SE
ENSG00000140105	WARS1	0.00315564	-0.102	SE
ENSG00000138380	CARF	0.000925683	-0.102	SE
ENSG00000214078	CPNE1	0.0408933	-0.101	SE
ENSG00000131149	GSE1	0.0178339	-0.101	SE
ENSG00000173517	PEAK1	0.0231378	-0.101	SE
ENSG00000185070	FLRT2	7.11108e-05	-0.101	SE
ENSG00000114857	NKTR	0.000745904	-0.101	SE
ENSG00000250240		0.0404317	-0.101	SE
ENSG00000072682	P4HA2	1.09489e-08	-0.101	SE
ENSG00000213185	FAM24B	0.000411423	-0.101	SE
ENSG00000197122	SRC	0.00050719	-0.1	SE
ENSG00000154556	SORBS2	0.0433151	-0.1	SE
ENSG00000134574	DDB2	0.00396897	-0.1	SE
ENSG00000172765	TMCC1	0.0455695	-0.1	SE
ENSG00000166037	CEP57	0.00234802	-0.1	SE
ENSG00000125447	GGA3	0.00097596	0.1	SE
ENSG00000162591	MEGF6	0.030914	0.1	SE
ENSG00000214548	MEG3	0.0184503	0.1	SE
ENSG00000139517	LNX2	0.00704065	0.1	SE
ENSG00000108799	EZH1	0.000675815	0.101	SE
ENSG00000163629	PTPN13	0.00152213	0.101	SE
ENSG00000163702	IL17RC	0.0313833	0.101	SE
ENSG00000186470	BTN3A2	0.00198037	0.101	SE
ENSG00000138050	THUMPD2	0.00112729	0.101	SE
ENSG00000123739	PLA2G12A	0.00421174	0.101	SE
ENSG00000183597	TANGO2	0.00867104	0.101	SE
ENSG00000187109	NAP1L1	3.77579e-07	0.101	SE
ENSG00000125648	SLC25A23	0.000154023	0.102	SE
ENSG00000144468	RHBDD1	0.0270681	0.102	SE
ENSG00000174606	ANGEL2	0.0386244	0.102	SE
ENSG00000214548	MEG3	0.0206515	0.102	SE
ENSG00000118292	C1orf54	0.038357	0.102	SE
ENSG00000177106	EPS8L2	0.0381245	0.102	SE
ENSG00000089063	TMEM230	0.0036882	0.103	SE
ENSG00000111237	VPS29	0.049073	0.103	SE
ENSG00000103194	USP10	0.0109861	0.104	SE
ENSG00000119686	FLVCR2	0.0227847	0.104	SE
ENSG00000153310	CYRIB	0.0211374	0.104	SE
ENSG00000168038	ULK4	0.0414863	0.104	SE
ENSG00000115970	THADA	0.000578452	0.104	SE
ENSG00000001631	KRIT1	0.00204316	0.104	SE
ENSG00000122557	HERPUD2	0.0282485	0.104	SE
ENSG00000249859	PVT1	0.0304078	0.104	SE
ENSG00000198431	TXNRD1	0.0393734	0.104	SE
ENSG00000134452	FBH1	0.0188571	0.104	SE
ENSG00000067066	SP100	0.0135082	0.105	SE
ENSG00000074964	ARHGEF10L	3.50199e-06	0.105	SE
ENSG00000122085	MTERF4	0.0123351	0.105	SE
ENSG00000166435	XRRA1	0.000371194	0.105	SE
ENSG00000128891	CCDC32	1.84725e-06	0.105	SE
ENSG00000005889	ZFX	8.73656e-06	0.105	SE
ENSG00000198752	CDC42BPB	4.36703e-05	0.106	SE
ENSG00000157426	AASDH	0.0266029	0.106	SE
ENSG00000155657	TTN	0.00992748	0.106	SE
ENSG00000214595	EML6	0.00109626	0.106	SE
ENSG00000285106		0.00453718	0.106	SE
ENSG00000138942	RNF185	0.0104794	0.107	SE
ENSG00000125257	ABCC4	1.91709e-06	0.107	SE
ENSG00000128891	CCDC32	1.60154e-06	0.107	SE
ENSG00000187676	B3GLCT	0.0186504	0.107	SE
ENSG00000177106	EPS8L2	0.0442581	0.107	SE
ENSG00000074657	ZNF532	0.0304077	0.108	SE
ENSG00000161533	ACOX1	0.000118823	0.108	SE
ENSG00000100320	RBFOX2	0.000504349	0.108	SE
ENSG00000122483	CCDC18	0.00196433	0.108	SE
ENSG00000205643	CDPF1	0.000287773	0.108	SE
ENSG00000196295	GARS1-DT	0.00997542	0.108	SE
ENSG00000104047	DTWD1	0.000544035	0.108	SE
ENSG00000078487	ZCWPW1	3.86147e-05	0.108	SE
ENSG00000265479	DTX2P1-UPK3BP1-PMS2P11	0.00014519	0.108	SE
ENSG00000225484	NUTM2B-AS1	0.00149146	0.108	SE
ENSG00000141012	GALNS	0.000269799	0.109	SE
ENSG00000163517	HDAC11	0.00170912	0.109	SE
ENSG00000160801	PTH1R	0.028684	0.109	SE
ENSG00000177409	SAMD9L	0.0278393	0.109	SE
ENSG00000077009	NMRK2	9.30138e-05	0.109	SE
ENSG00000078487	ZCWPW1	3.56085e-05	0.109	SE
ENSG00000182325	FBXL6	0.0341794	0.109	SE
ENSG00000225484	NUTM2B-AS1	0.001539	0.109	SE
ENSG00000050426	LETMD1	0.0044026	0.109	SE
ENSG00000167766	ZNF83	3.50689e-07	0.11	SE
ENSG00000178163	ZNF518B	0.0340494	0.11	SE
ENSG00000197147	LRRC8B	0.000718459	0.11	SE
ENSG00000164048	ZNF589	2.55595e-07	0.11	SE
ENSG00000254469		0.00187398	0.11	SE
ENSG00000162139	NEU3	0.00174028	0.11	SE
ENSG00000139428	MMAB	0.000876061	0.11	SE
ENSG00000069974	RAB27A	0.000631322	0.111	SE
ENSG00000116641	DOCK7	0.0402383	0.111	SE
ENSG00000118961	LDAH	0.0200865	0.111	SE
ENSG00000137075	RNF38	0.0322539	0.111	SE
ENSG00000229043	ZFAND2A-DT	0.0292449	0.111	SE
ENSG00000115275	MOGS	6.41647e-08	0.111	SE
ENSG00000123179	EBPL	0.00836522	0.111	SE
ENSG00000183160	TMEM119	3.51998e-06	0.111	SE
ENSG00000125877	ITPA	4.7437e-05	0.112	SE
ENSG00000104093	DMXL2	0.0168237	0.112	SE
ENSG00000166262	FAM227B	0.00802927	0.112	SE
ENSG00000187609	EXD3	0.0373123	0.112	SE
ENSG00000143643	TTC13	0.00487481	0.112	SE
ENSG00000133026	MYH10	0.00353037	0.112	SE
ENSG00000221838	AP4M1	1.46947e-06	0.112	SE
ENSG00000223482	NUTM2A-AS1	1.00664e-08	0.112	SE
ENSG00000223959	AFG3L1P	0.00543709	0.112	SE
ENSG00000159592	GPBP1L1	8.24317e-06	0.113	SE
ENSG00000285756		0.0118335	0.113	SE
ENSG00000139116	KIF21A	0.00516234	0.113	SE
ENSG00000103852	TTC23	0.0458071	0.114	SE
ENSG00000164221	CCDC112	0.0326375	0.114	SE
ENSG00000226688	ENTPD1-AS1	0.00145227	0.114	SE
ENSG00000141127	PRPSAP2	0.00821379	0.114	SE
ENSG00000172965	MIR4435-2HG	0.0285883	0.114	SE
ENSG00000079393	DUSP13	2.86344e-06	0.114	SE
ENSG00000146021	KLHL3	0.00136671	0.114	SE
ENSG00000121753	ADGRB2	0.0128137	0.115	SE
ENSG00000167528	ZNF641	1.61445e-07	0.115	SE
ENSG00000082458	DLG3	7.47404e-06	0.115	SE
ENSG00000075151	EIF4G3	0.00067189	0.115	SE
ENSG00000214941	ZSWIM7	0.00212353	0.115	SE
ENSG00000196295	GARS1-DT	5.07609e-06	0.115	SE
ENSG00000101928	MOSPD1	1.04561e-05	0.115	SE
ENSG00000163491	NEK10	0.0243548	0.116	SE
ENSG00000122482	ZNF644	0.000844022	0.116	SE
ENSG00000063854	HAGH	3.55161e-11	0.116	SE
ENSG00000136870	ZNF189	0.00123913	0.116	SE
ENSG00000142920	AZIN2	0.000735613	0.116	SE
ENSG00000120656	TAF12	7.78826e-05	0.117	SE
ENSG00000246695	RASSF8-AS1	0.0023405	0.117	SE
ENSG00000164114	MAP9	0.000137064	0.117	SE
ENSG00000083097	DOP1A	0.00874775	0.117	SE
ENSG00000165568	AKR1E2	4.57131e-07	0.117	SE
ENSG00000152457	DCLRE1C	0.0176861	0.117	SE
ENSG00000177853	ZNF518A	0.000641274	0.117	SE
ENSG00000170525	PFKFB3	0.0333679	0.117	SE
ENSG00000214174	AMZ2P1	4.36563e-08	0.118	SE
ENSG00000135537	AFG1L	0.0276027	0.118	SE
ENSG00000154358	OBSCN	0.0220029	0.118	SE
ENSG00000189319	FAM53B	0.000143649	0.118	SE
ENSG00000119707	RBM25	0.0138251	0.119	SE
ENSG00000155657	TTN	0.000651997	0.12	SE
ENSG00000137944	KYAT3	0.0356863	0.12	SE
ENSG00000224078	SNHG14	0.0215527	0.12	SE
ENSG00000163939	PBRM1	0.00212391	0.12	SE
ENSG00000183621	ZNF438	0.000527276	0.121	SE
ENSG00000157800	SLC37A3	0.0294187	0.121	SE
ENSG00000163138	PACRGL	0.0145024	0.121	SE
ENSG00000083097	DOP1A	0.0141052	0.121	SE
ENSG00000106701	FSD1L	0.000973388	0.121	SE
ENSG00000167393	PPP2R3B	0.014436	0.122	SE
ENSG00000093167	LRRFIP2	0.00387067	0.122	SE
ENSG00000174600	CMKLR1	0.030955	0.122	SE
ENSG00000075407	ZNF37A	4.5753e-06	0.122	SE
ENSG00000127616	SMARCA4	0.000736309	0.123	SE
ENSG00000196367	TRRAP	0.000515779	0.123	SE
ENSG00000186439	TRDN	8.00584e-09	0.123	SE
ENSG00000225746	MEG8	3.3365e-10	0.123	SE
ENSG00000167555	ZNF528	0.0437457	0.124	SE
ENSG00000284626		0.00212332	0.124	SE
ENSG00000115648	MLPH	0.00620459	0.124	SE
ENSG00000119782	FKBP1B	6.26193e-05	0.124	SE
ENSG00000205643	CDPF1	0.000235964	0.124	SE
ENSG00000205643	CDPF1	0.000178968	0.124	SE
ENSG00000076555	ACACB	0.00687757	0.124	SE
ENSG00000277072	STAG3L2	0.013692	0.124	SE
ENSG00000185482	STAC3	1.368e-09	0.124	SE
ENSG00000010626	LRRC23	0.0332783	0.124	SE
ENSG00000141447	OSBPL1A	5.21659e-06	0.125	SE
ENSG00000103194	USP10	0.00250127	0.125	SE
ENSG00000214944	ARHGEF28	0.00115741	0.125	SE
ENSG00000223745	CCDC18-AS1	0.000148146	0.125	SE
ENSG00000120729	MYOT	4.88648e-05	0.125	SE
ENSG00000172888	ZNF621	0.0154275	0.125	SE
ENSG00000139304	PTPRQ	0.000326801	0.125	SE
ENSG00000197128	ZNF772	0.00445033	0.126	SE
ENSG00000119688	ABCD4	0.0305984	0.126	SE
ENSG00000157036	EXOG	6.15111e-08	0.126	SE
ENSG00000118495	PLAGL1	0.00134321	0.126	SE
ENSG00000147202	DIAPH2	0.0455407	0.126	SE
ENSG00000099957	P2RX6	1.97337e-05	0.127	SE
ENSG00000196182	STK40	6.80061e-05	0.127	SE
ENSG00000173402	DAG1	0.0142515	0.127	SE
ENSG00000179406	LINC00174	0.00019718	0.127	SE
ENSG00000183077	AFMID	1.81833e-09	0.127	SE
ENSG00000266173	STRADA	0.0280386	0.128	SE
ENSG00000205981	DNAJC19	0.0391012	0.128	SE
ENSG00000174796	THAP6	0.0224314	0.128	SE
ENSG00000214941	ZSWIM7	0.00408566	0.129	SE
ENSG00000164548	TRA2A	0.0242534	0.129	SE
ENSG00000258366	RTEL1	7.80597e-05	0.13	SE
ENSG00000102385	DRP2	2.04268e-05	0.13	SE
ENSG00000101452	DHX35	7.51505e-09	0.13	SE
ENSG00000035115	SH3YL1	9.0819e-06	0.13	SE
ENSG00000196295	GARS1-DT	0.000789143	0.13	SE
ENSG00000153094	BCL2L11	0.00232823	0.13	SE
ENSG00000151773	CCDC122	0.0419813	0.13	SE
ENSG00000177106	EPS8L2	0.0149927	0.13	SE
ENSG00000196151	WDSUB1	9.21164e-05	0.13	SE
ENSG00000185482	STAC3	1.87545e-08	0.13	SE
ENSG00000213999	MEF2B	4.05295e-05	0.131	SE
ENSG00000164039	BDH2	0.000635817	0.131	SE
ENSG00000215883	CYB5RL	0.00504143	0.131	SE
ENSG00000181381	DDX60L	3.641e-05	0.131	SE
ENSG00000183091	NEB	0.00136096	0.131	SE
ENSG00000146802	TMEM168	6.57363e-06	0.131	SE
ENSG00000172731	LRRC20	0.000627831	0.131	SE
ENSG00000105072	C19orf44	6.56705e-06	0.132	SE
ENSG00000070814	TCOF1	0.0156755	0.132	SE
ENSG00000196912	ANKRD36B	0.00384716	0.132	SE
ENSG00000196576	PLXNB2	0.000324464	0.132	SE
ENSG00000213468	FIRRE	0.0250385	0.133	SE
ENSG00000168679	SLC16A4	0.000398478	0.133	SE
ENSG00000059588	TARBP1	0.0208913	0.134	SE
ENSG00000001631	KRIT1	0.0228737	0.134	SE
ENSG00000138162	TACC2	4.16291e-05	0.135	SE
ENSG00000119688	ABCD4	0.0258646	0.136	SE
ENSG00000164294	GPX8	0.0266297	0.136	SE
ENSG00000213963		9.79544e-07	0.136	SE
ENSG00000123066	MED13L	4.32877e-05	0.136	SE
ENSG00000228315	GUSBP11	1.24535e-05	0.137	SE
ENSG00000154553	PDLIM3	5.98048e-05	0.137	SE
ENSG00000215883	CYB5RL	0.00200247	0.137	SE
ENSG00000111271	ACAD10	1.62505e-06	0.137	SE
ENSG00000048028	USP28	0.0313133	0.138	SE
ENSG00000105792	CFAP69	0.000203439	0.138	SE
ENSG00000224078	SNHG14	0.000441338	0.138	SE
ENSG00000157540	DYRK1A	1.31154e-05	0.139	SE
ENSG00000140987	ZSCAN32	0.00241765	0.139	SE
ENSG00000112234	FBXL4	1.22576e-06	0.139	SE
ENSG00000154556	SORBS2	0.00242049	0.139	SE
ENSG00000121716	PILRB	0.036857	0.139	SE
ENSG00000160194	NDUFV3	3.05856e-05	0.14	SE
ENSG00000133026	MYH10	0.0440419	0.14	SE
ENSG00000128891	CCDC32	0.00360387	0.14	SE
ENSG00000163491	NEK10	0.0477907	0.141	SE
ENSG00000173662	TAS1R1	0.00850238	0.141	SE
ENSG00000235257	ITGA9-AS1	0.00191272	0.141	SE
ENSG00000205581	HMGN1	0.0220553	0.141	SE
ENSG00000188283	ZNF383	0.0256557	0.141	SE
ENSG00000138347	MYPN	0.0452413	0.142	SE
ENSG00000152683	SLC30A6	0.0210867	0.142	SE
ENSG00000067596	DHX8	0.00276768	0.142	SE
ENSG00000147421	HMBOX1	0.0462145	0.142	SE
ENSG00000106772	PRUNE2	0.0304459	0.143	SE
ENSG00000187109	NAP1L1	3.50879e-09	0.143	SE
ENSG00000163697	APBB2	0.00550255	0.144	SE
ENSG00000183597	TANGO2	0.00326559	0.144	SE
ENSG00000161265	U2AF1L4	0.00187216	0.145	SE
ENSG00000059145	UNKL	0.016616	0.145	SE
ENSG00000123213	NLN	0.00871639	0.145	SE
ENSG00000023191	RNH1	0.0112729	0.145	SE
ENSG00000166073	GPR176	0.0474556	0.146	SE
ENSG00000157193	LRP8	0.0438441	0.146	SE
ENSG00000204149	AGAP6	5.9618e-08	0.146	SE
ENSG00000135164	DMTF1	0.00432371	0.146	SE
ENSG00000249859	PVT1	0.00026506	0.146	SE
ENSG00000060237	WNK1	0.0101931	0.146	SE
ENSG00000127527	EPS15L1	0.00276905	0.147	SE
ENSG00000112651	MRPL2	5.61945e-10	0.147	SE
ENSG00000196670	ZFP62	0.0252782	0.147	SE
ENSG00000152457	DCLRE1C	1.02321e-06	0.147	SE
ENSG00000246273	SBF2-AS1	0.0221271	0.147	SE
ENSG00000106077	ABHD11	1.87413e-05	0.148	SE
ENSG00000166260	COX11	0.000839527	0.149	SE
ENSG00000110274	CEP164	8.68473e-09	0.149	SE
ENSG00000163312	HELQ	0.00541907	0.149	SE
ENSG00000064042	LIMCH1	0.0118371	0.15	SE
ENSG00000144034	TPRKB	0.0256434	0.15	SE
ENSG00000221838	AP4M1	1.27322e-05	0.15	SE
ENSG00000151746	BICD1	0.00012236	0.15	SE
ENSG00000142252	GEMIN7	0.0135625	0.151	SE
ENSG00000133619	KRBA1	0.0148309	0.151	SE
ENSG00000121417	ZNF211	4.48998e-06	0.152	SE
ENSG00000211448	DIO2	0.000402964	0.152	SE
ENSG00000134775	FHOD3	0.000325072	0.153	SE
ENSG00000103852	TTC23	0.00777711	0.153	SE
ENSG00000154144	TBRG1	0.0192591	0.153	SE
ENSG00000119004	CYP20A1	0.00233998	0.153	SE
ENSG00000115042	FAHD2A	2.03244e-11	0.153	SE
ENSG00000132912	DCTN4	4.68064e-05	0.153	SE
ENSG00000184922	FMNL1	0.0235435	0.153	SE
ENSG00000184182	UBE2F	8.76145e-06	0.153	SE
ENSG00000176728	TTTY14	0.0399095	0.154	SE
ENSG00000163939	PBRM1	0.0322759	0.154	SE
ENSG00000144451	SPAG16	0.00210826	0.155	SE
ENSG00000010626	LRRC23	0.0112405	0.155	SE
ENSG00000223509		0.0047824	0.156	SE
ENSG00000248905	FMN1	0.00376273	0.156	SE
ENSG00000122417	ODF2L	5.3213e-05	0.156	SE
ENSG00000079393	DUSP13	7.82009e-05	0.156	SE
ENSG00000163110	PDLIM5	0.0272023	0.157	SE
ENSG00000173402	DAG1	0.0152184	0.157	SE
ENSG00000115042	FAHD2A	7.64135e-11	0.157	SE
ENSG00000175224	ATG13	0.0295632	0.157	SE
ENSG00000260565	ERVK13-1	1.38366e-07	0.158	SE
ENSG00000129566	TEP1	0.0226718	0.158	SE
ENSG00000112357	PEX7	3.46087e-05	0.158	SE
ENSG00000121775	TMEM39B	6.85833e-05	0.158	SE
ENSG00000163531	NFASC	0.00845364	0.158	SE
ENSG00000205643	CDPF1	0.0038894	0.158	SE
ENSG00000088727	KIF9	0.0126471	0.158	SE
ENSG00000185187	SIGIRR	0.00140517	0.158	SE
ENSG00000124067	SLC12A4	0.041087	0.159	SE
ENSG00000023191	RNH1	0.00580725	0.159	SE
ENSG00000125458	NT5C	2.77503e-05	0.159	SE
ENSG00000226985	LINC01203	0.0240282	0.16	SE
ENSG00000196123	KIAA0895L	1.66906e-05	0.16	SE
ENSG00000013441	CLK1	0.0019664	0.161	SE
ENSG00000164002	EXO5	0.0243734	0.161	SE
ENSG00000131778	CHD1L	0.0190153	0.161	SE
ENSG00000031823	RANBP3	2.88543e-08	0.162	SE
ENSG00000160584	SIK3	0.000250702	0.162	SE
ENSG00000131778	CHD1L	0.0202763	0.162	SE
ENSG00000215910	C1orf167	0.0108403	0.162	SE
ENSG00000272752	STAG3L5P-PVRIG2P-PILRB	0.0311916	0.162	SE
ENSG00000168137	SETD5	0.00466158	0.162	SE
ENSG00000106772	PRUNE2	0.0303664	0.162	SE
ENSG00000103351	CLUAP1	0.00108309	0.163	SE
ENSG00000067445	TRO	0.0283723	0.163	SE
ENSG00000072609	CHFR	0.00543494	0.163	SE
ENSG00000168952	STXBP6	0.000221786	0.164	SE
ENSG00000152380	FAM151B	0.0207007	0.164	SE
ENSG00000262879		3.10383e-05	0.165	SE
ENSG00000140650	PMM2	7.0953e-05	0.165	SE
ENSG00000196123	KIAA0895L	1.79969e-07	0.165	SE
ENSG00000137449	CPEB2	0.00181193	0.166	SE
ENSG00000239521	CASTOR3	0.034121	0.166	SE
ENSG00000106771	TMEM245	0.0363982	0.166	SE
ENSG00000125457	MIF4GD	9.11487e-05	0.166	SE
ENSG00000168813	ZNF507	0.0316094	0.167	SE
ENSG00000262879		3.75296e-05	0.167	SE
ENSG00000119636	BBOF1	0.000955786	0.167	SE
ENSG00000154553	PDLIM3	5.48397e-06	0.167	SE
ENSG00000124570	SERPINB6	0.0235658	0.167	SE
ENSG00000186470	BTN3A2	0.00634583	0.167	SE
ENSG00000162461	SLC25A34	4.75156e-05	0.167	SE
ENSG00000076555	ACACB	0.00520876	0.167	SE
ENSG00000236404	VLDLR-AS1	0.0119421	0.167	SE
ENSG00000186352	ANKRD37	0.0187582	0.168	SE
ENSG00000105426	PTPRS	3.26925e-07	0.169	SE
ENSG00000063761	ADCK1	0.0274097	0.169	SE
ENSG00000154309	DISP1	0.000311718	0.169	SE
ENSG00000133619	KRBA1	0.0140237	0.169	SE
ENSG00000122641	INHBA	0.0107058	0.169	SE
ENSG00000270820	USP34-DT	0.00728279	0.169	SE
ENSG00000270820	USP34-DT	0.00727936	0.169	SE
ENSG00000110274	CEP164	0.0411389	0.169	SE
ENSG00000205581	HMGN1	2.53657e-08	0.17	SE
ENSG00000270820	USP34-DT	0.000515442	0.17	SE
ENSG00000112419	PHACTR2	0.00906706	0.171	SE
ENSG00000216937	CCDC7	4.3548e-06	0.171	SE
ENSG00000197302	ZNF720	0.000530594	0.172	SE
ENSG00000109332	UBE2D3	0.00873941	0.172	SE
ENSG00000143537	ADAM15	0.00977964	0.173	SE
ENSG00000129295	LRRC6	0.0155889	0.173	SE
ENSG00000271147	ARMCX5-GPRASP2	0.0319691	0.173	SE
ENSG00000174899	SLC66A1L	0.0215303	0.173	SE
ENSG00000146067	FAM193B	0.0429396	0.174	SE
ENSG00000121897	LIAS	0.0233473	0.174	SE
ENSG00000184007	PTP4A2	0.00239766	0.174	SE
ENSG00000125648	SLC25A23	9.28508e-05	0.175	SE
ENSG00000250903	GMDS-DT	0.0320186	0.175	SE
ENSG00000196576	PLXNB2	0.000681351	0.175	SE
ENSG00000113240	CLK4	0.00257162	0.176	SE
ENSG00000186792	HYAL3	0.000112734	0.176	SE
ENSG00000165689	ENTR1	0.0445096	0.176	SE
ENSG00000125877	ITPA	6.96982e-06	0.177	SE
ENSG00000122678	POLM	0.00719675	0.177	SE
ENSG00000214548	MEG3	0.00218391	0.177	SE
ENSG00000189223	PAX8-AS1	8.49806e-06	0.177	SE
ENSG00000148803	FUOM	1.35488e-11	0.177	SE
ENSG00000005100	DHX33	0.00392629	0.178	SE
ENSG00000171604	CXXC5	0.0281501	0.178	SE
ENSG00000230590	FTX	0.000340381	0.178	SE
ENSG00000260565	ERVK13-1	2.34456e-07	0.179	SE
ENSG00000259429	UBE2Q2P2	6.10445e-05	0.179	SE
ENSG00000237651	C2orf74	0.00124581	0.179	SE
ENSG00000173402	DAG1	9.91509e-05	0.179	SE
ENSG00000181666	ZNF875	0.0100707	0.18	SE
ENSG00000117899	MESD	0.00011307	0.181	SE
ENSG00000118961	LDAH	0.0100591	0.181	SE
ENSG00000107614	TRDMT1	0.0270938	0.182	SE
ENSG00000163346	PBXIP1	0.00112309	0.183	SE
ENSG00000079393	DUSP13	0.00610734	0.183	SE
ENSG00000249859	PVT1	0.00494888	0.183	SE
ENSG00000138759	FRAS1	0.00783728	0.183	SE
ENSG00000126106	TMEM53	4.74925e-06	0.185	SE
ENSG00000118655	DCLRE1B	0.00888049	0.185	SE
ENSG00000177565	TBL1XR1	0.0480706	0.185	SE
ENSG00000183597	TANGO2	0.00576281	0.185	SE
ENSG00000114670	NEK11	0.0203543	0.187	SE
ENSG00000102309	PIN4	1.44329e-15	0.187	SE
ENSG00000158483	FAM86C1P	7.87984e-05	0.187	SE
ENSG00000127311	HELB	0.000344364	0.187	SE
ENSG00000197619	ZNF615	0.000444982	0.188	SE
ENSG00000269476		1.39343e-07	0.188	SE
ENSG00000173276	ZBTB21	0.000813591	0.188	SE
ENSG00000158483	FAM86C1P	0.016062	0.189	SE
ENSG00000121073	SLC35B1	0.00500482	0.189	SE
ENSG00000138119	MYOF	0.0261823	0.191	SE
ENSG00000268362		0.0109826	0.191	SE
ENSG00000122085	MTERF4	0.0256183	0.191	SE
ENSG00000170633	RNF34	7.43649e-05	0.191	SE
ENSG00000158483	FAM86C1P	2.00973e-10	0.192	SE
ENSG00000108786	HSD17B1	0.00631958	0.193	SE
ENSG00000116754	SRSF11	0.0338867	0.193	SE
ENSG00000260565	ERVK13-1	3.84828e-07	0.194	SE
ENSG00000129158	SERGEF	0.03521	0.194	SE
ENSG00000158163	DZIP1L	8.87684e-07	0.195	SE
ENSG00000204520	MICA	0	0.195	SE
ENSG00000168743	NPNT	2.04497e-10	0.195	SE
ENSG00000105607	GCDH	8.69976e-08	0.196	SE
ENSG00000101608	MYL12A	0.047736	0.196	SE
ENSG00000157823	AP3S2	0.00294787	0.196	SE
ENSG00000247081	BAALC-AS1	0.0089369	0.196	SE
ENSG00000160131	VMA21	7.31638e-07	0.196	SE
ENSG00000115459	ELMOD3	0.0484395	0.197	SE
ENSG00000134369	NAV1	0.00425303	0.198	SE
ENSG00000147180	ZNF711	0.0118719	0.198	SE
ENSG00000251595	ABCA11P	0.0337397	0.198	SE
ENSG00000188917	TRMT2B	0.0497683	0.198	SE
ENSG00000185187	SIGIRR	0.0153153	0.199	SE
ENSG00000162341	TPCN2	0.0127978	0.2	SE
ENSG00000141385	AFG3L2	4.77396e-15	0.201	SE
ENSG00000235257	ITGA9-AS1	0.000305462	0.202	SE
ENSG00000168743	NPNT	4.13741e-10	0.202	SE
ENSG00000157657	ZNF618	1.36316e-07	0.202	SE
ENSG00000167637	ZNF283	5.02437e-07	0.203	SE
ENSG00000166411	IDH3A	0.0289591	0.203	SE
ENSG00000166444	DENND2B	0.0489535	0.203	SE
ENSG00000183160	TMEM119	6.63773e-09	0.203	SE
ENSG00000172965	MIR4435-2HG	0.00821778	0.204	SE
ENSG00000067225	PKM	0.00857466	0.204	SE
ENSG00000179406	LINC00174	1.03801e-05	0.204	SE
ENSG00000107249	GLIS3	0.000215736	0.204	SE
ENSG00000152503	TRIM36	0.0027214	0.205	SE
ENSG00000072609	CHFR	0.00716528	0.205	SE
ENSG00000136870	ZNF189	0.0231796	0.205	SE
ENSG00000011451	WIZ	0.00335024	0.206	SE
ENSG00000187609	EXD3	0.0210959	0.206	SE
ENSG00000251474	RPL32P3	1.17526e-05	0.206	SE
ENSG00000078687	TNRC6C	0.0142946	0.207	SE
ENSG00000270820	USP34-DT	0.00029885	0.208	SE
ENSG00000069956	MAPK6	0.00345201	0.208	SE
ENSG00000198276	UCKL1	0.0136262	0.209	SE
ENSG00000135622	SEMA4F	0.0345969	0.209	SE
ENSG00000142303	ADAMTS10	0.00442268	0.209	SE
ENSG00000185482	STAC3	6.3877e-10	0.209	SE
ENSG00000182359	KBTBD3	0.0139354	0.21	SE
ENSG00000198208	RPS6KL1	0.000539529	0.21	SE
ENSG00000235109	ZSCAN31	0.0389326	0.211	SE
ENSG00000187109	NAP1L1	1.33742e-09	0.212	SE
ENSG00000146802	TMEM168	0.000606945	0.213	SE
ENSG00000162461	SLC25A34	0.000335507	0.214	SE
ENSG00000146856	AGBL3	0.000871061	0.215	SE
ENSG00000125257	ABCC4	0.00409826	0.215	SE
ENSG00000166169	POLL	2.35099e-11	0.215	SE
ENSG00000249859	PVT1	0.00580016	0.215	SE
ENSG00000270011	ZNF559-ZNF177	0.0305903	0.216	SE
ENSG00000135723	FHOD1	0.00629831	0.216	SE
ENSG00000140950	MEAK7	2.22574e-06	0.216	SE
ENSG00000155657	TTN	0.00144854	0.216	SE
ENSG00000114416	FXR1	0.0463397	0.216	SE
ENSG00000138798	EGF	0.00779091	0.216	SE
ENSG00000169398	PTK2	0.00362414	0.216	SE
ENSG00000205309	NT5M	0.00385439	0.217	SE
ENSG00000068615	REEP1	0.000599057	0.217	SE
ENSG00000085719	CPNE3	1.76169e-06	0.218	SE
ENSG00000255248	MIR100HG	0.0179701	0.218	SE
ENSG00000105750	ZNF85	0.00458319	0.219	SE
ENSG00000222041	CYTOR	0.0285739	0.219	SE
ENSG00000230590	FTX	0.000278047	0.219	SE
ENSG00000132600	PRMT7	0.020507	0.22	SE
ENSG00000259024	TVP23C-CDRT4	0.00371437	0.22	SE
ENSG00000136643	RPS6KC1	0.0449046	0.221	SE
ENSG00000111328	CDK2AP1	0.0210116	0.222	SE
ENSG00000089063	TMEM230	0.000443382	0.224	SE
ENSG00000185250	PPIL6	0.00132243	0.224	SE
ENSG00000204120	GIGYF2	8.03162e-05	0.224	SE
ENSG00000259024	TVP23C-CDRT4	3.47955e-08	0.224	SE
ENSG00000139793	MBNL2	0.0250143	0.224	SE
ENSG00000166169	POLL	1.04142e-10	0.225	SE
ENSG00000127527	EPS15L1	0.000419824	0.226	SE
ENSG00000166435	XRRA1	0.022669	0.226	SE
ENSG00000170632	ARMC10	0.0317216	0.226	SE
ENSG00000130939	UBE4B	0.00599452	0.227	SE
ENSG00000006634	DBF4	0.000354202	0.228	SE
ENSG00000280987	MATR3	0.00492867	0.23	SE
ENSG00000137770	CTDSPL2	0.0164838	0.231	SE
ENSG00000141956	PRDM15	0.000256347	0.232	SE
ENSG00000126804	ZBTB1	0.0216445	0.232	SE
ENSG00000112290	WASF1	0.000788385	0.232	SE
ENSG00000138050	THUMPD2	0.0203622	0.232	SE
ENSG00000040531	CTNS	8.32314e-05	0.232	SE
ENSG00000036549	ZZZ3	0.0401589	0.233	SE
ENSG00000189190	ZNF600	1.43693e-05	0.234	SE
ENSG00000166839	ANKDD1A	2.36476e-05	0.234	SE
ENSG00000151665	PIGF	0.00782239	0.234	SE
ENSG00000243156	MICAL3	0.000398111	0.235	SE
ENSG00000106351	AGFG2	0.0243546	0.235	SE
ENSG00000031823	RANBP3	1.14838e-07	0.236	SE
ENSG00000214135		0.000972138	0.236	SE
ENSG00000101040	ZMYND8	1.6351e-06	0.236	SE
ENSG00000286129		2.8989e-06	0.236	SE
ENSG00000204271	SPIN3	0.00596268	0.237	SE
ENSG00000181031	RPH3AL	0.0447017	0.238	SE
ENSG00000175322	ZNF519	0.0203355	0.238	SE
ENSG00000184465	WDR27	1.5998e-05	0.238	SE
ENSG00000130988	RGN	5.39023e-08	0.239	SE
ENSG00000147649	MTDH	5.75828e-12	0.239	SE
ENSG00000080822	CLDND1	1.62164e-05	0.24	SE
ENSG00000181666	ZNF875	0.028644	0.24	SE
ENSG00000119636	BBOF1	1.58786e-05	0.241	SE
ENSG00000127337	YEATS4	0.0011293	0.242	SE
ENSG00000164659	ELAPOR2	4.55193e-07	0.242	SE
ENSG00000249859	PVT1	0.0280771	0.243	SE
ENSG00000163932	PRKCD	0.000214577	0.244	SE
ENSG00000133943	DGLUCY	0.00017886	0.244	SE
ENSG00000173402	DAG1	0.000759481	0.245	SE
ENSG00000112320	SOBP	0.000961671	0.245	SE
ENSG00000215039	CD27-AS1	0.000215569	0.245	SE
ENSG00000215126	CBWD6	2.93212e-07	0.246	SE
ENSG00000205485		0.000272664	0.247	SE
ENSG00000215039	CD27-AS1	0.000268862	0.248	SE
ENSG00000076928	ARHGEF1	0.00157404	0.249	SE
ENSG00000172244	C5orf34	0.0211588	0.249	SE
ENSG00000145782	ATG12	0.00292034	0.249	SE
ENSG00000140750	ARHGAP17	4.05438e-05	0.25	SE
ENSG00000171943	SRGAP2C	1.68754e-14	0.251	SE
ENSG00000119636	BBOF1	1.4518e-05	0.253	SE
ENSG00000196428	TSC22D2	0.0290805	0.254	SE
ENSG00000079393	DUSP13	2.14997e-06	0.254	SE
ENSG00000164048	ZNF589	2.18925e-09	0.255	SE
ENSG00000251459		4.49791e-05	0.257	SE
ENSG00000151687	ANKAR	0.0151539	0.257	SE
ENSG00000186230	ZNF749	0.00177659	0.259	SE
ENSG00000101126	ADNP	0.00829101	0.26	SE
ENSG00000168385	SEPTIN2	0.00801124	0.26	SE
ENSG00000168952	STXBP6	5.09615e-06	0.261	SE
ENSG00000175106	TVP23C	0.00118645	0.263	SE
ENSG00000116698	SMG7	0.00100843	0.263	SE
ENSG00000196756	SNHG17	0.0153571	0.265	SE
ENSG00000055609	KMT2C	0.00238158	0.265	SE
ENSG00000143537	ADAM15	3.75197e-05	0.266	SE
ENSG00000163138	PACRGL	0.000321683	0.267	SE
ENSG00000146147	MLIP	2.69664e-06	0.268	SE
ENSG00000119650	IFT43	0.000342471	0.269	SE
ENSG00000197128	ZNF772	0.000376148	0.271	SE
ENSG00000124570	SERPINB6	0.0186345	0.272	SE
ENSG00000168591	TMUB2	0.000264585	0.272	SE
ENSG00000170581	STAT2	0.0090465	0.276	SE
ENSG00000172785	CBWD1	0.0380972	0.277	SE
ENSG00000164136	IL15	0.00146797	0.278	SE
ENSG00000185842	DNAH14	4.28626e-06	0.28	SE
ENSG00000147421	HMBOX1	0.00418809	0.28	SE
ENSG00000251669	FAM86EP	0.000535164	0.281	SE
ENSG00000168385	SEPTIN2	0.0187613	0.282	SE
ENSG00000100154	TTC28	0.00103906	0.283	SE
ENSG00000144468	RHBDD1	0.0363425	0.284	SE
ENSG00000139116	KIF21A	0.00845623	0.284	SE
ENSG00000155666	KDM8	0.000615512	0.285	SE
ENSG00000163138	PACRGL	0.00234709	0.286	SE
ENSG00000175061	SNHG29	0.00919007	0.287	SE
ENSG00000145012	LPP	0.00256839	0.287	SE
ENSG00000172262	ZNF131	2.48188e-05	0.289	SE
ENSG00000139112	GABARAPL1	0.000204747	0.29	SE
ENSG00000204120	GIGYF2	1.69223e-05	0.291	SE
ENSG00000124588	NQO2	0.00594869	0.291	SE
ENSG00000196295	GARS1-DT	0.0113179	0.291	SE
ENSG00000158062	UBXN11	0.00641569	0.292	SE
ENSG00000219626	FAM228B	2.37661e-07	0.295	SE
ENSG00000093167	LRRFIP2	0.00152505	0.295	SE
ENSG00000006468	ETV1	2.05027e-05	0.295	SE
ENSG00000249859	PVT1	8.61693e-07	0.295	SE
ENSG00000099290	WASHC2A	0.000716851	0.296	SE
ENSG00000165185	KIAA1958	0.000197083	0.297	SE
ENSG00000137992	DBT	0.000817149	0.297	SE
ENSG00000123066	MED13L	1.7764e-06	0.297	SE
ENSG00000165490	DDIAS	1.17771e-05	0.3	SE
ENSG00000155189	AGPAT5	1.92731e-05	0.303	SE
ENSG00000230084		3.2738e-06	0.303	SE
ENSG00000243156	MICAL3	0.0193457	0.304	SE
ENSG00000167491	GATAD2A	0.00828567	0.304	SE
ENSG00000166833	NAV2	0.000982007	0.305	SE
ENSG00000156414	TDRD9	0.00164765	0.307	SE
ENSG00000115459	ELMOD3	0.0241425	0.307	SE
ENSG00000204138	PHACTR4	0.000149833	0.31	SE
ENSG00000214176	PLEKHM1P1	5.99232e-11	0.312	SE
ENSG00000168004	PLAAT5	0.000197334	0.312	SE
ENSG00000163138	PACRGL	0.00114058	0.313	SE
ENSG00000167491	GATAD2A	0.000113102	0.316	SE
ENSG00000251602		6.61319e-05	0.316	SE
ENSG00000186038	HTR3E	0.0107654	0.316	SE
ENSG00000172264	MACROD2	0.000320201	0.317	SE
ENSG00000218739	CEBPZOS	2.1896e-05	0.322	SE
ENSG00000070501	POLB	3.75217e-06	0.322	SE
ENSG00000115170	ACVR1	0.0419939	0.323	SE
ENSG00000101638	ST8SIA5	0.0131194	0.325	SE
ENSG00000281903	LINC02246	5.02165e-12	0.326	SE
ENSG00000165476	REEP3	3.23506e-05	0.327	SE
ENSG00000111271	ACAD10	1.20293e-06	0.327	SE
ENSG00000114686	MRPL3	1.03545e-08	0.328	SE
ENSG00000089063	TMEM230	0.00112803	0.332	SE
ENSG00000105341	DMAC2	0	0.332	SE
ENSG00000162341	TPCN2	0.00785196	0.332	SE
ENSG00000138347	MYPN	2.04617e-07	0.333	SE
ENSG00000106853	PTGR1	2.83815e-05	0.337	SE
ENSG00000241769	LINC00893	1.16833e-06	0.339	SE
ENSG00000235531	MSC-AS1	6.07273e-09	0.341	SE
ENSG00000134313	KIDINS220	0.00578898	0.347	SE
ENSG00000205581	HMGN1	2.59396e-11	0.347	SE
ENSG00000183597	TANGO2	8.7359e-05	0.348	SE
ENSG00000160685	ZBTB7B	0.000203827	0.349	SE
ENSG00000271723	MROH7-TTC4	0.000287622	0.351	SE
ENSG00000156042	CFAP70	1.45012e-07	0.353	SE
ENSG00000078177	N4BP2	0.0043698	0.354	SE
ENSG00000112624	BICRAL	0.0112928	0.355	SE
ENSG00000160685	ZBTB7B	0.00141298	0.355	SE
ENSG00000238005		2.81166e-05	0.356	SE
ENSG00000166225	FRS2	5.26745e-05	0.363	SE
ENSG00000204271	SPIN3	0.014609	0.364	SE
ENSG00000204271	SPIN3	0.0370425	0.367	SE
ENSG00000221923	ZNF880	0	0.368	SE
ENSG00000242759	LINC00882	6.26599e-12	0.379	SE
ENSG00000196531	NACA	0.00168998	0.382	SE
ENSG00000197467	COL13A1	6.49951e-05	0.383	SE
ENSG00000145833	DDX46	0.000287746	0.384	SE
ENSG00000175611	LINC00476	4.19776e-09	0.387	SE
ENSG00000206530	CFAP44	0.000206846	0.396	SE
ENSG00000215039	CD27-AS1	0.00599981	0.41	SE
ENSG00000188243	COMMD6	0.000371058	0.413	SE
ENSG00000153113	CAST	2.9976e-15	0.414	SE
ENSG00000154553	PDLIM3	1.71307e-13	0.414	SE
ENSG00000162994	CLHC1	2.70759e-05	0.461	SE
ENSG00000184838	PRR16	5.53987e-05	0.497	SE
ENSG00000223745	CCDC18-AS1	3.5644e-11	0.516	SE
ENSG00000159459	UBR1	2.97088e-06	0.552	SE
ENSG00000022267	FHL1	0	0.638	SE
ENSG00000022267	FHL1	0	0.647	SE
ENSG00000234745	HLA-B	0	-0.466	RI
ENSG00000134222	PSRC1	6.26598e-06	-0.424	RI
ENSG00000081059	TCF7	0.00817927	-0.346	RI
ENSG00000184584	STING1	4.18229e-06	-0.329	RI
ENSG00000140464	PML	0.0372777	-0.298	RI
ENSG00000133112	TPT1	0.000502876	-0.264	RI
ENSG00000212694	LINC01089	7.48937e-07	-0.263	RI
ENSG00000205593	DENND6B	0.0297657	-0.259	RI
ENSG00000142046	TMEM91	0.000238593	-0.257	RI
ENSG00000103811	CTSH	2.60167e-07	-0.253	RI
ENSG00000114270	COL7A1	0.0148191	-0.224	RI
ENSG00000213918	DNASE1	1.1184e-07	-0.222	RI
ENSG00000147789	ZNF7	0.00228564	-0.216	RI
ENSG00000101194	SLC17A9	0.000104942	-0.215	RI
ENSG00000177303	CASKIN2	0.0109482	-0.214	RI
ENSG00000154222	CC2D1B	0.0247761	-0.203	RI
ENSG00000196118	CCDC189	0.0251817	-0.201	RI
ENSG00000111325	OGFOD2	1.64833e-05	-0.201	RI
ENSG00000159079	CFAP298	0.0268422	-0.198	RI
ENSG00000061656	SPAG4	0.0440357	-0.197	RI
ENSG00000139428	MMAB	0.00130789	-0.197	RI
ENSG00000175265	GOLGA8A	0.00544244	-0.187	RI
ENSG00000178814	OPLAH	0.00175214	-0.18	RI
ENSG00000160224	AIRE	0.0401316	-0.178	RI
ENSG00000185513	L3MBTL1	0.0187769	-0.178	RI
ENSG00000100416	TRMU	0.0214664	-0.172	RI
ENSG00000135218	CD36	0.00586572	-0.172	RI
ENSG00000106610	STAG3L4	0.000515412	-0.169	RI
ENSG00000181513	ACBD4	0.000711507	-0.165	RI
ENSG00000288558	DUS4L-BCAP29	0.00300197	-0.164	RI
ENSG00000156239	N6AMT1	0.000215278	-0.163	RI
ENSG00000163703	CRELD1	0.0406451	-0.162	RI
ENSG00000196199	MPHOSPH8	0.00185173	-0.16	RI
ENSG00000159214	CCDC24	0.000344204	-0.156	RI
ENSG00000147180	ZNF711	0.0155933	-0.156	RI
ENSG00000147789	ZNF7	0.00950034	-0.155	RI
ENSG00000204536	CCHCR1	0.000124422	-0.154	RI
ENSG00000125459	MSTO1	0.00641223	-0.153	RI
ENSG00000150433	TMEM218	0.00369679	-0.149	RI
ENSG00000132024	CC2D1A	0.000303373	-0.147	RI
ENSG00000076344	RGS11	8.53383e-05	-0.146	RI
ENSG00000159899	NPR2	2.16539e-06	-0.145	RI
ENSG00000099958	DERL3	0.00814389	-0.142	RI
ENSG00000105227	PRX	0.00831987	-0.141	RI
ENSG00000137822	TUBGCP4	0.0131146	-0.137	RI
ENSG00000002016	RAD52	0.000287597	-0.133	RI
ENSG00000185621	LMLN	0.00674781	-0.131	RI
ENSG00000260565	ERVK13-1	6.68536e-07	-0.13	RI
ENSG00000137073	UBAP2	1.62874e-07	-0.13	RI
ENSG00000141994	DUS3L	2.2692e-05	-0.126	RI
ENSG00000278053	DDX52	0.0167026	-0.126	RI
ENSG00000203875	SNHG5	0.0261812	-0.125	RI
ENSG00000160224	AIRE	0.0101463	-0.123	RI
ENSG00000100429	HDAC10	0.0235867	-0.123	RI
ENSG00000161960	EIF4A1	0.00760141	-0.123	RI
ENSG00000223705	NSUN5P1	0.027763	-0.123	RI
ENSG00000125447	GGA3	0.000461927	-0.122	RI
ENSG00000054148	PHPT1	0.0323523	-0.122	RI
ENSG00000094631	HDAC6	0.00229952	-0.122	RI
ENSG00000161265	U2AF1L4	0.00017473	-0.12	RI
ENSG00000125447	GGA3	0.000980215	-0.12	RI
ENSG00000168488	ATXN2L	0.00446399	-0.12	RI
ENSG00000102901	CENPT	0.0492803	-0.12	RI
ENSG00000160014	CALM3	0.00285378	-0.119	RI
ENSG00000196547	MAN2A2	0.046249	-0.117	RI
ENSG00000067445	TRO	0.000690095	-0.117	RI
ENSG00000179954	SSC5D	0.000486293	-0.116	RI
ENSG00000182796	TMEM198B	0.00707773	-0.114	RI
ENSG00000170037	CNTROB	0.00426222	-0.113	RI
ENSG00000177728	TMEM94	0.00762924	-0.111	RI
ENSG00000141258	SGSM2	0.00073587	-0.111	RI
ENSG00000167986	DDB1	0.0401737	-0.111	RI
ENSG00000172830	SSH3	1.58035e-05	-0.108	RI
ENSG00000127054	INTS11	0.0294604	-0.108	RI
ENSG00000143376	SNX27	0.00905296	-0.108	RI
ENSG00000223960	CHROMR	0.012909	-0.108	RI
ENSG00000140983	RHOT2	0.0153554	-0.107	RI
ENSG00000115282	TTC31	0.00832189	-0.107	RI
ENSG00000198720	ANKRD13B	0.000472393	-0.104	RI
ENSG00000123983	ACSL3	0.0103468	-0.104	RI
ENSG00000072110	ACTN1	0.011688	-0.102	RI
ENSG00000197841	ZNF181	0.0333531	-0.102	RI
ENSG00000162032	SPSB3	0.00875023	-0.102	RI
ENSG00000145029	NICN1	0.0103187	-0.101	RI
ENSG00000114388	NPRL2	1.34693e-05	-0.101	RI
ENSG00000100395	L3MBTL2	0.0345386	-0.1	RI
ENSG00000151967	SCHIP1	0.000641561	-0.1	RI
ENSG00000204642	HLA-F	0.00669422	0.1	RI
ENSG00000271853		0.0393623	0.1	RI
ENSG00000168488	ATXN2L	0.00676574	0.101	RI
ENSG00000166793	YPEL4	2.20982e-05	0.101	RI
ENSG00000161526	SAP30BP	0.0174884	0.102	RI
ENSG00000183258	DDX41	1.60883e-10	0.102	RI
ENSG00000255508		6.5309e-05	0.102	RI
ENSG00000124574	ABCC10	0.00126962	0.103	RI
ENSG00000001497	LAS1L	0.00119572	0.104	RI
ENSG00000170949	ZNF160	0.000161965	0.105	RI
ENSG00000166348	USP54	0.000254668	0.108	RI
ENSG00000185324	CDK10	0.0391413	0.111	RI
ENSG00000214941	ZSWIM7	0.00194217	0.111	RI
ENSG00000156042	CFAP70	0.0227396	0.113	RI
ENSG00000198258	UBL5	0.0250221	0.114	RI
ENSG00000185163	DDX51	1.90713e-05	0.115	RI
ENSG00000147813	NAPRT	0.0178018	0.116	RI
ENSG00000167995	BEST1	0.0107176	0.118	RI
ENSG00000232956	SNHG15	1.52141e-10	0.118	RI
ENSG00000102878	HSF4	0.000269022	0.119	RI
ENSG00000136003	ISCU	0.0125473	0.119	RI
ENSG00000103145	HCFC1R1	0.0243755	0.12	RI
ENSG00000161048	NAPEPLD	0.000176182	0.121	RI
ENSG00000177000	MTHFR	0.0220315	0.122	RI
ENSG00000141279	NPEPPS	0.0343279	0.123	RI
ENSG00000010704	HFE	0.0023463	0.124	RI
ENSG00000122557	HERPUD2	0.039132	0.124	RI
ENSG00000144596	GRIP2	0.00269397	0.126	RI
ENSG00000076382	SPAG5	0.021337	0.127	RI
ENSG00000115963	RND3	0.00925277	0.133	RI
ENSG00000170889	RPS9	0.00751921	0.134	RI
ENSG00000177082	WDR73	0.0272484	0.137	RI
ENSG00000173276	ZBTB21	0.0140348	0.139	RI
ENSG00000103811	CTSH	0.000989194	0.146	RI
ENSG00000163702	IL17RC	2.47447e-06	0.15	RI
ENSG00000077463	SIRT6	0.0226165	0.15	RI
ENSG00000011243	AKAP8L	0.0315725	0.153	RI
ENSG00000197381	ADARB1	0.00378504	0.154	RI
ENSG00000103253	HAGHL	8.70213e-10	0.155	RI
ENSG00000167548	KMT2D	0.000146195	0.159	RI
ENSG00000113240	CLK4	0.0152206	0.162	RI
ENSG00000234456	MAGI2-AS3	0.000231796	0.162	RI
ENSG00000159433	STARD9	0.037977	0.163	RI
ENSG00000224078	SNHG14	0.00262671	0.165	RI
ENSG00000137221	TJAP1	0.0290063	0.166	RI
ENSG00000101160	CTSZ	0.00435553	0.17	RI
ENSG00000260565	ERVK13-1	0.000180578	0.173	RI
ENSG00000178149	DALRD3	0.00482173	0.176	RI
ENSG00000075413	MARK3	0.0386955	0.178	RI
ENSG00000233184		9.9676e-06	0.179	RI
ENSG00000156313	RPGR	0.00906675	0.181	RI
ENSG00000128596	CCDC136	0.00349235	0.182	RI
ENSG00000049246	PER3	0.0226287	0.183	RI
ENSG00000235954	TTC28-AS1	0.00517697	0.184	RI
ENSG00000130811	EIF3G	1.62083e-05	0.185	RI
ENSG00000204301	NOTCH4	0.0124145	0.186	RI
ENSG00000224078	SNHG14	0.0166432	0.187	RI
ENSG00000103145	HCFC1R1	2.90632e-05	0.188	RI
ENSG00000177000	MTHFR	0.000409204	0.195	RI
ENSG00000115268	RPS15	0.00835616	0.196	RI
ENSG00000124356	STAMBP	0.000287014	0.2	RI
ENSG00000204351	SKIV2L	3.2075e-06	0.201	RI
ENSG00000204410	MSH5	0.0239585	0.203	RI
ENSG00000118217	ATF6	0.000425566	0.206	RI
ENSG00000196756	SNHG17	1.74692e-06	0.208	RI
ENSG00000103507	BCKDK	0.00942933	0.21	RI
ENSG00000013441	CLK1	3.93115e-05	0.215	RI
ENSG00000197114	ZGPAT	0.000461634	0.215	RI
ENSG00000222009	BTBD19	0.00994276	0.219	RI
ENSG00000260628		0.00198206	0.223	RI
ENSG00000161551	ZNF577	6.64311e-07	0.227	RI
ENSG00000121716	PILRB	0.000972837	0.23	RI
ENSG00000198089	SFI1	6.86204e-08	0.235	RI
ENSG00000119844	AFTPH	1.21339e-06	0.24	RI
ENSG00000064601	CTSA	1.76486e-10	0.241	RI
ENSG00000198198	SZT2	0.0285027	0.241	RI
ENSG00000161914	ZNF653	0.000227677	0.251	RI
ENSG00000161265	U2AF1L4	0.00801182	0.264	RI
ENSG00000112992	NNT	0.0011565	0.269	RI
ENSG00000124356	STAMBP	2.21436e-06	0.279	RI
ENSG00000213614	HEXA	0.0126292	0.28	RI
ENSG00000165359	INTS6L	3.33771e-06	0.288	RI
ENSG00000162004	CCDC78	2.25136e-08	0.289	RI
ENSG00000131748	STARD3	0.00443137	0.294	RI
ENSG00000162004	CCDC78	3.51749e-08	0.31	RI
ENSG00000105426	PTPRS	3.48524e-05	0.313	RI
ENSG00000188878	FBF1	6.60432e-06	0.336	RI
ENSG00000141503	MINK1	0.00128628	0.339	RI
ENSG00000147274	RBMX	0.0485374	0.352	RI
ENSG00000141503	MINK1	0.0032167	0.37	RI
ENSG00000236753	MKLN1-AS	1.1494e-09	0.379	RI
ENSG00000127990	SGCE	0.00492252	0.414	RI
ENSG00000100401	RANGAP1	4.52176e-10	-0.424	A3SS
ENSG00000050426	LETMD1	3.38655e-06	-0.391	A3SS
ENSG00000185615	PDIA2	0.000350872	-0.352	A3SS
ENSG00000185624	P4HB	2.61177e-09	-0.323	A3SS
ENSG00000214078	CPNE1	1.97425e-06	-0.318	A3SS
ENSG00000236548	RNF217-AS1	0.000617224	-0.31	A3SS
ENSG00000276170		0.00699261	-0.297	A3SS
ENSG00000183258	DDX41	0.0184882	-0.295	A3SS
ENSG00000089091	DZANK1	0.00768789	-0.261	A3SS
ENSG00000133619	KRBA1	0.011403	-0.257	A3SS
ENSG00000142046	TMEM91	0.000160765	-0.256	A3SS
ENSG00000248323	LUCAT1	0.0158742	-0.25	A3SS
ENSG00000012171	SEMA3B	0.00101387	-0.248	A3SS
ENSG00000196118	CCDC189	0.00515269	-0.238	A3SS
ENSG00000148143	ZNF462	0.00351928	-0.235	A3SS
ENSG00000142046	TMEM91	0.00908029	-0.235	A3SS
ENSG00000162298	SYVN1	0.000621246	-0.225	A3SS
ENSG00000205336	ADGRG1	0.00157334	-0.222	A3SS
ENSG00000214114	MYCBP	0.0280248	-0.217	A3SS
ENSG00000120896	SORBS3	0.00115552	-0.217	A3SS
ENSG00000250903	GMDS-DT	0.010654	-0.214	A3SS
ENSG00000196295	GARS1-DT	2.84986e-06	-0.214	A3SS
ENSG00000143398	PIP5K1A	0.00201192	-0.213	A3SS
ENSG00000142046	TMEM91	0.0267468	-0.213	A3SS
ENSG00000118495	PLAGL1	0.0104409	-0.212	A3SS
ENSG00000250067	YJEFN3	0.000212339	-0.209	A3SS
ENSG00000082438	COBLL1	0.0452007	-0.199	A3SS
ENSG00000119685	TTLL5	0.00431972	-0.195	A3SS
ENSG00000108509	CAMTA2	0.042728	-0.195	A3SS
ENSG00000171206	TRIM8	0.0235209	-0.192	A3SS
ENSG00000140332	TLE3	2.38672e-06	-0.189	A3SS
ENSG00000005810	MYCBP2	0.00657814	-0.189	A3SS
ENSG00000183604	SMG1P5	0.012647	-0.188	A3SS
ENSG00000142794	NBPF3	0.00854483	-0.18	A3SS
ENSG00000185615	PDIA2	0.000520011	-0.171	A3SS
ENSG00000139624	CERS5	0.00419756	-0.171	A3SS
ENSG00000244486	SCARF2	0.0123672	-0.164	A3SS
ENSG00000187735	TCEA1	0.0192769	-0.163	A3SS
ENSG00000141994	DUS3L	0.000176702	-0.162	A3SS
ENSG00000288701	PRRC2B	0.00334997	-0.162	A3SS
ENSG00000221926	TRIM16	0.0464544	-0.156	A3SS
ENSG00000269335	IKBKG	0.0365741	-0.147	A3SS
ENSG00000159063	ALG8	0.0481099	-0.147	A3SS
ENSG00000164048	ZNF589	0.0247101	-0.142	A3SS
ENSG00000105227	PRX	0.000436662	-0.142	A3SS
ENSG00000123200	ZC3H13	0.0383832	-0.142	A3SS
ENSG00000185513	L3MBTL1	0.0482181	-0.14	A3SS
ENSG00000149294	NCAM1	0.00025779	-0.14	A3SS
ENSG00000101365	IDH3B	0.00518509	-0.139	A3SS
ENSG00000132781	MUTYH	0.000975082	-0.137	A3SS
ENSG00000129292	PHF20L1	0.0118868	-0.134	A3SS
ENSG00000223960	CHROMR	0.0202383	-0.134	A3SS
ENSG00000130544	ZNF557	0.0166227	-0.133	A3SS
ENSG00000099958	DERL3	0.0159383	-0.133	A3SS
ENSG00000129197	RPAIN	7.64361e-05	-0.13	A3SS
ENSG00000215187	FAM166B	0.00410886	-0.128	A3SS
ENSG00000175061	SNHG29	0.0462312	-0.127	A3SS
ENSG00000146350	TBC1D32	0.00017425	-0.126	A3SS
ENSG00000214078	CPNE1	2.8756e-10	-0.125	A3SS
ENSG00000175573	C11orf68	0.0154661	-0.124	A3SS
ENSG00000072134	EPN2	0.0096811	-0.123	A3SS
ENSG00000105227	PRX	6.36876e-05	-0.123	A3SS
ENSG00000148824	MTG1	0.0166893	-0.122	A3SS
ENSG00000170100	ZNF778	3.75574e-05	-0.121	A3SS
ENSG00000141577	CEP131	9.93128e-05	-0.121	A3SS
ENSG00000010361	FUZ	0.0010618	-0.12	A3SS
ENSG00000178498	DTX3	0.0140738	-0.119	A3SS
ENSG00000131269	ABCB7	0.0372042	-0.119	A3SS
ENSG00000132386	SERPINF1	0.00744849	-0.118	A3SS
ENSG00000130751	NPAS1	0.000346948	-0.116	A3SS
ENSG00000160703	NLRX1	0.000415462	-0.115	A3SS
ENSG00000122778	KIAA1549	0.0315893	-0.114	A3SS
ENSG00000170390	DCLK2	0.0267416	-0.113	A3SS
ENSG00000183258	DDX41	0.0329991	-0.113	A3SS
ENSG00000196367	TRRAP	1.42616e-06	-0.109	A3SS
ENSG00000183258	DDX41	0.0317162	-0.108	A3SS
ENSG00000128915	ICE2	0.0327513	-0.106	A3SS
ENSG00000227124	ZNF717	0.0223019	-0.106	A3SS
ENSG00000117523	PRRC2C	0.00234413	-0.105	A3SS
ENSG00000223960	CHROMR	0.0296765	-0.105	A3SS
ENSG00000134574	DDB2	0.028109	-0.104	A3SS
ENSG00000196498	NCOR2	0.0112063	-0.104	A3SS
ENSG00000000460	C1orf112	0.0465722	-0.103	A3SS
ENSG00000141084	RANBP10	0.00247619	-0.102	A3SS
ENSG00000214655	ZSWIM8	0.0447877	-0.102	A3SS
ENSG00000008382	MPND	3.85488e-09	-0.101	A3SS
ENSG00000117569	PTBP2	0.0191175	-0.1	A3SS
ENSG00000197603	CPLANE1	0.00212556	0.101	A3SS
ENSG00000242114	MTFP1	0.000221756	0.101	A3SS
ENSG00000155545	MIER3	0.0470204	0.102	A3SS
ENSG00000185722	ANKFY1	0.00304229	0.104	A3SS
ENSG00000180776	ZDHHC20	0.00470476	0.104	A3SS
ENSG00000197937	ZNF347	0.00539119	0.105	A3SS
ENSG00000243943	ZNF512	0.0130289	0.106	A3SS
ENSG00000110888	CAPRIN2	1.21716e-05	0.106	A3SS
ENSG00000189077	TMEM120A	0.00927494	0.107	A3SS
ENSG00000105607	GCDH	2.6412e-08	0.108	A3SS
ENSG00000011143	MKS1	4.22534e-05	0.109	A3SS
ENSG00000068366	ACSL4	0.00283908	0.109	A3SS
ENSG00000114062	UBE3A	0.00345527	0.112	A3SS
ENSG00000140320	BAHD1	0.0107751	0.112	A3SS
ENSG00000107551	RASSF4	4.31308e-05	0.112	A3SS
ENSG00000116560	SFPQ	0.0116607	0.112	A3SS
ENSG00000151150	ANK3	0.00665526	0.112	A3SS
ENSG00000153391	INO80C	8.45713e-05	0.113	A3SS
ENSG00000114062	UBE3A	0.00424859	0.113	A3SS
ENSG00000168894	RNF181	0.025158	0.113	A3SS
ENSG00000142530	FAM71E1	0.0323601	0.116	A3SS
ENSG00000010361	FUZ	0.000122606	0.117	A3SS
ENSG00000112511	PHF1	0.00114772	0.117	A3SS
ENSG00000170248	PDCD6IP	0.00012129	0.119	A3SS
ENSG00000205531	NAP1L4	0.0144224	0.121	A3SS
ENSG00000095637	SORBS1	0.00400256	0.122	A3SS
ENSG00000075391	RASAL2	0.00186949	0.125	A3SS
ENSG00000148143	ZNF462	0.0472459	0.128	A3SS
ENSG00000131408	NR1H2	0.00142302	0.133	A3SS
ENSG00000198182	ZNF607	0.00138873	0.135	A3SS
ENSG00000114626	ABTB1	0.0318447	0.136	A3SS
ENSG00000254986	DPP3	0.0145008	0.138	A3SS
ENSG00000087266	SH3BP2	1.54374e-05	0.139	A3SS
ENSG00000048991	R3HDM1	0.036866	0.142	A3SS
ENSG00000043143	JADE2	0.0058759	0.143	A3SS
ENSG00000146083	RNF44	0.0404347	0.143	A3SS
ENSG00000095637	SORBS1	0.0288688	0.143	A3SS
ENSG00000197635	DPP4	0.0215942	0.145	A3SS
ENSG00000103037	SETD6	0.000136448	0.146	A3SS
ENSG00000167967	E4F1	0.00954958	0.15	A3SS
ENSG00000125347	IRF1	0.003854	0.151	A3SS
ENSG00000137760	ALKBH8	7.27591e-09	0.151	A3SS
ENSG00000184939	ZFP90	0.00357557	0.153	A3SS
ENSG00000067066	SP100	0.0456355	0.156	A3SS
ENSG00000123200	ZC3H13	0.0143317	0.156	A3SS
ENSG00000143353	LYPLAL1	0.000831766	0.158	A3SS
ENSG00000107758	PPP3CB	3.53185e-06	0.161	A3SS
ENSG00000166788	SAAL1	0.000806185	0.162	A3SS
ENSG00000146872	TLK2	0.00434061	0.163	A3SS
ENSG00000175854	SWI5	0.0358123	0.165	A3SS
ENSG00000167767	KRT80	0.0187196	0.167	A3SS
ENSG00000085276	MECOM	0.000639449	0.168	A3SS
ENSG00000147180	ZNF711	0.00650894	0.172	A3SS
ENSG00000177853	ZNF518A	0.00611395	0.172	A3SS
ENSG00000205084	TMEM231	0.0170307	0.175	A3SS
ENSG00000148143	ZNF462	0.00243791	0.18	A3SS
ENSG00000170919	TPT1-AS1	0.0440218	0.182	A3SS
ENSG00000124224	PPP4R1L	0.00417054	0.187	A3SS
ENSG00000215908	CROCCP2	0.0304275	0.191	A3SS
ENSG00000285219	HULC	0.000386091	0.193	A3SS
ENSG00000072134	EPN2	3.38019e-06	0.195	A3SS
ENSG00000114770	ABCC5	0.00580761	0.2	A3SS
ENSG00000134744	TUT4	0.0289822	0.207	A3SS
ENSG00000163931	TKT	0.00228438	0.21	A3SS
ENSG00000204628	RACK1	0.0205047	0.221	A3SS
ENSG00000108001	EBF3	0.0440283	0.223	A3SS
ENSG00000168096	ANKS3	0.0163414	0.225	A3SS
ENSG00000175634	RPS6KB2	0.0427397	0.227	A3SS
ENSG00000174485	DENND4A	0.0196795	0.228	A3SS
ENSG00000100109	TFIP11	0.0363941	0.23	A3SS
ENSG00000078808	SDF4	1.97536e-06	0.232	A3SS
ENSG00000166987	MBD6	2.74271e-05	0.233	A3SS
ENSG00000242114	MTFP1	0.000549876	0.237	A3SS
ENSG00000108786	HSD17B1	0.0233383	0.239	A3SS
ENSG00000131503	ANKHD1	0.00985082	0.243	A3SS
ENSG00000141068	KSR1	0.0145154	0.248	A3SS
ENSG00000133740	E2F5	0.033277	0.251	A3SS
ENSG00000196756	SNHG17	0.0158331	0.252	A3SS
ENSG00000172890	NADSYN1	0.00273336	0.253	A3SS
ENSG00000168010	ATG16L2	0.00395487	0.261	A3SS
ENSG00000122515	ZMIZ2	0.0127208	0.274	A3SS
ENSG00000237877	LINC01473	0.0113137	0.282	A3SS
ENSG00000167491	GATAD2A	0.00681908	0.284	A3SS
ENSG00000106415	GLCCI1	0.015729	0.291	A3SS
ENSG00000189042	ZNF567	0.000216803	0.293	A3SS
ENSG00000205758	CRYZL1	0.000123642	0.321	A3SS
ENSG00000068650	ATP11A	0.0451907	0.323	A3SS
ENSG00000196756	SNHG17	0.000267346	0.367	A3SS
ENSG00000105982	RNF32	0.00274954	0.374	A3SS
ENSG00000068650	ATP11A	0.00362028	0.388	A3SS
ENSG00000002016	RAD52	8.41574e-05	0.389	A3SS
ENSG00000143337	TOR1AIP1	5.55112e-16	0.463	A3SS
ENSG00000205309	NT5M	8.28157e-07	-0.563	A5SS
ENSG00000102103	PQBP1	1.72475e-06	-0.415	A5SS
ENSG00000103275	UBE2I	6.25664e-08	-0.386	A5SS
ENSG00000103275	UBE2I	4.22155e-07	-0.378	A5SS
ENSG00000182484	WASH6P	6.31834e-05	-0.349	A5SS
ENSG00000160808	MYL3	9.9082e-07	-0.345	A5SS
ENSG00000117682	DHDDS	1.27635e-08	-0.336	A5SS
ENSG00000183569	SERHL2	0.000158374	-0.335	A5SS
ENSG00000151746	BICD1	5.04027e-08	-0.333	A5SS
ENSG00000172638	EFEMP2	6.79718e-05	-0.327	A5SS
ENSG00000174652	ZNF266	3.26856e-05	-0.317	A5SS
ENSG00000288558	DUS4L-BCAP29	0.000824029	-0.314	A5SS
ENSG00000117682	DHDDS	7.14145e-08	-0.298	A5SS
ENSG00000129484	PARP2	6.69489e-10	-0.292	A5SS
ENSG00000050426	LETMD1	0.0100065	-0.288	A5SS
ENSG00000174652	ZNF266	0.000332675	-0.284	A5SS
ENSG00000147862	NFIB	0.0257773	-0.279	A5SS
ENSG00000164308	ERAP2	0.00209684	-0.251	A5SS
ENSG00000266173	STRADA	0.0188297	-0.251	A5SS
ENSG00000204536	CCHCR1	0.0451718	-0.247	A5SS
ENSG00000072195	SPEG	0.000603431	-0.244	A5SS
ENSG00000134825	TMEM258	0.00604817	-0.243	A5SS
ENSG00000215440	NPEPL1	3.37461e-08	-0.241	A5SS
ENSG00000137074	APTX	0.0207237	-0.231	A5SS
ENSG00000169432	SCN9A	0.00833258	-0.228	A5SS
ENSG00000249859	PVT1	0.0300058	-0.225	A5SS
ENSG00000100578	KIAA0586	3.57557e-07	-0.214	A5SS
ENSG00000176731	RBIS	0.0105928	-0.204	A5SS
ENSG00000136404	TM6SF1	1.13784e-08	-0.199	A5SS
ENSG00000219200	RNASEK	1.59526e-05	-0.198	A5SS
ENSG00000072756	TRNT1	0.00011505	-0.197	A5SS
ENSG00000167280	ENGASE	6.30187e-06	-0.196	A5SS
ENSG00000245067	IGFBP7-AS1	0.0108786	-0.196	A5SS
ENSG00000262879		0.000195205	-0.195	A5SS
ENSG00000255052	FAM66D	0.00168419	-0.195	A5SS
ENSG00000167216	KATNAL2	0.00504776	-0.192	A5SS
ENSG00000095066	HOOK2	0.0241484	-0.189	A5SS
ENSG00000100744	GSKIP	6.60086e-07	-0.187	A5SS
ENSG00000135297	MTO1	0.0328501	-0.181	A5SS
ENSG00000213963		0.0486802	-0.178	A5SS
ENSG00000183762	KREMEN1	0.000897627	-0.173	A5SS
ENSG00000185024	BRF1	0.00136647	-0.17	A5SS
ENSG00000001497	LAS1L	0.0117477	-0.17	A5SS
ENSG00000049192	ADAMTS6	0.0136104	-0.169	A5SS
ENSG00000112787	FBRSL1	0.00399849	-0.169	A5SS
ENSG00000188603	CLN3	0.00496939	-0.166	A5SS
ENSG00000166845	C18orf54	0.0304686	-0.164	A5SS
ENSG00000247708	STX18-AS1	0.0195973	-0.163	A5SS
ENSG00000133226	SRRM1	7.86777e-05	-0.161	A5SS
ENSG00000124356	STAMBP	0.000349417	-0.158	A5SS
ENSG00000139651	ZNF740	0.0007066	-0.157	A5SS
ENSG00000103227	LMF1	1.13075e-07	-0.148	A5SS
ENSG00000206149	HERC2P9	0.0380909	-0.146	A5SS
ENSG00000058673	ZC3H11A	0.033746	-0.146	A5SS
ENSG00000115459	ELMOD3	0.0452393	-0.146	A5SS
ENSG00000119943	PYROXD2	3.67229e-09	-0.143	A5SS
ENSG00000234741	GAS5	2.43831e-05	-0.136	A5SS
ENSG00000126091	ST3GAL3	0.00347985	-0.134	A5SS
ENSG00000162493	PDPN	0.0195523	-0.134	A5SS
ENSG00000102225	CDK16	1.62124e-05	-0.132	A5SS
ENSG00000288558	DUS4L-BCAP29	0.00285564	-0.13	A5SS
ENSG00000006534	ALDH3B1	0.0321912	-0.13	A5SS
ENSG00000118194	TNNT2	0.00744566	-0.128	A5SS
ENSG00000132950	ZMYM5	0.0020057	-0.126	A5SS
ENSG00000177058	SLC38A9	0.0130805	-0.122	A5SS
ENSG00000172748	ZNF596	0.0404712	-0.121	A5SS
ENSG00000121753	ADGRB2	0.00627069	-0.12	A5SS
ENSG00000055950	MRPL43	4.94144e-11	-0.12	A5SS
ENSG00000158201	ABHD3	0.0335187	-0.117	A5SS
ENSG00000105202	FBL	0.0171845	-0.116	A5SS
ENSG00000111203	ITFG2	0.0214192	-0.114	A5SS
ENSG00000271147	ARMCX5-GPRASP2	0.00188342	-0.111	A5SS
ENSG00000198909	MAP3K3	0.0412738	-0.109	A5SS
ENSG00000117226	GBP3	0.00456635	-0.109	A5SS
ENSG00000141002	TCF25	0.0036111	-0.107	A5SS
ENSG00000108001	EBF3	0.0317769	-0.106	A5SS
ENSG00000188130	MAPK12	0.00315414	-0.105	A5SS
ENSG00000177082	WDR73	0.0103762	-0.105	A5SS
ENSG00000254996	ANKHD1-EIF4EBP3	0.0447782	-0.103	A5SS
ENSG00000103248	MTHFSD	0.00234884	-0.102	A5SS
ENSG00000273136	NBPF26	0.00654254	0.1	A5SS
ENSG00000198015	MRPL42	0.0101028	0.104	A5SS
ENSG00000170037	CNTROB	1.6637e-06	0.105	A5SS
ENSG00000165626	BEND7	0.0165873	0.105	A5SS
ENSG00000125458	NT5C	1.25784e-06	0.106	A5SS
ENSG00000225746	MEG8	0.049089	0.107	A5SS
ENSG00000103253	HAGHL	0.00813247	0.107	A5SS
ENSG00000265681	RPL17	0.0169121	0.107	A5SS
ENSG00000147180	ZNF711	0.0170723	0.108	A5SS
ENSG00000010361	FUZ	3.1957e-07	0.109	A5SS
ENSG00000182325	FBXL6	0.0103919	0.109	A5SS
ENSG00000163138	PACRGL	7.38122e-05	0.111	A5SS
ENSG00000139112	GABARAPL1	0.0118138	0.111	A5SS
ENSG00000163138	PACRGL	0.000632293	0.112	A5SS
ENSG00000090013	BLVRB	8.25623e-05	0.113	A5SS
ENSG00000165195	PIGA	3.68557e-06	0.114	A5SS
ENSG00000204406	MBD5	0.039487	0.114	A5SS
ENSG00000177409	SAMD9L	0.0117861	0.115	A5SS
ENSG00000205084	TMEM231	0.00553609	0.116	A5SS
ENSG00000143578	CREB3L4	0.00305525	0.116	A5SS
ENSG00000075711	DLG1	0.000557181	0.117	A5SS
ENSG00000126012	KDM5C	0.0104808	0.118	A5SS
ENSG00000163138	PACRGL	0.00146364	0.121	A5SS
ENSG00000160193	WDR4	0.0448164	0.125	A5SS
ENSG00000107521	HPS1	0.000438795	0.125	A5SS
ENSG00000163138	PACRGL	8.65716e-05	0.128	A5SS
ENSG00000109133	TMEM33	0.0140639	0.128	A5SS
ENSG00000118058	KMT2A	3.96844e-05	0.13	A5SS
ENSG00000235257	ITGA9-AS1	0.0347953	0.132	A5SS
ENSG00000111077	TNS2	0.0129323	0.133	A5SS
ENSG00000148153	INIP	0.0175671	0.135	A5SS
ENSG00000067445	TRO	0.0100685	0.138	A5SS
ENSG00000196152	ZNF79	0.000122574	0.138	A5SS
ENSG00000012048	BRCA1	0.0455857	0.14	A5SS
ENSG00000177082	WDR73	0.0145756	0.145	A5SS
ENSG00000161298	ZNF382	0.0173708	0.146	A5SS
ENSG00000250510	GPR162	0.0170698	0.147	A5SS
ENSG00000244687	UBE2V1	1.86218e-06	0.148	A5SS
ENSG00000163138	PACRGL	0.0012354	0.148	A5SS
ENSG00000176393	RNPEP	0.00167281	0.148	A5SS
ENSG00000163138	PACRGL	0.00210299	0.154	A5SS
ENSG00000261040	WFDC21P	0.0495624	0.155	A5SS
ENSG00000079432	CIC	0.0346994	0.157	A5SS
ENSG00000175106	TVP23C	1.22305e-05	0.161	A5SS
ENSG00000196268	ZNF493	0.0131232	0.164	A5SS
ENSG00000104381	GDAP1	0.0131567	0.164	A5SS
ENSG00000170325	PRDM10	3.06473e-06	0.167	A5SS
ENSG00000148187	MRRF	0.000252875	0.173	A5SS
ENSG00000075407	ZNF37A	0.00703587	0.173	A5SS
ENSG00000132122	SPATA6	0.000637258	0.174	A5SS
ENSG00000113240	CLK4	0.00391098	0.177	A5SS
ENSG00000140474	ULK3	6.1393e-05	0.184	A5SS
ENSG00000182093	GET1	0.0181451	0.184	A5SS
ENSG00000110427	KIAA1549L	0.00747422	0.185	A5SS
ENSG00000138303	ASCC1	1.81335e-11	0.197	A5SS
ENSG00000138193	PLCE1	0.0309363	0.199	A5SS
ENSG00000175634	RPS6KB2	0.030573	0.203	A5SS
ENSG00000112715	VEGFA	5.17799e-08	0.207	A5SS
ENSG00000135541	AHI1	0.0499468	0.21	A5SS
ENSG00000148399	DPH7	1.97041e-07	0.215	A5SS
ENSG00000165359	INTS6L	0.00585406	0.218	A5SS
ENSG00000165795	NDRG2	0.013813	0.225	A5SS
ENSG00000144362	PHOSPHO2	0.00307515	0.227	A5SS
ENSG00000048162	NOP16	5.74886e-07	0.228	A5SS
ENSG00000125454	SLC25A19	1.05976e-05	0.229	A5SS
ENSG00000154040	CABYR	0.03965	0.233	A5SS
ENSG00000182400	TRAPPC6B	4.96857e-05	0.238	A5SS
ENSG00000096093	EFHC1	0.0060037	0.243	A5SS
ENSG00000247708	STX18-AS1	7.16327e-09	0.243	A5SS
ENSG00000198912	C1orf174	1.66353e-06	0.248	A5SS
ENSG00000181991	MRPS11	0.0163193	0.249	A5SS
ENSG00000166888	STAT6	0.0202856	0.249	A5SS
ENSG00000196756	SNHG17	0.00746711	0.259	A5SS
ENSG00000205930	C21orf62-AS1	0.000628577	0.261	A5SS
ENSG00000116353	MECR	0.0275388	0.262	A5SS
ENSG00000182149	IST1	0.0284698	0.27	A5SS
ENSG00000142541	RPL13A	0.00821052	0.289	A5SS
ENSG00000010361	FUZ	7.28091e-05	0.294	A5SS
ENSG00000159267	HLCS	4.47785e-05	0.311	A5SS
ENSG00000167384	ZNF180	9.55273e-05	0.329	A5SS
ENSG00000136098	NEK3	0.022104	0.403	A5SS
ENSG00000238005		6.4931e-05	-0.383	MXE
ENSG00000219626	FAM228B	0.000127737	-0.356	MXE
ENSG00000181722	ZBTB20	0.00343772	-0.348	MXE
ENSG00000164048	ZNF589	9.74052e-05	-0.343	MXE
ENSG00000165304	MELK	0.0151926	-0.335	MXE
ENSG00000238005		1.01137e-06	-0.334	MXE
ENSG00000165568	AKR1E2	0.000321484	-0.328	MXE
ENSG00000111596	CNOT2	3.92941e-05	-0.31	MXE
ENSG00000242759	LINC00882	0.0390967	-0.298	MXE
ENSG00000176728	TTTY14	5.53067e-05	-0.293	MXE
ENSG00000277149	TYW1B	0.00384398	-0.291	MXE
ENSG00000154710	RABGEF1	0.000349989	-0.286	MXE
ENSG00000179406	LINC00174	1.57444e-06	-0.278	MXE
ENSG00000188517	COL25A1	0.00132777	-0.273	MXE
ENSG00000175287	PHYHD1	0.00507205	-0.273	MXE
ENSG00000137497	NUMA1	0.0108278	-0.272	MXE
ENSG00000170919	TPT1-AS1	0.00185023	-0.265	MXE
ENSG00000168778	TCTN2	0.00419608	-0.265	MXE
ENSG00000274642		0.000591219	-0.259	MXE
ENSG00000179818	PCBP1-AS1	0.0414868	-0.259	MXE
ENSG00000143337	TOR1AIP1	0.000979118	-0.253	MXE
ENSG00000165115	KIF27	0.0188618	-0.251	MXE
ENSG00000152763	DNAI4	0.0248232	-0.245	MXE
ENSG00000247828	TMEM161B-AS1	0.0151604	-0.242	MXE
ENSG00000113790	EHHADH	0.0049493	-0.24	MXE
ENSG00000151687	ANKAR	0.0127525	-0.24	MXE
ENSG00000110660	SLC35F2	0.00740517	-0.237	MXE
ENSG00000145012	LPP	0.0145029	-0.231	MXE
ENSG00000130783	CCDC62	0.0317388	-0.227	MXE
ENSG00000158483	FAM86C1P	1.17715e-08	-0.222	MXE
ENSG00000184313	MROH7	0.0132568	-0.219	MXE
ENSG00000204623	ZNRD1ASP	0.0219052	-0.218	MXE
ENSG00000277149	TYW1B	0.00809553	-0.217	MXE
ENSG00000022267	FHL1	0	-0.215	MXE
ENSG00000154175	ABI3BP	0.0367984	-0.214	MXE
ENSG00000223745	CCDC18-AS1	0.0219029	-0.208	MXE
ENSG00000032742	IFT88	0.000424852	-0.207	MXE
ENSG00000173715	C11orf80	0.0364397	-0.206	MXE
ENSG00000135913	USP37	0.0039872	-0.201	MXE
ENSG00000171174	RBKS	0.014547	-0.2	MXE
ENSG00000197024	ZNF398	0.0315761	-0.199	MXE
ENSG00000249859	PVT1	0.00134312	-0.199	MXE
ENSG00000204520	MICA	0	-0.196	MXE
ENSG00000204120	GIGYF2	2.37876e-05	-0.195	MXE
ENSG00000249859	PVT1	0.000144204	-0.195	MXE
ENSG00000032219	ARID4A	0.00485721	-0.194	MXE
ENSG00000134769	DTNA	0.00146163	-0.193	MXE
ENSG00000149150	SLC43A1	0.00422279	-0.192	MXE
ENSG00000151665	PIGF	0.00282374	-0.19	MXE
ENSG00000119397	CNTRL	0.0351669	-0.19	MXE
ENSG00000171475	WIPF2	0.00101229	-0.189	MXE
ENSG00000143409	MINDY1	0.0116209	-0.188	MXE
ENSG00000155111	CDK19	0.000393386	-0.187	MXE
ENSG00000141441	GAREM1	0.0112907	-0.186	MXE
ENSG00000132122	SPATA6	0.000920627	-0.184	MXE
ENSG00000186567	CEACAM19	0.0480627	-0.183	MXE
ENSG00000143190	POU2F1	0.0316467	-0.182	MXE
ENSG00000165887	ANKRD2	0.0433859	-0.182	MXE
ENSG00000122085	MTERF4	0.0228587	-0.178	MXE
ENSG00000168397	ATG4B	4.30741e-05	-0.177	MXE
ENSG00000173715	C11orf80	0.0165533	-0.177	MXE
ENSG00000154358	OBSCN	0.00413691	-0.175	MXE
ENSG00000160062	ZBTB8A	0.00258036	-0.175	MXE
ENSG00000106346	USP42	0.0240329	-0.171	MXE
ENSG00000135976	ANKRD36	0.00135399	-0.171	MXE
ENSG00000111596	CNOT2	3.4841e-06	-0.171	MXE
ENSG00000121957	GPSM2	2.07582e-05	-0.17	MXE
ENSG00000121957	GPSM2	2.48307e-05	-0.169	MXE
ENSG00000182149	IST1	0.000139173	-0.168	MXE
ENSG00000163249	CCNYL1	0.00814907	-0.167	MXE
ENSG00000108509	CAMTA2	0.0466396	-0.166	MXE
ENSG00000093167	LRRFIP2	3.71087e-09	-0.166	MXE
ENSG00000256825		0.0369107	-0.166	MXE
ENSG00000164048	ZNF589	0.0118293	-0.164	MXE
ENSG00000214435	AS3MT	1.88986e-05	-0.162	MXE
ENSG00000229358	DPY19L1P1	0.0400448	-0.162	MXE
ENSG00000177694	NAALADL2	0.00087373	-0.16	MXE
ENSG00000273345		0.0420651	-0.159	MXE
ENSG00000225470	JPX	0.00036286	-0.159	MXE
ENSG00000143363	PRUNE1	0.0284789	-0.156	MXE
ENSG00000185305	ARL15	0.0229836	-0.155	MXE
ENSG00000183580	FBXL7	0.0197604	-0.155	MXE
ENSG00000219626	FAM228B	0.0454359	-0.155	MXE
ENSG00000149809	TM7SF2	0.0430799	-0.155	MXE
ENSG00000147649	MTDH	0.000895163	-0.155	MXE
ENSG00000166262	FAM227B	7.48778e-06	-0.154	MXE
ENSG00000163697	APBB2	9.02557e-05	-0.154	MXE
ENSG00000145687	SSBP2	0.00223542	-0.153	MXE
ENSG00000166225	FRS2	0.00447648	-0.151	MXE
ENSG00000133059	DSTYK	0.0446764	-0.15	MXE
ENSG00000123066	MED13L	0.0108468	-0.15	MXE
ENSG00000119636	BBOF1	0.014942	-0.149	MXE
ENSG00000196323	ZBTB44	0.0295268	-0.149	MXE
ENSG00000105186	ANKRD27	0.00110713	-0.147	MXE
ENSG00000172765	TMCC1	0.00180495	-0.147	MXE
ENSG00000102977	ACD	0.0121491	-0.146	MXE
ENSG00000125257	ABCC4	0.00516663	-0.146	MXE
ENSG00000197555	SIPA1L1	0.00149912	-0.145	MXE
ENSG00000163913	IFT122	0.0409756	-0.145	MXE
ENSG00000140386	SCAPER	0.0190362	-0.145	MXE
ENSG00000073331	ALPK1	0.0402857	-0.142	MXE
ENSG00000084636	COL16A1	0.00303916	-0.142	MXE
ENSG00000157540	DYRK1A	0.000150717	-0.141	MXE
ENSG00000176809	LRRC37A3	0.033276	-0.141	MXE
ENSG00000166169	POLL	0.000607268	-0.14	MXE
ENSG00000088035	ALG6	0.00286147	-0.139	MXE
ENSG00000143924	EML4	0.00334135	-0.139	MXE
ENSG00000148120	AOPEP	0.0194315	-0.139	MXE
ENSG00000101040	ZMYND8	0.0358188	-0.138	MXE
ENSG00000178385	PLEKHM3	0.0488382	-0.135	MXE
ENSG00000070501	POLB	0.0166825	-0.135	MXE
ENSG00000182718	ANXA2	0.000114514	-0.134	MXE
ENSG00000124224	PPP4R1L	0.0262165	-0.133	MXE
ENSG00000128908	INO80	0.0357742	-0.133	MXE
ENSG00000223959	AFG3L1P	0.012222	-0.133	MXE
ENSG00000138798	EGF	0.0341361	-0.132	MXE
ENSG00000164466	SFXN1	0.0279502	-0.132	MXE
ENSG00000135905	DOCK10	0.0406128	-0.132	MXE
ENSG00000119004	CYP20A1	0.0012418	-0.132	MXE
ENSG00000286001		0.00309441	-0.132	MXE
ENSG00000115977	AAK1	0.0337094	-0.132	MXE
ENSG00000183878	UTY	0.0319819	-0.131	MXE
ENSG00000151572	ANO4	0.00126409	-0.131	MXE
ENSG00000157540	DYRK1A	0.0206468	-0.13	MXE
ENSG00000120451	SNX19	9.25002e-07	-0.13	MXE
ENSG00000103227	LMF1	0.024114	-0.126	MXE
ENSG00000138798	EGF	0.0032666	-0.124	MXE
ENSG00000156171	DRAM2	5.98435e-05	-0.124	MXE
ENSG00000130529	TRPM4	0.0042235	-0.122	MXE
ENSG00000204217	BMPR2	0.000225864	-0.122	MXE
ENSG00000182718	ANXA2	0.0274665	-0.121	MXE
ENSG00000119777	TMEM214	0.00749668	-0.121	MXE
ENSG00000103222	ABCC1	0.0287837	-0.12	MXE
ENSG00000198825	INPP5F	0.00242311	-0.12	MXE
ENSG00000099331	MYO9B	0.0149695	-0.119	MXE
ENSG00000101773	RBBP8	0.0342518	-0.119	MXE
ENSG00000113594	LIFR	0.0198286	-0.119	MXE
ENSG00000166167	BTRC	3.75328e-05	-0.118	MXE
ENSG00000166575	TMEM135	0.00899408	-0.118	MXE
ENSG00000100209	HSCB	0.00699737	-0.117	MXE
ENSG00000153310	CYRIB	0.013444	-0.117	MXE
ENSG00000093167	LRRFIP2	0.000103283	-0.117	MXE
ENSG00000204520	MICA	0.00299427	-0.117	MXE
ENSG00000049540	ELN	0.0387937	-0.117	MXE
ENSG00000204525	HLA-C	0.0297052	-0.115	MXE
ENSG00000153339	TRAPPC8	0.000114042	-0.115	MXE
ENSG00000100209	HSCB	0.0085549	-0.114	MXE
ENSG00000185250	PPIL6	6.00662e-07	-0.114	MXE
ENSG00000082397	EPB41L3	0.0279477	-0.114	MXE
ENSG00000175309	PHYKPL	0.0481044	-0.114	MXE
ENSG00000169410	PTPN9	0.0337473	-0.114	MXE
ENSG00000204520	MICA	0.0028924	-0.113	MXE
ENSG00000262879		0.000413918	-0.112	MXE
ENSG00000183091	NEB	0.00267012	-0.112	MXE
ENSG00000006704	GTF2IRD1	0.0210741	-0.111	MXE
ENSG00000104361	NIPAL2	0.0326821	-0.111	MXE
ENSG00000155256	ZFYVE27	0.00756647	-0.111	MXE
ENSG00000121749	TBC1D15	0.00778173	-0.111	MXE
ENSG00000163827	LRRC2	0.0327092	-0.11	MXE
ENSG00000257923	CUX1	0.037941	-0.11	MXE
ENSG00000141447	OSBPL1A	0.000848931	-0.109	MXE
ENSG00000206503	HLA-A	0.00135494	-0.109	MXE
ENSG00000247828	TMEM161B-AS1	0.00319605	-0.109	MXE
ENSG00000275052	PPP4R3B	0.000242239	-0.109	MXE
ENSG00000165121		0.0142781	-0.109	MXE
ENSG00000274487	NPEPPSP1	0.0360628	-0.108	MXE
ENSG00000101452	DHX35	3.76343e-07	-0.108	MXE
ENSG00000104361	NIPAL2	0.0172462	-0.108	MXE
ENSG00000167733	HSD11B1L	0.011935	-0.107	MXE
ENSG00000197555	SIPA1L1	0.0085666	-0.107	MXE
ENSG00000163138	PACRGL	1.38915e-05	-0.107	MXE
ENSG00000242759	LINC00882	0.0311448	-0.107	MXE
ENSG00000141524	TMC6	0.00540966	-0.107	MXE
ENSG00000117000	RLF	0.042358	-0.107	MXE
ENSG00000137807	KIF23	0.0325759	-0.106	MXE
ENSG00000101040	ZMYND8	0.000618077	-0.106	MXE
ENSG00000187688	TRPV2	0.034225	-0.106	MXE
ENSG00000115970	THADA	0.0309656	-0.106	MXE
ENSG00000163374	YY1AP1	0.00405953	-0.105	MXE
ENSG00000136643	RPS6KC1	0.00727724	-0.105	MXE
ENSG00000100503	NIN	0.0118238	-0.105	MXE
ENSG00000183597	TANGO2	0.00709258	-0.105	MXE
ENSG00000119686	FLVCR2	0.00318741	-0.104	MXE
ENSG00000145687	SSBP2	0.0343767	-0.104	MXE
ENSG00000181704	YIPF6	0.00222564	-0.104	MXE
ENSG00000234741	GAS5	0.000310907	-0.104	MXE
ENSG00000155256	ZFYVE27	0.00268547	-0.104	MXE
ENSG00000141376	BCAS3	0.045538	-0.104	MXE
ENSG00000136153	LMO7	4.34699e-05	-0.104	MXE
ENSG00000049883	PTCD2	0.0255351	-0.103	MXE
ENSG00000166912	MTMR10	0.00210624	-0.103	MXE
ENSG00000234741	GAS5	0.000380122	-0.103	MXE
ENSG00000106397	PLOD3	0.0388693	-0.103	MXE
ENSG00000149294	NCAM1	0.00388173	-0.103	MXE
ENSG00000167637	ZNF283	5.97196e-06	-0.102	MXE
ENSG00000204120	GIGYF2	8.08924e-06	-0.102	MXE
ENSG00000244486	SCARF2	0.0162271	-0.102	MXE
ENSG00000103248	MTHFSD	0.000335394	-0.101	MXE
ENSG00000197603	CPLANE1	0.00547129	-0.101	MXE
ENSG00000127419	TMEM175	0.0127516	-0.101	MXE
ENSG00000143537	ADAM15	5.36718e-06	-0.101	MXE
ENSG00000083544	TDRD3	0.0199734	-0.1	MXE
ENSG00000219626	FAM228B	0.0267782	-0.1	MXE
ENSG00000164941	INTS8	0.00850423	-0.1	MXE
ENSG00000180902	D2HGDH	0.0321559	0.1	MXE
ENSG00000143473	KCNH1	0.0252541	0.1	MXE
ENSG00000224078	SNHG14	0.0239806	0.101	MXE
ENSG00000167733	HSD11B1L	0.0180004	0.103	MXE
ENSG00000138640	FAM13A	0.0442724	0.103	MXE
ENSG00000204084	INPP5B	0.0455688	0.103	MXE
ENSG00000131374	TBC1D5	0.0262234	0.103	MXE
ENSG00000110066	KMT5B	0.0237933	0.103	MXE
ENSG00000273136	NBPF26	0.00462496	0.104	MXE
ENSG00000127952	STYXL1	0.00968583	0.104	MXE
ENSG00000135164	DMTF1	0.0247185	0.104	MXE
ENSG00000249859	PVT1	0.0238665	0.104	MXE
ENSG00000143473	KCNH1	0.0190339	0.104	MXE
ENSG00000100083	GGA1	0.0162325	0.105	MXE
ENSG00000129197	RPAIN	0.0100355	0.105	MXE
ENSG00000224940	PRRT4	0.000852851	0.105	MXE
ENSG00000234741	GAS5	3.00753e-07	0.105	MXE
ENSG00000116117	PARD3B	0.0201755	0.105	MXE
ENSG00000109680	TBC1D19	0.00206713	0.107	MXE
ENSG00000125247	TMTC4	0.0328489	0.107	MXE
ENSG00000122335	SERAC1	0.0190277	0.107	MXE
ENSG00000140396	NCOA2	0.0375835	0.107	MXE
ENSG00000105186	ANKRD27	0.0348628	0.108	MXE
ENSG00000154511	DIPK1A	0.000317152	0.108	MXE
ENSG00000166169	POLL	0.043745	0.108	MXE
ENSG00000152256	PDK1	0.0218271	0.108	MXE
ENSG00000250903	GMDS-DT	2.91442e-05	0.109	MXE
ENSG00000143401	ANP32E	0.000643941	0.109	MXE
ENSG00000183091	NEB	0.0126922	0.109	MXE
ENSG00000092439	TRPM7	0.00739005	0.11	MXE
ENSG00000206503	HLA-A	1.11022e-16	0.11	MXE
ENSG00000275131	PDE4DIPP2	0.00138574	0.111	MXE
ENSG00000154358	OBSCN	0.0387519	0.112	MXE
ENSG00000072864	NDE1	0.0308222	0.113	MXE
ENSG00000242588		0.00273071	0.113	MXE
ENSG00000119636	BBOF1	0.0481447	0.114	MXE
ENSG00000105486	LIG1	7.71318e-05	0.115	MXE
ENSG00000276234	TADA2A	0.00376242	0.115	MXE
ENSG00000196236	XPNPEP3	0.0315747	0.117	MXE
ENSG00000242612	DECR2	0.0288285	0.117	MXE
ENSG00000203485	INF2	0.00358909	0.117	MXE
ENSG00000147996	CBWD5	0.0034574	0.117	MXE
ENSG00000183878	UTY	0.00707758	0.118	MXE
ENSG00000203485	INF2	0.00335074	0.118	MXE
ENSG00000138798	EGF	0.00678358	0.118	MXE
ENSG00000116127	ALMS1	0.0305544	0.119	MXE
ENSG00000118515	SGK1	0.00579304	0.119	MXE
ENSG00000110274	CEP164	0.0393222	0.119	MXE
ENSG00000092439	TRPM7	0.004274	0.12	MXE
ENSG00000286129		0.0218078	0.12	MXE
ENSG00000105865	DUS4L	0.000584614	0.12	MXE
ENSG00000187257	RSBN1L	0.0261634	0.121	MXE
ENSG00000103248	MTHFSD	0.0429235	0.122	MXE
ENSG00000205581	HMGN1	0.0107964	0.122	MXE
ENSG00000047346	FAM214A	0.0424813	0.123	MXE
ENSG00000196911	KPNA5	0.0118171	0.123	MXE
ENSG00000137393	RNF144B	0.000679798	0.123	MXE
ENSG00000103248	MTHFSD	0.0199061	0.124	MXE
ENSG00000280987	MATR3	0.00323757	0.127	MXE
ENSG00000157193	LRP8	0.0422874	0.127	MXE
ENSG00000197050	ZNF420	0.0300452	0.128	MXE
ENSG00000068615	REEP1	0.0019109	0.128	MXE
ENSG00000152784	PRDM8	0.049684	0.129	MXE
ENSG00000154358	OBSCN	0.00201676	0.129	MXE
ENSG00000183077	AFMID	0.0251879	0.129	MXE
ENSG00000157036	EXOG	0.0157709	0.131	MXE
ENSG00000154175	ABI3BP	0.00534974	0.133	MXE
ENSG00000090554	FLT3LG	0.00801571	0.134	MXE
ENSG00000266173	STRADA	0.034593	0.135	MXE
ENSG00000138686	BBS7	0.00230774	0.136	MXE
ENSG00000196295	GARS1-DT	0.000367551	0.136	MXE
ENSG00000250903	GMDS-DT	0.0248083	0.137	MXE
ENSG00000127952	STYXL1	0.00346365	0.138	MXE
ENSG00000163531	NFASC	0.0341533	0.139	MXE
ENSG00000284862	CCDC39	0.0128354	0.139	MXE
ENSG00000140859	KIFC3	0.0235538	0.14	MXE
ENSG00000254536		0.00161608	0.141	MXE
ENSG00000182718	ANXA2	0.000594179	0.143	MXE
ENSG00000164306	PRIMPOL	0.0212375	0.143	MXE
ENSG00000060642	PIGV	0.0230906	0.144	MXE
ENSG00000183091	NEB	0.010032	0.144	MXE
ENSG00000100023	PPIL2	0.00642269	0.144	MXE
ENSG00000075643	MOCOS	0.0261922	0.145	MXE
ENSG00000125247	TMTC4	0.00723223	0.145	MXE
ENSG00000120029	ARMH3	0.0330767	0.145	MXE
ENSG00000164318	EGFLAM	0.00175504	0.145	MXE
ENSG00000141084	RANBP10	0.00410293	0.146	MXE
ENSG00000127990	SGCE	0.0103437	0.147	MXE
ENSG00000273345		0.0160414	0.148	MXE
ENSG00000100116	GCAT	6.86487e-05	0.149	MXE
ENSG00000109118	PHF12	0.0389971	0.15	MXE
ENSG00000182718	ANXA2	0.000140222	0.15	MXE
ENSG00000154889	MPPE1	0.0133083	0.152	MXE
ENSG00000197555	SIPA1L1	0.0304104	0.152	MXE
ENSG00000197050	ZNF420	0.0158731	0.152	MXE
ENSG00000204149	AGAP6	0.0120648	0.152	MXE
ENSG00000162227	TAF6L	0.0453771	0.152	MXE
ENSG00000049618	ARID1B	0.0420708	0.153	MXE
ENSG00000166377	ATP9B	0.00134514	0.154	MXE
ENSG00000198795	ZNF521	0.00197248	0.157	MXE
ENSG00000185480	PARPBP	0.00130345	0.158	MXE
ENSG00000006704	GTF2IRD1	0.0124781	0.162	MXE
ENSG00000127952	STYXL1	0.00866882	0.166	MXE
ENSG00000171466	ZNF562	0.00124465	0.167	MXE
ENSG00000138798	EGF	0.0294448	0.169	MXE
ENSG00000197857	ZNF44	0.00471695	0.169	MXE
ENSG00000228315	GUSBP11	0.0283657	0.17	MXE
ENSG00000160801	PTH1R	0.0223282	0.17	MXE
ENSG00000184465	WDR27	0.000432589	0.17	MXE
ENSG00000157600	TMEM164	8.67199e-05	0.17	MXE
ENSG00000168038	ULK4	0.000258731	0.171	MXE
ENSG00000183091	NEB	0.00167418	0.171	MXE
ENSG00000228315	GUSBP11	0.00141259	0.172	MXE
ENSG00000206503	HLA-A	6.90325e-08	0.173	MXE
ENSG00000107669	ATE1	0.0233686	0.173	MXE
ENSG00000183621	ZNF438	0.0017089	0.174	MXE
ENSG00000110076	NRXN2	0.023118	0.177	MXE
ENSG00000100429	HDAC10	0.000634289	0.183	MXE
ENSG00000166377	ATP9B	0.00521226	0.184	MXE
ENSG00000214046	SMIM7	0.0286528	0.186	MXE
ENSG00000103222	ABCC1	0.00908653	0.186	MXE
ENSG00000156042	CFAP70	3.82965e-06	0.19	MXE
ENSG00000206503	HLA-A	5.35422e-11	0.193	MXE
ENSG00000163006	CCDC138	0.000316155	0.197	MXE
ENSG00000131941	RHPN2	0.0144495	0.199	MXE
ENSG00000152219	ARL14EP	6.29492e-06	0.199	MXE
ENSG00000186439	TRDN	0.010086	0.201	MXE
ENSG00000145833	DDX46	0.000837127	0.201	MXE
ENSG00000219626	FAM228B	0.000765396	0.201	MXE
ENSG00000288558	DUS4L-BCAP29	0.000325548	0.201	MXE
ENSG00000244219	TMEM225B	0.0163143	0.202	MXE
ENSG00000151687	ANKAR	0.0288179	0.204	MXE
ENSG00000221955	SLC12A8	0.00414705	0.205	MXE
ENSG00000133460	SLC2A11	0.0384344	0.206	MXE
ENSG00000127952	STYXL1	0.00212521	0.206	MXE
ENSG00000147649	MTDH	1.11022e-16	0.206	MXE
ENSG00000058453	CROCC	0.0110768	0.211	MXE
ENSG00000118495	PLAGL1	0.0181132	0.212	MXE
ENSG00000170634	ACYP2	0.0277398	0.212	MXE
ENSG00000015153	YAF2	7.38058e-05	0.213	MXE
ENSG00000196437	ZNF569	0.000173787	0.213	MXE
ENSG00000144824	PHLDB2	2.15577e-07	0.214	MXE
ENSG00000152380	FAM151B	0.0135893	0.218	MXE
ENSG00000174799	CEP135	4.83271e-05	0.219	MXE
ENSG00000169084	DHRSX	5.09125e-05	0.221	MXE
ENSG00000171466	ZNF562	0.0308894	0.223	MXE
ENSG00000156395	SORCS3	0.0360488	0.225	MXE
ENSG00000114982	KANSL3	0.036827	0.228	MXE
ENSG00000177694	NAALADL2	0.000854203	0.229	MXE
ENSG00000100429	HDAC10	0.0195518	0.231	MXE
ENSG00000106723	SPIN1	0.0303438	0.232	MXE
ENSG00000245213		0.0124537	0.233	MXE
ENSG00000182718	ANXA2	0.0318844	0.236	MXE
ENSG00000100429	HDAC10	0.00921529	0.243	MXE
ENSG00000072195	SPEG	0.00592841	0.244	MXE
ENSG00000259024	TVP23C-CDRT4	0.0021841	0.245	MXE
ENSG00000100578	KIAA0586	0.019916	0.248	MXE
ENSG00000101639	CEP192	0.0022326	0.249	MXE
ENSG00000179088	C12orf42	2.10258e-06	0.25	MXE
ENSG00000280987	MATR3	0.00203599	0.252	MXE
ENSG00000059145	UNKL	0.00597837	0.255	MXE
ENSG00000183077	AFMID	0.000789392	0.261	MXE
ENSG00000138798	EGF	0.0216858	0.27	MXE
ENSG00000008086	CDKL5	2.18811e-05	0.273	MXE
[truncated: 14 more rows]

## Sheet: rMATS gp3
Table S4: Results of rMATS Analysis in group 3 (gp3)
GeneID	geneSymbol	PValue	psiValue	EventType
ENSG00000197635	DPP4	0	-0.838	SE
ENSG00000082397	EPB41L3	0	-0.814	SE
ENSG00000164136	IL15	3.3836e-11	-0.775	SE
ENSG00000173918	C1QTNF1	0	-0.74	SE
ENSG00000133816	MICAL2	7.66054e-15	-0.739	SE
ENSG00000153113	CAST	0	-0.731	SE
ENSG00000076928	ARHGEF1	0	-0.724	SE
ENSG00000100320	RBFOX2	0	-0.71	SE
ENSG00000175106	TVP23C	0	-0.694	SE
ENSG00000090266	NDUFB2	0	-0.682	SE
ENSG00000138326	RPS24	1.33227e-15	-0.676	SE
ENSG00000133816	MICAL2	0	-0.674	SE
ENSG00000130939	UBE4B	0	-0.655	SE
ENSG00000126858	RHOT1	9.54792e-15	-0.644	SE
ENSG00000136111	TBC1D4	0	-0.635	SE
ENSG00000139624	CERS5	0	-0.633	SE
ENSG00000163931	TKT	0	-0.615	SE
ENSG00000001460	STPG1	1.85668e-05	-0.611	SE
ENSG00000135905	DOCK10	3.33067e-16	-0.604	SE
ENSG00000157637	SLC38A10	0	-0.603	SE
ENSG00000116641	DOCK7	1.19294e-07	-0.6	SE
ENSG00000245060	LINC00847	1.13994e-10	-0.598	SE
ENSG00000259024	TVP23C-CDRT4	1.33227e-15	-0.597	SE
ENSG00000103657	HERC1	1.84733e-10	-0.595	SE
ENSG00000196586	MYO6	4.46199e-13	-0.595	SE
ENSG00000100154	TTC28	6.89513e-11	-0.594	SE
ENSG00000100320	RBFOX2	0	-0.593	SE
ENSG00000139116	KIF21A	2.01339e-06	-0.592	SE
ENSG00000230487	PSMG3-AS1	9.63163e-09	-0.584	SE
ENSG00000259024	TVP23C-CDRT4	4.1172e-11	-0.583	SE
ENSG00000140575	IQGAP1	0	-0.575	SE
ENSG00000007866	TEAD3	1.19904e-14	-0.575	SE
ENSG00000139263	LRIG3	7.01677e-05	-0.572	SE
ENSG00000214548	MEG3	2.40855e-08	-0.565	SE
ENSG00000197647	ZNF433	3.00872e-05	-0.562	SE
ENSG00000093167	LRRFIP2	0	-0.562	SE
ENSG00000139624	CERS5	0	-0.554	SE
ENSG00000122786	CALD1	0	-0.552	SE
ENSG00000243156	MICAL3	2.01727e-09	-0.549	SE
ENSG00000288721		2.34442e-08	-0.545	SE
ENSG00000106665	CLIP2	7.7857e-10	-0.543	SE
ENSG00000138279	ANXA7	0	-0.542	SE
ENSG00000070961	ATP2B1	0	-0.538	SE
ENSG00000139116	KIF21A	5.42044e-11	-0.532	SE
ENSG00000130595	TNNT3	0	-0.53	SE
ENSG00000196531	NACA	6.00419e-06	-0.529	SE
ENSG00000175224	ATG13	0	-0.527	SE
ENSG00000093167	LRRFIP2	0	-0.524	SE
ENSG00000148700	ADD3	1.73549e-06	-0.522	SE
ENSG00000100150	DEPDC5	3.28028e-11	-0.52	SE
ENSG00000096093	EFHC1	2.03934e-07	-0.517	SE
ENSG00000138814	PPP3CA	0	-0.512	SE
ENSG00000122707	RECK	0	-0.512	SE
ENSG00000172965	MIR4435-2HG	2.46506e-08	-0.512	SE
ENSG00000124570	SERPINB6	5.55122e-11	-0.511	SE
ENSG00000243156	MICAL3	2.36356e-06	-0.51	SE
ENSG00000106772	PRUNE2	2.22549e-08	-0.508	SE
ENSG00000177200	CHD9	0.00238943	-0.506	SE
ENSG00000093167	LRRFIP2	0	-0.505	SE
ENSG00000130988	RGN	9.42402e-08	-0.504	SE
ENSG00000278259	MYO19	1.99419e-10	-0.502	SE
ENSG00000134874	DZIP1	3.33067e-16	-0.5	SE
ENSG00000068724	TTC7A	1.39628e-06	-0.492	SE
ENSG00000165476	REEP3	0	-0.491	SE
ENSG00000182718	ANXA2	0.00491019	-0.489	SE
ENSG00000063761	ADCK1	0.000347761	-0.489	SE
ENSG00000019144	PHLDB1	0	-0.489	SE
ENSG00000007384	RHBDF1	0	-0.488	SE
ENSG00000196535	MYO18A	2.51954e-12	-0.486	SE
ENSG00000128891	CCDC32	3.25133e-06	-0.485	SE
ENSG00000196876	SCN8A	6.88083e-12	-0.484	SE
ENSG00000081189	MEF2C	1.39967e-05	-0.483	SE
ENSG00000129493	HEATR5A	5.67324e-14	-0.479	SE
ENSG00000136052	SLC41A2	0.00252262	-0.478	SE
ENSG00000184838	PRR16	0.000159351	-0.475	SE
ENSG00000187118	CMC1	4.31949e-09	-0.473	SE
ENSG00000127990	SGCE	0.0103533	-0.469	SE
ENSG00000172965	MIR4435-2HG	2.96088e-08	-0.469	SE
ENSG00000136153	LMO7	0	-0.469	SE
ENSG00000090266	NDUFB2	1.11022e-16	-0.468	SE
ENSG00000144824	PHLDB2	5.44009e-15	-0.465	SE
ENSG00000149294	NCAM1	7.78445e-09	-0.464	SE
ENSG00000055609	KMT2C	9.19475e-09	-0.461	SE
ENSG00000089063	TMEM230	4.98238e-08	-0.459	SE
ENSG00000075415	SLC25A3	0	-0.459	SE
ENSG00000100207	TCF20	1.42775e-13	-0.456	SE
ENSG00000047849	MAP4	0	-0.455	SE
ENSG00000017260	ATP2C1	0	-0.453	SE
ENSG00000089063	TMEM230	6.90659e-05	-0.452	SE
ENSG00000082397	EPB41L3	0	-0.451	SE
ENSG00000101019	UQCC1	1.65786e-08	-0.449	SE
ENSG00000260136		0.000279861	-0.449	SE
ENSG00000073712	FERMT2	0	-0.446	SE
ENSG00000116641	DOCK7	0	-0.445	SE
ENSG00000005243	COPZ2	7.3302e-08	-0.441	SE
ENSG00000188157	AGRN	4.77396e-15	-0.439	SE
ENSG00000169756	LIMS1	0	-0.439	SE
ENSG00000144366	GULP1	0	-0.439	SE
ENSG00000091129	NRCAM	7.45293e-13	-0.439	SE
ENSG00000176225	RTTN	8.31626e-07	-0.438	SE
ENSG00000086598	TMED2	0	-0.438	SE
ENSG00000125388	GRK4	6.23324e-05	-0.437	SE
ENSG00000161203	AP2M1	2.1807e-12	-0.437	SE
ENSG00000088387	DOCK9	4.24571e-12	-0.435	SE
ENSG00000223745	CCDC18-AS1	8.27629e-08	-0.435	SE
ENSG00000114331	ACAP2	0	-0.432	SE
ENSG00000179912	R3HDM2	2.11772e-10	-0.432	SE
ENSG00000157193	LRP8	0.000228094	-0.43	SE
ENSG00000060237	WNK1	0	-0.43	SE
ENSG00000237187	NR2F1-AS1	0.0340488	-0.429	SE
ENSG00000163596	ICA1L	0.00233021	-0.428	SE
ENSG00000073712	FERMT2	0	-0.426	SE
ENSG00000106723	SPIN1	0.000236154	-0.426	SE
ENSG00000100711	ZFYVE21	0	-0.425	SE
ENSG00000154380	ENAH	0	-0.425	SE
ENSG00000151150	ANK3	2.73085e-09	-0.425	SE
ENSG00000166685	COG1	0	-0.424	SE
ENSG00000216937	CCDC7	4.81909e-10	-0.424	SE
ENSG00000110514	MADD	1.72728e-12	-0.424	SE
ENSG00000186314	PRELID2	4.02185e-07	-0.424	SE
ENSG00000165630	PRPF18	0	-0.423	SE
ENSG00000141367	CLTC	0	-0.421	SE
ENSG00000132436	FIGNL1	2.70188e-06	-0.42	SE
ENSG00000224043	CCNT2-AS1	3.43029e-11	-0.419	SE
ENSG00000106771	TMEM245	0	-0.419	SE
ENSG00000141068	KSR1	7.01533e-05	-0.418	SE
ENSG00000197226	TBC1D9B	0	-0.418	SE
ENSG00000139679	LPAR6	3.48842e-07	-0.417	SE
ENSG00000155657	TTN	1.31787e-05	-0.413	SE
ENSG00000269001		1.06019e-07	-0.413	SE
ENSG00000069431	ABCC9	2.94209e-14	-0.413	SE
ENSG00000196705	ZNF431	1.70297e-10	-0.41	SE
ENSG00000285336		1.53536e-09	-0.41	SE
ENSG00000138768	USO1	0	-0.41	SE
ENSG00000008086	CDKL5	2.72005e-13	-0.41	SE
ENSG00000150995	ITPR1	3.79972e-06	-0.408	SE
ENSG00000093167	LRRFIP2	0	-0.408	SE
ENSG00000081189	MEF2C	1.6069e-05	-0.406	SE
ENSG00000130779	CLIP1	8.88167e-12	-0.405	SE
ENSG00000163939	PBRM1	1.44329e-15	-0.405	SE
ENSG00000137449	CPEB2	4.77449e-08	-0.404	SE
ENSG00000158234	FAIM	0.000104097	-0.403	SE
ENSG00000112715	VEGFA	0.000128909	-0.403	SE
ENSG00000090266	NDUFB2	2.10942e-15	-0.402	SE
ENSG00000130402	ACTN4	0	-0.401	SE
ENSG00000103351	CLUAP1	1.07348e-09	-0.401	SE
ENSG00000151292	CSNK1G3	8.89546e-11	-0.4	SE
ENSG00000168385	SEPTIN2	1.26953e-06	-0.4	SE
ENSG00000258653		3.01478e-09	-0.399	SE
ENSG00000215375	MYL5	4.44089e-16	-0.399	SE
ENSG00000215126	CBWD6	0.000247284	-0.399	SE
ENSG00000151914	DST	0	-0.398	SE
ENSG00000167460	TPM4	0	-0.397	SE
ENSG00000167460	TPM4	0	-0.396	SE
ENSG00000155657	TTN	5.59713e-08	-0.396	SE
ENSG00000213024	NUP62	3.81869e-08	-0.396	SE
ENSG00000196428	TSC22D2	5.09418e-05	-0.395	SE
ENSG00000134324	LPIN1	1.66533e-15	-0.395	SE
ENSG00000102312	PORCN	1.04859e-05	-0.394	SE
ENSG00000184465	WDR27	2.68953e-05	-0.393	SE
ENSG00000186111	PIP5K1C	4.95349e-06	-0.391	SE
ENSG00000154553	PDLIM3	0.000260943	-0.39	SE
ENSG00000133884	DPF2	0	-0.39	SE
ENSG00000058668	ATP2B4	0.00129792	-0.388	SE
ENSG00000163531	NFASC	1.92803e-06	-0.387	SE
ENSG00000054965	FAM168A	1.88615e-08	-0.387	SE
ENSG00000214548	MEG3	1.76253e-06	-0.386	SE
ENSG00000162341	TPCN2	3.38626e-08	-0.386	SE
ENSG00000131437	KIF3A	0.000271229	-0.385	SE
ENSG00000135018	UBQLN1	0.00212281	-0.385	SE
ENSG00000167460	TPM4	0	-0.384	SE
ENSG00000213963		0.000300704	-0.384	SE
ENSG00000214548	MEG3	1.6375e-06	-0.384	SE
ENSG00000215790	SLC35E2A	0.000559809	-0.384	SE
ENSG00000093167	LRRFIP2	7.23577e-12	-0.384	SE
ENSG00000142227	EMP3	6.88654e-07	-0.383	SE
ENSG00000130779	CLIP1	3.1202e-11	-0.383	SE
ENSG00000134369	NAV1	7.2027e-08	-0.382	SE
ENSG00000163531	NFASC	2.24734e-07	-0.381	SE
ENSG00000164031	DNAJB14	6.33934e-05	-0.381	SE
ENSG00000131069	ACSS2	6.66134e-16	-0.38	SE
ENSG00000196569	LAMA2	0	-0.38	SE
ENSG00000143776	CDC42BPA	6.85008e-14	-0.38	SE
ENSG00000154380	ENAH	0	-0.38	SE
ENSG00000169398	PTK2	3.03202e-13	-0.379	SE
ENSG00000166801	FAM111A	0.00450675	-0.378	SE
ENSG00000162341	TPCN2	1.13153e-08	-0.378	SE
ENSG00000165914	TTC7B	5.88107e-05	-0.377	SE
ENSG00000278259	MYO19	0.00409797	-0.377	SE
ENSG00000138674	SEC31A	0	-0.377	SE
ENSG00000138674	SEC31A	0	-0.377	SE
ENSG00000077782	FGFR1	1.9079e-09	-0.376	SE
ENSG00000149136	SSRP1	0	-0.375	SE
ENSG00000184922	FMNL1	7.49597e-08	-0.373	SE
ENSG00000112282	MED23	9.93861e-12	-0.371	SE
ENSG00000170633	RNF34	0.00204173	-0.369	SE
ENSG00000214050	FBXO16	0.00137525	-0.368	SE
ENSG00000102312	PORCN	2.45104e-05	-0.368	SE
ENSG00000142453	CARM1	1.11022e-16	-0.367	SE
ENSG00000090266	NDUFB2	6.10623e-15	-0.367	SE
ENSG00000060237	WNK1	3.33067e-15	-0.367	SE
ENSG00000170954	ZNF415	0.0132748	-0.366	SE
ENSG00000107863	ARHGAP21	4.83135e-11	-0.365	SE
ENSG00000163166	IWS1	0	-0.364	SE
ENSG00000170921	TANC2	1.98362e-09	-0.362	SE
ENSG00000135622	SEMA4F	9.65685e-09	-0.362	SE
ENSG00000114982	KANSL3	3.77476e-15	-0.361	SE
ENSG00000110931	CAMKK2	1.96048e-08	-0.361	SE
ENSG00000186184	POLR1D	0.000499107	-0.361	SE
ENSG00000266173	STRADA	1.10989e-12	-0.36	SE
ENSG00000143537	ADAM15	4.585e-05	-0.36	SE
ENSG00000198363	ASPH	1.42897e-11	-0.359	SE
ENSG00000139974	SLC38A6	1.29119e-13	-0.358	SE
ENSG00000133026	MYH10	3.74347e-09	-0.357	SE
ENSG00000149294	NCAM1	2.26485e-14	-0.357	SE
ENSG00000021826	CPS1	2.84356e-09	-0.356	SE
ENSG00000151914	DST	0	-0.356	SE
ENSG00000089159	PXN	6.16052e-12	-0.356	SE
ENSG00000241769	LINC00893	1.43147e-07	-0.355	SE
ENSG00000198563	DDX39B	1.16013e-06	-0.355	SE
ENSG00000197694	SPTAN1	0	-0.354	SE
ENSG00000173166	RAPH1	7.88805e-09	-0.353	SE
ENSG00000173402	DAG1	5.11076e-08	-0.352	SE
ENSG00000230084		1.96759e-06	-0.352	SE
ENSG00000133110	POSTN	0.00118044	-0.352	SE
ENSG00000127914	AKAP9	0	-0.351	SE
ENSG00000175193	PARL	0.00126207	-0.35	SE
ENSG00000163138	PACRGL	9.9856e-05	-0.349	SE
ENSG00000170954	ZNF415	3.78338e-05	-0.349	SE
ENSG00000164506	STXBP5	2.67836e-05	-0.349	SE
ENSG00000157680	DGKI	0.00261673	-0.349	SE
ENSG00000138326	RPS24	0	-0.349	SE
ENSG00000101298	SNPH	9.35668e-06	-0.348	SE
ENSG00000048028	USP28	7.95692e-10	-0.347	SE
ENSG00000168385	SEPTIN2	8.86973e-05	-0.347	SE
ENSG00000167460	TPM4	1.78968e-07	-0.346	SE
ENSG00000168615	ADAM9	0.0108421	-0.346	SE
ENSG00000111328	CDK2AP1	0.00242459	-0.346	SE
ENSG00000217128	FNIP1	0	-0.345	SE
ENSG00000145362	ANK2	0	-0.345	SE
ENSG00000138768	USO1	0	-0.345	SE
ENSG00000152894	PTPRK	1.55431e-15	-0.345	SE
ENSG00000235703	LINC00894	9.69317e-05	-0.344	SE
ENSG00000214021	TTLL3	1.00351e-05	-0.344	SE
ENSG00000120656	TAF12	6.77236e-14	-0.343	SE
ENSG00000196876	SCN8A	0.00289929	-0.343	SE
ENSG00000163491	NEK10	0.000479277	-0.342	SE
ENSG00000205581	HMGN1	0.0149368	-0.342	SE
ENSG00000169330	MINAR1	0.0250281	-0.341	SE
ENSG00000138101	DTNB	0.0204508	-0.341	SE
ENSG00000168763	CNNM3	0.000701434	-0.341	SE
ENSG00000080503	SMARCA2	2.95148e-09	-0.341	SE
ENSG00000107263	RAPGEF1	2.87582e-10	-0.341	SE
ENSG00000138443	ABI2	1.58762e-14	-0.34	SE
ENSG00000082438	COBLL1	7.1785e-06	-0.34	SE
ENSG00000149187	CELF1	0.0269664	-0.34	SE
ENSG00000173210	ABLIM3	3.11445e-07	-0.34	SE
ENSG00000213024	NUP62	9.73843e-07	-0.339	SE
ENSG00000123066	MED13L	6.64221e-06	-0.339	SE
ENSG00000175029	CTBP2	0.000442865	-0.339	SE
ENSG00000058272	PPP1R12A	0	-0.338	SE
ENSG00000143537	ADAM15	6.36418e-05	-0.338	SE
ENSG00000168385	SEPTIN2	0.00020184	-0.338	SE
ENSG00000156256	USP16	8.65974e-15	-0.338	SE
ENSG00000007047	MARK4	4.72552e-05	-0.337	SE
ENSG00000183597	TANGO2	0.00010565	-0.337	SE
ENSG00000229852		1.03933e-08	-0.336	SE
ENSG00000173744	AGFG1	0	-0.336	SE
ENSG00000198160	MIER1	1.19075e-05	-0.336	SE
ENSG00000118418	HMGN3	0	-0.336	SE
ENSG00000221923	ZNF880	0	-0.335	SE
ENSG00000213024	NUP62	1.33411e-06	-0.335	SE
ENSG00000070961	ATP2B1	0	-0.335	SE
ENSG00000121073	SLC35B1	8.50487e-09	-0.335	SE
ENSG00000109458	GAB1	0.00244071	-0.334	SE
ENSG00000149089	APIP	6.23262e-09	-0.334	SE
ENSG00000105426	PTPRS	8.33984e-08	-0.333	SE
ENSG00000107745	MICU1	0.000548498	-0.333	SE
ENSG00000088387	DOCK9	6.73318e-11	-0.332	SE
ENSG00000151276	MAGI1	2.01959e-10	-0.332	SE
ENSG00000198160	MIER1	0.00100719	-0.332	SE
ENSG00000035115	SH3YL1	1.36353e-08	-0.331	SE
ENSG00000146733	PSPH	3.87672e-05	-0.33	SE
ENSG00000172775	PSME3IP1	0.000378903	-0.329	SE
ENSG00000149929	HIRIP3	0.00111856	-0.329	SE
ENSG00000163539	CLASP2	0	-0.329	SE
ENSG00000175575	PAAF1	1.66669e-08	-0.329	SE
ENSG00000095637	SORBS1	1.20999e-06	-0.329	SE
ENSG00000069020	MAST4	3.19869e-09	-0.328	SE
ENSG00000152620	NADK2	1.76736e-12	-0.328	SE
ENSG00000188283	ZNF383	0.0116974	-0.328	SE
ENSG00000150093	ITGB1	0	-0.328	SE
ENSG00000163138	PACRGL	0.00143355	-0.327	SE
ENSG00000165476	REEP3	3.35503e-05	-0.327	SE
ENSG00000144647	POMGNT2	5.33516e-07	-0.327	SE
ENSG00000169398	PTK2	9.28773e-08	-0.326	SE
ENSG00000101294	HM13	0	-0.325	SE
ENSG00000204120	GIGYF2	0.000352969	-0.325	SE
ENSG00000035115	SH3YL1	1.31987e-08	-0.325	SE
ENSG00000175984	DENND2C	7.83944e-05	-0.323	SE
ENSG00000154134	ROBO3	1.71651e-09	-0.322	SE
ENSG00000145246	ATP10D	0.00142511	-0.322	SE
ENSG00000205485		0.000101425	-0.322	SE
ENSG00000102312	PORCN	0.000819773	-0.322	SE
ENSG00000235513	L3MBTL2-AS1	0.000512846	-0.321	SE
ENSG00000181031	RPH3AL	0.00827404	-0.321	SE
ENSG00000173402	DAG1	4.47891e-06	-0.321	SE
ENSG00000070081	NUCB2	0.00802706	-0.321	SE
ENSG00000143549	TPM3	0	-0.321	SE
ENSG00000109046	WSB1	0.00284812	-0.32	SE
ENSG00000142798	HSPG2	5.91635e-08	-0.32	SE
ENSG00000162994	CLHC1	7.07268e-10	-0.32	SE
ENSG00000095637	SORBS1	7.0334e-11	-0.32	SE
ENSG00000285331		0.00210343	-0.319	SE
ENSG00000119782	FKBP1B	1.01062e-06	-0.319	SE
ENSG00000155657	TTN	3.62203e-09	-0.317	SE
ENSG00000124588	NQO2	0.00362406	-0.317	SE
ENSG00000101294	HM13	0	-0.316	SE
ENSG00000125733	TRIP10	8.4623e-07	-0.316	SE
ENSG00000118194	TNNT2	9.39089e-08	-0.316	SE
ENSG00000175029	CTBP2	0.0016449	-0.316	SE
ENSG00000178209	PLEC	0	-0.315	SE
ENSG00000134769	DTNA	9.54927e-05	-0.315	SE
ENSG00000115310	RTN4	0	-0.315	SE
ENSG00000136068	FLNB	0.0387984	-0.314	SE
ENSG00000140416	TPM1	0	-0.314	SE
ENSG00000170921	TANC2	2.02696e-05	-0.312	SE
ENSG00000163138	PACRGL	2.64105e-05	-0.312	SE
ENSG00000233184		1.84912e-05	-0.312	SE
ENSG00000196653	ZNF502	0.00262861	-0.312	SE
ENSG00000136153	LMO7	0	-0.312	SE
ENSG00000155657	TTN	4.38977e-05	-0.311	SE
ENSG00000166377	ATP9B	0.000110275	-0.311	SE
ENSG00000085978	ATG16L1	3.90137e-09	-0.311	SE
ENSG00000135914	HTR2B	0.00511214	-0.31	SE
ENSG00000136856	SLC2A8	0.00202018	-0.31	SE
ENSG00000076043	REXO2	0.0498987	-0.31	SE
ENSG00000151687	ANKAR	0.000606522	-0.309	SE
ENSG00000163939	PBRM1	5.03768e-09	-0.309	SE
ENSG00000118705	RPN2	0	-0.308	SE
ENSG00000172292	CERS6	0	-0.308	SE
ENSG00000267787		3.58544e-05	-0.307	SE
ENSG00000198561	CTNND1	0	-0.306	SE
ENSG00000073712	FERMT2	6.60916e-13	-0.305	SE
ENSG00000092841	MYL6	3.18185e-06	-0.305	SE
ENSG00000116641	DOCK7	3.25475e-11	-0.305	SE
ENSG00000172264	MACROD2	0.000637549	-0.304	SE
ENSG00000089177	KIF16B	2.54613e-07	-0.304	SE
ENSG00000262879		5.76164e-07	-0.304	SE
ENSG00000175575	PAAF1	0.000257412	-0.304	SE
ENSG00000197119	SLC25A29	0.00443741	-0.303	SE
ENSG00000198380	GFPT1	9.27136e-12	-0.303	SE
ENSG00000168385	SEPTIN2	0.0244218	-0.303	SE
ENSG00000137700	SLC37A4	2.15343e-10	-0.303	SE
ENSG00000127481	UBR4	2.50987e-07	-0.302	SE
ENSG00000119314	PTBP3	1.74748e-08	-0.302	SE
ENSG00000140859	KIFC3	8.63356e-05	-0.302	SE
ENSG00000197603	CPLANE1	7.05637e-07	-0.301	SE
ENSG00000197128	ZNF772	0.00241885	-0.3	SE
ENSG00000158062	UBXN11	0.00643276	-0.3	SE
ENSG00000068615	REEP1	1.2043e-06	-0.3	SE
ENSG00000135424	ITGA7	0	-0.3	SE
ENSG00000174099	MSRB3	1.23235e-14	-0.3	SE
ENSG00000136153	LMO7	1.01352e-12	-0.3	SE
ENSG00000165914	TTC7B	0.00129062	-0.299	SE
ENSG00000155657	TTN	0.00171731	-0.299	SE
ENSG00000137944	KYAT3	0.00101505	-0.299	SE
ENSG00000151276	MAGI1	8.22044e-10	-0.299	SE
ENSG00000116698	SMG7	0.00135758	-0.299	SE
ENSG00000198795	ZNF521	1.17591e-06	-0.299	SE
ENSG00000152503	TRIM36	0.000650512	-0.298	SE
ENSG00000269313	MAGIX	0.00245232	-0.298	SE
ENSG00000145725	PPIP5K2	0.00984336	-0.298	SE
ENSG00000205581	HMGN1	5.3395e-11	-0.298	SE
ENSG00000149294	NCAM1	0.000816144	-0.298	SE
ENSG00000175029	CTBP2	0.000209977	-0.298	SE
ENSG00000089063	TMEM230	0.0116168	-0.297	SE
ENSG00000140153	WDR20	0.000816222	-0.297	SE
ENSG00000170919	TPT1-AS1	3.02046e-07	-0.297	SE
ENSG00000112715	VEGFA	5.648e-05	-0.297	SE
ENSG00000081026	MAGI3	3.65374e-13	-0.297	SE
ENSG00000101294	HM13	1.71786e-06	-0.296	SE
ENSG00000108433	GOSR2	0.0202548	-0.296	SE
ENSG00000101266	CSNK2A1	1.95286e-05	-0.296	SE
ENSG00000017260	ATP2C1	0	-0.296	SE
ENSG00000144824	PHLDB2	3.33067e-16	-0.296	SE
ENSG00000167460	TPM4	5.62178e-08	-0.295	SE
ENSG00000174373	RALGAPA1	1.51872e-08	-0.295	SE
ENSG00000009307	CSDE1	0	-0.295	SE
ENSG00000106853	PTGR1	0.00126545	-0.294	SE
ENSG00000286615		0.00433502	-0.294	SE
ENSG00000100207	TCF20	1.04272e-12	-0.292	SE
ENSG00000150093	ITGB1	0.0151045	-0.292	SE
ENSG00000132970	WASF3	5.47435e-06	-0.292	SE
ENSG00000134775	FHOD3	0	-0.291	SE
ENSG00000175061	SNHG29	0.00269093	-0.291	SE
ENSG00000100379	KCTD17	0.000631683	-0.291	SE
ENSG00000110841	PPFIBP1	0	-0.291	SE
ENSG00000143549	TPM3	2.88658e-15	-0.291	SE
ENSG00000180229	HERC2P3	0.000400949	-0.291	SE
ENSG00000155657	TTN	5.0314e-06	-0.29	SE
ENSG00000144136	SLC20A1	0.000242748	-0.29	SE
ENSG00000101333	PLCB4	0.0063855	-0.29	SE
ENSG00000093167	LRRFIP2	2.95211e-06	-0.29	SE
ENSG00000130340	SNX9	1.81855e-12	-0.29	SE
ENSG00000156113	KCNMA1	0.000159805	-0.289	SE
ENSG00000155657	TTN	1.37943e-05	-0.288	SE
ENSG00000124831	LRRFIP1	7.35773e-10	-0.288	SE
ENSG00000164654	MIOS	2.28077e-06	-0.288	SE
ENSG00000198089	SFI1	0.000746684	-0.287	SE
ENSG00000003989	SLC7A2	0.0235854	-0.287	SE
ENSG00000082397	EPB41L3	4.48375e-11	-0.287	SE
ENSG00000168385	SEPTIN2	0.00915533	-0.287	SE
ENSG00000059588	TARBP1	2.78987e-05	-0.287	SE
ENSG00000198792	TMEM184B	1.23201e-11	-0.286	SE
ENSG00000215039	CD27-AS1	0.00993001	-0.286	SE
ENSG00000143995	MEIS1	2.05619e-11	-0.285	SE
ENSG00000006837	CDKL3	7.98842e-05	-0.282	SE
ENSG00000262879		7.39571e-07	-0.281	SE
ENSG00000033867	SLC4A7	1.15407e-09	-0.281	SE
ENSG00000084774	CAD	0.000486863	-0.281	SE
ENSG00000047932	GOPC	2.87087e-05	-0.281	SE
ENSG00000064042	LIMCH1	1.32673e-10	-0.28	SE
ENSG00000142798	HSPG2	0.00768344	-0.28	SE
ENSG00000104529	EEF1D	0.00029231	-0.28	SE
ENSG00000067560	RHOA	0.00131138	-0.28	SE
ENSG00000103852	TTC23	0.000190326	-0.279	SE
ENSG00000001631	KRIT1	0.000813015	-0.279	SE
ENSG00000177694	NAALADL2	0.0496312	-0.278	SE
ENSG00000182287	AP1S2	8.0813e-11	-0.278	SE
ENSG00000181381	DDX60L	1.06743e-06	-0.278	SE
ENSG00000124831	LRRFIP1	3.41949e-14	-0.276	SE
ENSG00000196924	FLNA	0	-0.276	SE
ENSG00000080503	SMARCA2	2.4912e-05	-0.276	SE
ENSG00000173040	EVC2	0.000489994	-0.276	SE
ENSG00000100077	GRK3	2.73544e-06	-0.275	SE
ENSG00000088367	EPB41L1	0.0101759	-0.275	SE
ENSG00000228409	CCT6P1	3.87389e-06	-0.275	SE
ENSG00000176155	CCDC57	0.000371842	-0.275	SE
ENSG00000165609	NUDT5	4.00028e-10	-0.274	SE
ENSG00000062370	ZNF112	1.16051e-05	-0.274	SE
ENSG00000131626	PPFIA1	6.66134e-16	-0.274	SE
ENSG00000005810	MYCBP2	1.93998e-07	-0.274	SE
ENSG00000069812	HES2	0.00938666	-0.273	SE
ENSG00000269313	MAGIX	0.0128438	-0.272	SE
ENSG00000187239	FNBP1	0.00132484	-0.272	SE
ENSG00000119688	ABCD4	2.13516e-10	-0.271	SE
ENSG00000170791	CHCHD7	2.39791e-05	-0.271	SE
ENSG00000073921	PICALM	0	-0.271	SE
ENSG00000149636	DSN1	1.00655e-06	-0.27	SE
ENSG00000160094	ZNF362	0.00287753	-0.27	SE
ENSG00000163138	PACRGL	0.018822	-0.269	SE
ENSG00000085978	ATG16L1	0.000470815	-0.269	SE
ENSG00000204843	DCTN1	0	-0.268	SE
ENSG00000149577	SIDT2	3.35571e-09	-0.268	SE
ENSG00000140374	ETFA	5.14752e-05	-0.267	SE
ENSG00000251602		0.000124146	-0.267	SE
ENSG00000139974	SLC38A6	2.99073e-07	-0.267	SE
ENSG00000198399	ITSN2	2.07878e-05	-0.267	SE
ENSG00000161912	ADCY10P1	0.0166921	-0.267	SE
ENSG00000173166	RAPH1	4.14288e-09	-0.267	SE
ENSG00000101974	ATP11C	1.87683e-12	-0.267	SE
ENSG00000107263	RAPGEF1	9.17855e-12	-0.267	SE
ENSG00000204604	ZNF468	0.000391136	-0.266	SE
ENSG00000142798	HSPG2	0.00241187	-0.266	SE
ENSG00000157036	EXOG	7.63022e-07	-0.266	SE
ENSG00000175575	PAAF1	0.000352694	-0.266	SE
ENSG00000259024	TVP23C-CDRT4	1.04845e-08	-0.266	SE
ENSG00000107263	RAPGEF1	2.54169e-10	-0.266	SE
ENSG00000142798	HSPG2	8.20631e-10	-0.265	SE
ENSG00000130023	ERMARD	4.64843e-07	-0.265	SE
ENSG00000079805	DNM2	6.36263e-09	-0.264	SE
ENSG00000132600	PRMT7	0.00153648	-0.264	SE
ENSG00000126456	IRF3	2.10975e-06	-0.264	SE
ENSG00000145349	CAMK2D	0	-0.264	SE
ENSG00000146147	MLIP	0.00286105	-0.264	SE
ENSG00000196151	WDSUB1	2.48254e-05	-0.264	SE
ENSG00000182534	MXRA7	0	-0.263	SE
ENSG00000163617	CCDC191	1.01522e-07	-0.263	SE
ENSG00000230487	PSMG3-AS1	2.25192e-05	-0.263	SE
ENSG00000035115	SH3YL1	0.0015765	-0.263	SE
ENSG00000186487	MYT1L	0.0199356	-0.263	SE
ENSG00000140987	ZSCAN32	0.0342796	-0.262	SE
ENSG00000112624	BICRAL	0.00502808	-0.262	SE
ENSG00000092841	MYL6	0.00121781	-0.262	SE
ENSG00000100280	AP1B1	1.06895e-05	-0.262	SE
ENSG00000179912	R3HDM2	8.77916e-06	-0.262	SE
ENSG00000131437	KIF3A	7.70116e-05	-0.262	SE
ENSG00000140750	ARHGAP17	0.00468947	-0.262	SE
ENSG00000163539	CLASP2	8.88178e-16	-0.261	SE
ENSG00000185485	SDHAP1	1.7247e-05	-0.261	SE
ENSG00000172954	LCLAT1	9.5101e-07	-0.261	SE
ENSG00000073921	PICALM	9.24372e-13	-0.261	SE
ENSG00000152784	PRDM8	3.99369e-12	-0.26	SE
ENSG00000271723	MROH7-TTC4	0.00518806	-0.26	SE
ENSG00000168385	SEPTIN2	1.88381e-09	-0.26	SE
ENSG00000141380	SS18	5.17495e-06	-0.26	SE
ENSG00000141569	TRIM65	1.37828e-06	-0.26	SE
ENSG00000170776	AKAP13	0.000189038	-0.259	SE
ENSG00000273136	NBPF26	0.0091107	-0.259	SE
ENSG00000101199	ARFGAP1	6.09214e-05	-0.259	SE
ENSG00000196961	AP2A1	1.34154e-11	-0.258	SE
ENSG00000138326	RPS24	0	-0.258	SE
ENSG00000095637	SORBS1	1.83385e-05	-0.258	SE
ENSG00000047849	MAP4	9.90501e-06	-0.257	SE
ENSG00000245937	LINC01184	0.00335281	-0.257	SE
ENSG00000184640	SEPTIN9	0.0170993	-0.256	SE
ENSG00000163110	PDLIM5	1.47657e-06	-0.256	SE
ENSG00000005243	COPZ2	0	-0.255	SE
ENSG00000163138	PACRGL	0.0213241	-0.255	SE
ENSG00000144824	PHLDB2	1.29631e-05	-0.255	SE
ENSG00000227398	KIF9-AS1	0.0488998	-0.255	SE
ENSG00000005243	COPZ2	5.45182e-11	-0.254	SE
ENSG00000187742	SECISBP2	0.029521	-0.254	SE
ENSG00000071054	MAP4K4	1.44329e-15	-0.254	SE
ENSG00000138162	TACC2	0.00297211	-0.254	SE
ENSG00000102309	PIN4	0	-0.254	SE
ENSG00000158987	RAPGEF6	5.29066e-11	-0.253	SE
ENSG00000124588	NQO2	0.00430214	-0.253	SE
ENSG00000128641	MYO1B	0	-0.253	SE
ENSG00000123415	SMUG1	0.0029682	-0.253	SE
ENSG00000155313	USP25	8.50314e-06	-0.252	SE
ENSG00000188130	MAPK12	0.000477804	-0.252	SE
ENSG00000115694	STK25	0.0322404	-0.252	SE
ENSG00000163939	PBRM1	3.36426e-06	-0.252	SE
ENSG00000163939	PBRM1	0.00176545	-0.252	SE
ENSG00000155657	TTN	1.4652e-06	-0.251	SE
ENSG00000163531	NFASC	0.000522574	-0.251	SE
ENSG00000168003	SLC3A2	0.00486181	-0.251	SE
ENSG00000163531	NFASC	1.06761e-06	-0.25	SE
ENSG00000173295	FAM86B3P	0.023526	-0.25	SE
ENSG00000108786	HSD17B1	0.000404064	-0.249	SE
ENSG00000162994	CLHC1	2.80706e-07	-0.249	SE
ENSG00000152683	SLC30A6	7.66592e-07	-0.249	SE
ENSG00000169855	ROBO1	0.00134858	-0.249	SE
ENSG00000131626	PPFIA1	7.3819e-07	-0.249	SE
ENSG00000115310	RTN4	0	-0.249	SE
ENSG00000186575	NF2	1.17327e-11	-0.248	SE
ENSG00000145362	ANK2	0	-0.248	SE
ENSG00000155657	TTN	0.0015481	-0.248	SE
ENSG00000151276	MAGI1	0.000597264	-0.248	SE
ENSG00000285756		0.0015233	-0.248	SE
ENSG00000196091	MYBPC1	3.43079e-07	-0.248	SE
ENSG00000146147	MLIP	5.99129e-05	-0.248	SE
ENSG00000160867	FGFR4	0.000639761	-0.248	SE
ENSG00000113163	CERT1	0	-0.248	SE
ENSG00000144034	TPRKB	0.000256065	-0.247	SE
ENSG00000130595	TNNT3	0	-0.247	SE
ENSG00000079393	DUSP13	4.02288e-06	-0.247	SE
ENSG00000114209	PDCD10	4.36745e-08	-0.247	SE
ENSG00000161265	U2AF1L4	0.00158153	-0.246	SE
ENSG00000126005	MMP24OS	0.0119961	-0.246	SE
ENSG00000162976	SLC66A3	6.0546e-05	-0.246	SE
ENSG00000171943	SRGAP2C	3.07232e-12	-0.246	SE
ENSG00000124831	LRRFIP1	6.4419e-10	-0.246	SE
ENSG00000166833	NAV2	0.00960688	-0.246	SE
ENSG00000081189	MEF2C	0.0292388	-0.246	SE
ENSG00000185947	ZNF267	0.000292675	-0.245	SE
ENSG00000103494	RPGRIP1L	0.0404757	-0.245	SE
ENSG00000111731	C2CD5	6.67742e-07	-0.245	SE
ENSG00000155657	TTN	3.22153e-08	-0.245	SE
ENSG00000180999	C1orf105	4.85909e-05	-0.245	SE
ENSG00000142856	ITGB3BP	1.55431e-15	-0.245	SE
ENSG00000168958	MFF	9.13523e-07	-0.245	SE
ENSG00000138443	ABI2	4.44089e-16	-0.244	SE
ENSG00000182473	EXOC7	0	-0.244	SE
ENSG00000135976	ANKRD36	0.00653528	-0.244	SE
ENSG00000144596	GRIP2	0.00254228	-0.243	SE
ENSG00000173402	DAG1	9.94617e-07	-0.242	SE
ENSG00000187609	EXD3	0.00941784	-0.242	SE
ENSG00000275131	PDE4DIPP2	2.27818e-13	-0.242	SE
ENSG00000270011	ZNF559-ZNF177	0.0199016	-0.241	SE
ENSG00000105204	DYRK1B	0.000729776	-0.241	SE
ENSG00000103091	WDR59	1.07431e-09	-0.241	SE
ENSG00000166262	FAM227B	0.000193584	-0.241	SE
ENSG00000148842	CNNM2	2.94927e-09	-0.241	SE
ENSG00000174600	CMKLR1	5.08846e-06	-0.241	SE
ENSG00000142798	HSPG2	0	-0.24	SE
ENSG00000244625	MIATNB	0.0475881	-0.239	SE
ENSG00000065882	TBC1D1	1.42664e-13	-0.239	SE
ENSG00000093167	LRRFIP2	0	-0.239	SE
ENSG00000138162	TACC2	0.000216822	-0.239	SE
ENSG00000196547	MAN2A2	0.00436293	-0.238	SE
ENSG00000184304	PRKD1	0.00169915	-0.238	SE
ENSG00000151835	SACS	1.38511e-12	-0.238	SE
ENSG00000168385	SEPTIN2	1.27993e-06	-0.238	SE
ENSG00000255248	MIR100HG	0.0160711	-0.238	SE
ENSG00000172244	C5orf34	0.00587517	-0.237	SE
ENSG00000136717	BIN1	1.34198e-06	-0.237	SE
ENSG00000255339		0.0189228	-0.237	SE
ENSG00000089159	PXN	6.48478e-09	-0.237	SE
ENSG00000174501	ANKRD36C	0.00361149	-0.236	SE
ENSG00000118961	LDAH	8.60311e-09	-0.236	SE
ENSG00000050405	LIMA1	0.000361572	-0.236	SE
ENSG00000050405	LIMA1	0.0446165	-0.236	SE
ENSG00000049769	PPP1R3F	7.49401e-14	-0.236	SE
ENSG00000255248	MIR100HG	9.92687e-05	-0.236	SE
ENSG00000089159	PXN	0.00029102	-0.236	SE
ENSG00000197343	ZNF655	0.033212	-0.235	SE
ENSG00000198794	SCAMP5	0.00986627	-0.235	SE
ENSG00000196756	SNHG17	0.00693339	-0.234	SE
ENSG00000185250	PPIL6	0.012953	-0.234	SE
ENSG00000132376	INPP5K	0.0241989	-0.234	SE
ENSG00000131437	KIF3A	0.00054056	-0.234	SE
ENSG00000128891	CCDC32	4.8609e-11	-0.234	SE
ENSG00000170525	PFKFB3	0.000422561	-0.234	SE
ENSG00000107745	MICU1	0.047808	-0.233	SE
ENSG00000065534	MYLK	0.0109533	-0.233	SE
ENSG00000155542	SETD9	0.00593119	-0.233	SE
ENSG00000285756		7.41366e-08	-0.233	SE
ENSG00000249859	PVT1	0.00025604	-0.233	SE
ENSG00000237489	C10orf143	0.0260748	-0.233	SE
ENSG00000151746	BICD1	2.52397e-05	-0.233	SE
ENSG00000263753	LINC00667	0.00400711	-0.232	SE
ENSG00000090487	SPG21	0.0446727	-0.232	SE
ENSG00000129116	PALLD	0	-0.232	SE
ENSG00000124831	LRRFIP1	0.00108053	-0.232	SE
ENSG00000127527	EPS15L1	0.00073562	-0.231	SE
ENSG00000138835	RGS3	0.000758846	-0.231	SE
ENSG00000107957	SH3PXD2A	3.03702e-05	-0.231	SE
ENSG00000130023	ERMARD	0.00158848	-0.23	SE
ENSG00000178234	GALNT11	1.73849e-05	-0.23	SE
ENSG00000176658	MYO1D	2.04593e-07	-0.229	SE
ENSG00000131165	CHMP1A	0.0026034	-0.229	SE
ENSG00000198363	ASPH	0	-0.229	SE
ENSG00000114956	DGUOK	9.90664e-07	-0.229	SE
ENSG00000277072	STAG3L2	6.84632e-08	-0.229	SE
ENSG00000167555	ZNF528	3.21974e-08	-0.228	SE
ENSG00000197321	SVIL	0.0163463	-0.228	SE
ENSG00000087470	DNM1L	1.58396e-12	-0.228	SE
ENSG00000134313	KIDINS220	1.02624e-05	-0.228	SE
ENSG00000148660	CAMK2G	3.43906e-06	-0.228	SE
ENSG00000145362	ANK2	1.22125e-15	-0.227	SE
ENSG00000121775	TMEM39B	5.25926e-08	-0.227	SE
ENSG00000125388	GRK4	2.81305e-05	-0.227	SE
ENSG00000010626	LRRC23	0.000158129	-0.227	SE
ENSG00000127527	EPS15L1	0.000247603	-0.226	SE
ENSG00000078319	PMS2P1	5.6617e-07	-0.226	SE
ENSG00000198707	CEP290	0.000813175	-0.226	SE
ENSG00000168385	SEPTIN2	6.7142e-05	-0.226	SE
ENSG00000263753	LINC00667	0.00240049	-0.225	SE
ENSG00000149929	HIRIP3	0.00149354	-0.225	SE
ENSG00000127603	MACF1	0	-0.225	SE
ENSG00000155657	TTN	0.00620452	-0.225	SE
ENSG00000079335	CDC14A	0.00322431	-0.225	SE
ENSG00000048991	R3HDM1	0.00038772	-0.225	SE
ENSG00000167393	PPP2R3B	0.00397476	-0.225	SE
ENSG00000153956	CACNA2D1	1.80502e-06	-0.225	SE
ENSG00000262879		0.00746138	-0.224	SE
ENSG00000124831	LRRFIP1	1.10709e-08	-0.224	SE
ENSG00000166169	POLL	4.15622e-08	-0.224	SE
ENSG00000006125	AP2B1	0	-0.223	SE
ENSG00000154553	PDLIM3	2.64302e-09	-0.223	SE
ENSG00000107745	MICU1	0	-0.223	SE
ENSG00000135541	AHI1	0.000550287	-0.223	SE
ENSG00000094975	SUCO	0	-0.223	SE
ENSG00000136383	ALPK3	3.05419e-08	-0.223	SE
ENSG00000010626	LRRC23	0.0176914	-0.223	SE
ENSG00000124214	STAU1	3.17468e-12	-0.222	SE
ENSG00000263753	LINC00667	0.00288304	-0.222	SE
ENSG00000105792	CFAP69	0.00176031	-0.222	SE
ENSG00000204681	GABBR1	5.23158e-07	-0.222	SE
ENSG00000223482	NUTM2A-AS1	0.00169013	-0.222	SE
ENSG00000263753	LINC00667	0.00112247	-0.221	SE
ENSG00000163374	YY1AP1	0.0212513	-0.221	SE
ENSG00000071054	MAP4K4	0	-0.221	SE
ENSG00000061938	TNK2	0.000174127	-0.221	SE
ENSG00000005893	LAMP2	0	-0.221	SE
ENSG00000111364	DDX55	0.000250526	-0.22	SE
ENSG00000228624	HDAC2-AS2	0.000387356	-0.219	SE
ENSG00000138688	KIAA1109	0.000311672	-0.219	SE
ENSG00000030304	MUSK	1.9096e-07	-0.219	SE
ENSG00000196295	GARS1-DT	0.00113961	-0.219	SE
ENSG00000177479	ARIH2	0.000703314	-0.219	SE
ENSG00000183091	NEB	2.89629e-07	-0.219	SE
ENSG00000158483	FAM86C1P	0.0250281	-0.219	SE
ENSG00000178104	PDE4DIP	0	-0.218	SE
ENSG00000093167	LRRFIP2	1.92069e-14	-0.218	SE
ENSG00000063601	MTMR1	1.82034e-09	-0.218	SE
ENSG00000123415	SMUG1	0.023079	-0.218	SE
ENSG00000134775	FHOD3	8.26813e-05	-0.217	SE
ENSG00000103502	CDIPT	1.26415e-07	-0.217	SE
ENSG00000135250	SRPK2	1.19373e-06	-0.217	SE
ENSG00000166147	FBN1	0	-0.216	SE
ENSG00000132549	VPS13B	0.000165049	-0.216	SE
ENSG00000147649	MTDH	5.74851e-07	-0.216	SE
ENSG00000187239	FNBP1	1.32353e-06	-0.216	SE
ENSG00000107263	RAPGEF1	5.46163e-12	-0.216	SE
ENSG00000142459	EVI5L	9.99201e-15	-0.216	SE
ENSG00000127325	BEST3	0.00582586	-0.216	SE
ENSG00000123352	SPATS2	8.88178e-16	-0.215	SE
ENSG00000088387	DOCK9	1.06988e-07	-0.215	SE
ENSG00000110076	NRXN2	0.0378662	-0.215	SE
ENSG00000148516	ZEB1	5.5228e-07	-0.215	SE
ENSG00000166169	POLL	1.28928e-07	-0.215	SE
ENSG00000111424	VDR	0.00847044	-0.215	SE
ENSG00000274211	SOCS7	0.00068283	-0.214	SE
ENSG00000137486	ARRB1	1.30773e-12	-0.214	SE
ENSG00000145362	ANK2	2.60189e-10	-0.214	SE
ENSG00000183963	SMTN	2.103e-06	-0.214	SE
ENSG00000128641	MYO1B	0	-0.214	SE
ENSG00000242759	LINC00882	0.0011493	-0.213	SE
ENSG00000143919	CAMKMT	0.00135589	-0.213	SE
ENSG00000133026	MYH10	1.33158e-06	-0.213	SE
ENSG00000120910	PPP3CC	0	-0.213	SE
ENSG00000203791	EEF1AKMT2	0.00084772	-0.213	SE
ENSG00000140945	CDH13	0.000930795	-0.212	SE
ENSG00000154553	PDLIM3	3.02931e-07	-0.212	SE
ENSG00000188001	TPRG1	5.45026e-08	-0.212	SE
ENSG00000148985	PGAP2	5.72611e-08	-0.212	SE
ENSG00000099875	MKNK2	0.00061886	-0.211	SE
ENSG00000108786	HSD17B1	6.60124e-07	-0.211	SE
ENSG00000185246	PRPF39	0.000179444	-0.211	SE
ENSG00000175203	DCTN2	1.41905e-08	-0.211	SE
ENSG00000017260	ATP2C1	0	-0.21	SE
ENSG00000143393	PI4KB	0.02077	-0.21	SE
ENSG00000146856	AGBL3	0.021023	-0.21	SE
ENSG00000183091	NEB	2.28539e-08	-0.21	SE
ENSG00000111424	VDR	0.00232496	-0.21	SE
ENSG00000090905	TNRC6A	1.58244e-06	-0.209	SE
ENSG00000151445	VIPAS39	3.97189e-05	-0.209	SE
ENSG00000176261	ZBTB8OS	3.27073e-05	-0.209	SE
ENSG00000242588		0.0420065	-0.209	SE
ENSG00000185482	STAC3	0.000227397	-0.209	SE
ENSG00000129353	SLC44A2	1.43552e-13	-0.208	SE
ENSG00000160293	VAV2	3.65856e-08	-0.208	SE
ENSG00000163138	PACRGL	0.000415443	-0.208	SE
ENSG00000172965	MIR4435-2HG	8.59707e-05	-0.208	SE
ENSG00000136536	MARCHF7	6.6299e-08	-0.208	SE
ENSG00000168385	SEPTIN2	1.78636e-08	-0.208	SE
ENSG00000158555	GDPD5	2.73583e-06	-0.208	SE
ENSG00000168813	ZNF507	0.00403457	-0.207	SE
ENSG00000174306	ZHX3	0.00561281	-0.207	SE
ENSG00000171469	ZNF561	0.046945	-0.207	SE
ENSG00000105341	DMAC2	1.81653e-10	-0.207	SE
ENSG00000074582	BCS1L	0.0154956	-0.207	SE
ENSG00000137601	NEK1	1.09351e-06	-0.206	SE
ENSG00000102078	SLC25A14	0.0217112	-0.206	SE
ENSG00000171466	ZNF562	0.0299139	-0.206	SE
ENSG00000204920	ZNF155	4.78531e-05	-0.206	SE
ENSG00000167601	AXL	9.49314e-11	-0.205	SE
ENSG00000154134	ROBO3	1.57941e-07	-0.205	SE
ENSG00000116237	ICMT	0.00412113	-0.205	SE
ENSG00000138078	PREPL	3.37076e-05	-0.205	SE
ENSG00000123066	MED13L	0.00140131	-0.205	SE
ENSG00000069020	MAST4	4.3584e-05	-0.204	SE
ENSG00000172965	MIR4435-2HG	1.66569e-05	-0.204	SE
ENSG00000106351	AGFG2	0.000502838	-0.204	SE
ENSG00000240344	PPIL3	0.0186262	-0.204	SE
ENSG00000003436	TFPI	0.000229035	-0.204	SE
ENSG00000223509		0.00477877	-0.203	SE
ENSG00000063761	ADCK1	0.0291764	-0.203	SE
ENSG00000164830	OXR1	9.87555e-08	-0.203	SE
ENSG00000178177	LCORL	0.0195503	-0.203	SE
ENSG00000055950	MRPL43	0.0164767	-0.203	SE
ENSG00000078674	PCM1	3.1065e-07	-0.203	SE
ENSG00000081189	MEF2C	0.0268645	-0.203	SE
ENSG00000196312	MFSD14C	0.018005	-0.203	SE
ENSG00000007168	PAFAH1B1	0.0220695	-0.202	SE
ENSG00000075413	MARK3	4.53231e-05	-0.202	SE
ENSG00000150456	EEF1AKMT1	9.35405e-07	-0.202	SE
ENSG00000198363	ASPH	0	-0.202	SE
ENSG00000164830	OXR1	4.46607e-11	-0.202	SE
ENSG00000078668	VDAC3	0	-0.202	SE
ENSG00000204604	ZNF468	3.86164e-05	-0.201	SE
ENSG00000068305	MEF2A	0	-0.201	SE
ENSG00000112759	SLC29A1	0.0245311	-0.201	SE
ENSG00000170242	USP47	1.16573e-14	-0.201	SE
ENSG00000286156	BMS1P23	0.0102185	-0.201	SE
ENSG00000136754	ABI1	5.29256e-07	-0.201	SE
ENSG00000154134	ROBO3	1.02541e-06	-0.2	SE
ENSG00000231607	DLEU2	0.000200595	-0.2	SE
ENSG00000130529	TRPM4	8.83446e-10	-0.199	SE
ENSG00000126858	RHOT1	0.000418602	-0.199	SE
ENSG00000166839	ANKDD1A	0.000669418	-0.199	SE
ENSG00000197321	SVIL	9.88098e-15	-0.199	SE
ENSG00000141385	AFG3L2	2.76945e-12	-0.199	SE
ENSG00000114439	BBX	2.8393e-07	-0.199	SE
ENSG00000135541	AHI1	0.0018191	-0.199	SE
ENSG00000140416	TPM1	0	-0.199	SE
ENSG00000196792	STRN3	0.000131213	-0.199	SE
ENSG00000134775	FHOD3	0.00328183	-0.198	SE
ENSG00000163939	PBRM1	0.00996577	-0.198	SE
ENSG00000147364	FBXO25	0.00161799	-0.198	SE
ENSG00000106771	TMEM245	0.0491294	-0.198	SE
ENSG00000177106	EPS8L2	0.0263657	-0.198	SE
ENSG00000169062	UPF3A	0.000206435	-0.197	SE
ENSG00000047849	MAP4	5.32907e-13	-0.197	SE
ENSG00000114416	FXR1	0	-0.197	SE
ENSG00000119725	ZNF410	3.62396e-05	-0.197	SE
ENSG00000160299	PCNT	0.0246475	-0.197	SE
ENSG00000182986	ZNF320	0.00518726	-0.197	SE
ENSG00000196547	MAN2A2	0.000302936	-0.196	SE
ENSG00000136717	BIN1	0.00119902	-0.196	SE
ENSG00000138798	EGF	0.0190299	-0.196	SE
ENSG00000054523	KIF1B	1.39381e-09	-0.196	SE
ENSG00000147421	HMBOX1	0.0311333	-0.196	SE
ENSG00000150093	ITGB1	9.17369e-06	-0.196	SE
ENSG00000095637	SORBS1	6.55387e-06	-0.196	SE
ENSG00000155657	TTN	1.3019e-09	-0.195	SE
ENSG00000143537	ADAM15	0.0285923	-0.195	SE
ENSG00000196295	GARS1-DT	2.77556e-15	-0.195	SE
ENSG00000068724	TTC7A	1.17717e-07	-0.195	SE
ENSG00000163939	PBRM1	0.014642	-0.195	SE
ENSG00000166579	NDEL1	6.85136e-10	-0.195	SE
ENSG00000064115	TM7SF3	0.000617607	-0.195	SE
ENSG00000198276	UCKL1	1.09055e-06	-0.194	SE
ENSG00000257621	PSMA3-AS1	0.00598308	-0.194	SE
ENSG00000010270	STARD3NL	0.01272	-0.194	SE
ENSG00000223508	RPL23AP53	0.0400152	-0.194	SE
ENSG00000164117	FBXO8	5.14199e-05	-0.194	SE
ENSG00000134769	DTNA	2.4556e-07	-0.194	SE
ENSG00000131080	EDA2R	0.000206788	-0.193	SE
ENSG00000286129		0.0409219	-0.193	SE
ENSG00000268362		0.0239028	-0.193	SE
ENSG00000177192	PUS1	0.000249527	-0.193	SE
ENSG00000266173	STRADA	3.77004e-05	-0.192	SE
ENSG00000109332	UBE2D3	0.00368212	-0.192	SE
ENSG00000048342	CC2D2A	0.0265009	-0.192	SE
ENSG00000183091	NEB	0.000813304	-0.192	SE
ENSG00000163939	PBRM1	2.66576e-05	-0.192	SE
ENSG00000166348	USP54	0.0469624	-0.192	SE
ENSG00000166387	PPFIBP2	0.00750109	-0.192	SE
ENSG00000118518	RNF146	2.0289e-07	-0.192	SE
ENSG00000182534	MXRA7	0	-0.191	SE
ENSG00000242759	LINC00882	0.000676146	-0.191	SE
ENSG00000239779	WBP1	0.0124594	-0.191	SE
ENSG00000166435	XRRA1	0.000198784	-0.191	SE
ENSG00000166169	POLL	0.00579385	-0.191	SE
ENSG00000073921	PICALM	1.44329e-15	-0.191	SE
ENSG00000139613	SMARCC2	1.84091e-07	-0.191	SE
ENSG00000058063	ATP11B	4.44089e-16	-0.19	SE
ENSG00000180376	CCDC66	0.000396453	-0.19	SE
ENSG00000197343	ZNF655	2.70854e-08	-0.19	SE
ENSG00000109323	MANBA	0.0379356	-0.19	SE
ENSG00000138347	MYPN	2.04572e-09	-0.19	SE
ENSG00000141127	PRPSAP2	2.42977e-06	-0.19	SE
ENSG00000001497	LAS1L	3.87063e-07	-0.19	SE
ENSG00000039319	ZFYVE16	0.00035205	-0.19	SE
ENSG00000168385	SEPTIN2	6.15155e-05	-0.19	SE
ENSG00000112787	FBRSL1	0.00523346	-0.19	SE
ENSG00000179406	LINC00174	0.000456375	-0.19	SE
ENSG00000100038	TOP3B	0.00185947	-0.189	SE
ENSG00000122257	RBBP6	0.0292379	-0.189	SE
ENSG00000128739	SNRPN	0.0339394	-0.189	SE
ENSG00000156345	CDK20	1.35837e-05	-0.189	SE
ENSG00000060762	MPC1	0.0472124	-0.189	SE
ENSG00000005889	ZFX	8.18376e-07	-0.189	SE
ENSG00000154309	DISP1	0.0288866	-0.188	SE
ENSG00000173662	TAS1R1	0.0003756	-0.188	SE
ENSG00000111237	VPS29	0.0325951	-0.188	SE
ENSG00000100731	PCNX1	0.00059788	-0.188	SE
ENSG00000157540	DYRK1A	0.0152756	-0.187	SE
ENSG00000149636	DSN1	3.94842e-07	-0.187	SE
ENSG00000131080	EDA2R	7.44293e-07	-0.187	SE
ENSG00000157224	CLDN12	0.0334465	-0.187	SE
ENSG00000100320	RBFOX2	0.000345828	-0.186	SE
ENSG00000113504	SLC12A7	1.28094e-08	-0.186	SE
ENSG00000069849	ATP1B3	0	-0.186	SE
ENSG00000170919	TPT1-AS1	0.005793	-0.186	SE
ENSG00000115414	FN1	0	-0.186	SE
ENSG00000168781	PPIP5K1	0.00755701	-0.185	SE
ENSG00000138675	FGF5	2.50586e-08	-0.185	SE
ENSG00000196428	TSC22D2	1.14939e-11	-0.185	SE
ENSG00000177409	SAMD9L	1.20975e-05	-0.185	SE
ENSG00000143537	ADAM15	7.00852e-05	-0.185	SE
ENSG00000156958	GALK2	0.0273868	-0.184	SE
ENSG00000059378	PARP12	2.43312e-08	-0.184	SE
ENSG00000155657	TTN	1.05773e-11	-0.184	SE
ENSG00000155657	TTN	0	-0.184	SE
ENSG00000058453	CROCC	3.53314e-06	-0.184	SE
ENSG00000070814	TCOF1	0.0136766	-0.184	SE
ENSG00000111907	TPD52L1	2.60211e-08	-0.184	SE
ENSG00000130985	UBA1	0.00172466	-0.184	SE
ENSG00000188559	RALGAPA2	0.00444048	-0.183	SE
ENSG00000151575	TEX9	0.0170098	-0.183	SE
ENSG00000129116	PALLD	1.11189e-06	-0.183	SE
ENSG00000154556	SORBS2	0.00206525	-0.183	SE
ENSG00000138193	PLCE1	4.18299e-12	-0.183	SE
ENSG00000177409	SAMD9L	6.09764e-06	-0.183	SE
ENSG00000183091	NEB	0.00133906	-0.183	SE
ENSG00000042088	TDP1	0.0118769	-0.183	SE
ENSG00000074800	ENO1	0	-0.183	SE
ENSG00000198814	GK	1.56944e-06	-0.183	SE
ENSG00000198208	RPS6KL1	0.0075151	-0.183	SE
ENSG00000213983	AP1G2	0.00434517	-0.182	SE
ENSG00000151445	VIPAS39	0.000139185	-0.182	SE
ENSG00000186364	NUDT17	9.9172e-05	-0.182	SE
ENSG00000066855	MTFR1	7.52348e-07	-0.182	SE
ENSG00000149311	ATM	6.82557e-05	-0.182	SE
ENSG00000215039	CD27-AS1	0.0499469	-0.182	SE
ENSG00000155657	TTN	0	-0.181	SE
ENSG00000250222		0.0353042	-0.181	SE
ENSG00000197746	PSAP	0	-0.181	SE
ENSG00000122705	CLTA	0	-0.181	SE
ENSG00000148660	CAMK2G	0.00231842	-0.181	SE
ENSG00000106078	COBL	0.00101078	-0.181	SE
ENSG00000048342	CC2D2A	0.0390253	-0.181	SE
ENSG00000124831	LRRFIP1	0.000162833	-0.181	SE
ENSG00000138376	BARD1	0.0291034	-0.181	SE
ENSG00000116604	MEF2D	6.59269e-06	-0.181	SE
ENSG00000136854	STXBP1	0.0360317	-0.181	SE
ENSG00000121067	SPOP	6.75418e-05	-0.18	SE
ENSG00000156345	CDK20	0.00160967	-0.18	SE
ENSG00000119522	DENND1A	0.0455708	-0.18	SE
ENSG00000213468	FIRRE	0.0277054	-0.18	SE
ENSG00000114670	NEK11	0.00670798	-0.18	SE
ENSG00000179818	PCBP1-AS1	0.0156615	-0.18	SE
ENSG00000166167	BTRC	8.39491e-11	-0.18	SE
ENSG00000136754	ABI1	2.04295e-09	-0.18	SE
ENSG00000165983	PTER	0.0266274	-0.18	SE
ENSG00000111424	VDR	0.00568597	-0.18	SE
ENSG00000173482	PTPRM	6.2617e-09	-0.179	SE
ENSG00000163635	ATXN7	0.000214004	-0.179	SE
ENSG00000048028	USP28	0.00287365	-0.179	SE
ENSG00000148660	CAMK2G	4.18665e-13	-0.179	SE
ENSG00000144674	GOLGA4	0.000838574	-0.179	SE
ENSG00000168004	PLAAT5	0.0319119	-0.179	SE
ENSG00000245958	SEPTIN7P14	0.0423624	-0.179	SE
ENSG00000167377	ZNF23	0.000985024	-0.178	SE
ENSG00000167491	GATAD2A	0.0467036	-0.178	SE
ENSG00000120656	TAF12	7.07321e-09	-0.178	SE
ENSG00000117385	P3H1	1.23416e-07	-0.178	SE
ENSG00000213799	ZNF845	0.021746	-0.178	SE
ENSG00000196531	NACA	6.66134e-16	-0.178	SE
ENSG00000065882	TBC1D1	6.76577e-10	-0.177	SE
ENSG00000082438	COBLL1	0.0256906	-0.177	SE
ENSG00000152683	SLC30A6	0.00215991	-0.177	SE
ENSG00000145416	MARCHF1	0.0116222	-0.177	SE
ENSG00000106772	PRUNE2	0.00164878	-0.177	SE
ENSG00000031823	RANBP3	0.0356757	-0.176	SE
ENSG00000090905	TNRC6A	1.17166e-08	-0.176	SE
ENSG00000157326	DHRS4	0.00202546	-0.176	SE
ENSG00000186001	LRCH3	1.24345e-13	-0.176	SE
ENSG00000188747	NOXA1	0.0133242	-0.176	SE
ENSG00000010803	SCMH1	0.0278656	-0.176	SE
ENSG00000171603	CLSTN1	5.9725e-06	-0.176	SE
ENSG00000130595	TNNT3	0.000206401	-0.176	SE
ENSG00000074054	CLASP1	1.11022e-16	-0.176	SE
ENSG00000119707	RBM25	0.0156239	-0.176	SE
ENSG00000006634	DBF4	0.0010694	-0.176	SE
ENSG00000196123	KIAA0895L	1.09612e-08	-0.176	SE
ENSG00000173210	ABLIM3	6.82713e-10	-0.176	SE
ENSG00000196535	MYO18A	0.00767314	-0.175	SE
ENSG00000185596	WASH3P	0.000121319	-0.175	SE
ENSG00000132780	NASP	1.51901e-05	-0.175	SE
ENSG00000111731	C2CD5	0.000107738	-0.175	SE
ENSG00000102385	DRP2	1.13516e-05	-0.175	SE
ENSG00000118194	TNNT2	1.53889e-08	-0.175	SE
ENSG00000172965	MIR4435-2HG	0.000265843	-0.175	SE
ENSG00000159658	EFCAB14	0	-0.175	SE
ENSG00000288558	DUS4L-BCAP29	0.000106146	-0.175	SE
ENSG00000140650	PMM2	3.76355e-06	-0.174	SE
ENSG00000260565	ERVK13-1	1.09227e-06	-0.174	SE
ENSG00000155657	TTN	0	-0.174	SE
ENSG00000181666	ZNF875	0.00239123	-0.174	SE
ENSG00000177409	SAMD9L	4.12555e-05	-0.174	SE
ENSG00000054523	KIF1B	0.00338983	-0.174	SE
ENSG00000255248	MIR100HG	0.000272833	-0.174	SE
ENSG00000095637	SORBS1	0.00239511	-0.174	SE
ENSG00000109083	IFT20	0.000386982	-0.173	SE
ENSG00000185596	WASH3P	4.82088e-06	-0.173	SE
ENSG00000172795	DCP2	0.0115386	-0.173	SE
ENSG00000054282	SDCCAG8	0.0147832	-0.173	SE
ENSG00000052795	FNIP2	4.55191e-15	-0.173	SE
ENSG00000165795	NDRG2	0.000584273	-0.172	SE
ENSG00000079277	MKNK1	7.77895e-05	-0.172	SE
ENSG00000115935	WIPF1	0.00218612	-0.172	SE
ENSG00000138071	ACTR2	0	-0.172	SE
ENSG00000117143	UAP1	0.000237778	-0.172	SE
ENSG00000204685	STARD7-AS1	0.00050263	-0.172	SE
ENSG00000089159	PXN	0.000113384	-0.172	SE
ENSG00000139624	CERS5	5.11725e-07	-0.172	SE
ENSG00000197056	ZMYM1	0.00108479	-0.171	SE
ENSG00000145349	CAMK2D	2.09499e-13	-0.171	SE
ENSG00000149294	NCAM1	8.88178e-16	-0.171	SE
ENSG00000118518	RNF146	1.42436e-06	-0.171	SE
ENSG00000139974	SLC38A6	0.000655346	-0.17	SE
ENSG00000113648	MACROH2A1	0	-0.17	SE
ENSG00000143537	ADAM15	0.000758735	-0.17	SE
ENSG00000197694	SPTAN1	2.59e-08	-0.17	SE
ENSG00000101639	CEP192	2.00578e-05	-0.169	SE
ENSG00000181938	GINS3	0.0226416	-0.169	SE
ENSG00000141956	PRDM15	0.00190443	-0.169	SE
ENSG00000114127	XRN1	0.0249043	-0.169	SE
ENSG00000126106	TMEM53	0.00139032	-0.169	SE
ENSG00000101333	PLCB4	0.0062127	-0.169	SE
ENSG00000127081	ZNF484	0.000585851	-0.169	SE
ENSG00000115977	AAK1	0.00637776	-0.169	SE
ENSG00000131023	LATS1	0.0152039	-0.169	SE
ENSG00000148057	IDNK	0.00471443	-0.169	SE
ENSG00000076984	MAP2K7	0.00111675	-0.169	SE
ENSG00000121310	ECHDC2	8.95928e-05	-0.169	SE
ENSG00000116731	PRDM2	0.0395913	-0.168	SE
ENSG00000137075	RNF38	0.0322752	-0.168	SE
ENSG00000187953	PMS2CL	4.16481e-11	-0.168	SE
ENSG00000108953	YWHAE	0	-0.167	SE
ENSG00000138606	SHF	0.000323224	-0.167	SE
ENSG00000075413	MARK3	1.47792e-11	-0.167	SE
ENSG00000204054	LINC00963	0.00288739	-0.167	SE
ENSG00000105136	ZNF419	1.94628e-05	-0.167	SE
ENSG00000153317	ASAP1	1.16621e-11	-0.167	SE
ENSG00000136854	STXBP1	0.000601306	-0.167	SE
ENSG00000149294	NCAM1	0.00271537	-0.167	SE
ENSG00000122884	P4HA1	2.5058e-06	-0.167	SE
ENSG00000176593		1.27696e-05	-0.166	SE
ENSG00000155657	TTN	4.44089e-16	-0.166	SE
ENSG00000143164	DCAF6	0.000146961	-0.166	SE
ENSG00000172508	CARNS1	0.0268856	-0.166	SE
ENSG00000172508	CARNS1	0.0263099	-0.166	SE
ENSG00000188917	TRMT2B	0.0113944	-0.166	SE
ENSG00000182263	FIGN	3.62524e-07	-0.166	SE
ENSG00000198431	TXNRD1	0.00372202	-0.166	SE
ENSG00000181481	RNF135	0.0005431	-0.165	SE
ENSG00000155657	TTN	6.81732e-12	-0.165	SE
ENSG00000075651	PLD1	0.00148575	-0.165	SE
ENSG00000216937	CCDC7	9.41e-06	-0.165	SE
ENSG00000073921	PICALM	0.0153803	-0.165	SE
ENSG00000215039	CD27-AS1	0.00987649	-0.165	SE
ENSG00000106070	GRB10	0.00921152	-0.164	SE
ENSG00000228794	LINC01128	1.9329e-05	-0.164	SE
ENSG00000173230	GOLGB1	3.03402e-05	-0.164	SE
ENSG00000104290	FZD3	8.56102e-05	-0.164	SE
ENSG00000107186	MPDZ	4.62378e-07	-0.164	SE
ENSG00000196914	ARHGEF12	0	-0.164	SE
ENSG00000135537	AFG1L	0.0230323	-0.163	SE
ENSG00000157193	LRP8	0.00418958	-0.163	SE
ENSG00000198939	ZFP2	0.0448674	-0.163	SE
ENSG00000204054	LINC00963	0.000706877	-0.163	SE
ENSG00000196652	ZKSCAN5	0.00693531	-0.163	SE
ENSG00000080345	RIF1	8.60099e-09	-0.163	SE
ENSG00000224051	CPTP	0.00409689	-0.163	SE
ENSG00000241769	LINC00893	5.54716e-06	-0.163	SE
ENSG00000149294	NCAM1	0.016194	-0.163	SE
ENSG00000198276	UCKL1	0.000278012	-0.162	SE
ENSG00000288009		0.00211485	-0.162	SE
ENSG00000154380	ENAH	0	-0.162	SE
ENSG00000124831	LRRFIP1	0	-0.162	SE
ENSG00000234741	GAS5	6.57758e-05	-0.162	SE
ENSG00000115459	ELMOD3	0.0480024	-0.162	SE
ENSG00000107669	ATE1	0.0190215	-0.162	SE
ENSG00000088727	KIF9	0.0469812	-0.161	SE
ENSG00000106701	FSD1L	2.73248e-06	-0.161	SE
ENSG00000110274	CEP164	2.90617e-08	-0.161	SE
ENSG00000125648	SLC25A23	0.0243292	-0.16	SE
ENSG00000102897	LYRM1	0.0281654	-0.16	SE
ENSG00000198752	CDC42BPB	6.58286e-09	-0.16	SE
ENSG00000104731	KLHDC4	0.00155735	-0.16	SE
ENSG00000111731	C2CD5	3.49615e-05	-0.16	SE
ENSG00000196369	SRGAP2B	0.0101998	-0.16	SE
ENSG00000162591	MEGF6	5.10894e-08	-0.16	SE
ENSG00000183091	NEB	0.042483	-0.16	SE
ENSG00000205581	HMGN1	0.00044139	-0.16	SE
ENSG00000182986	ZNF320	0.00300189	-0.16	SE
ENSG00000198467	TPM2	0	-0.16	SE
ENSG00000187109	NAP1L1	0.0135463	-0.16	SE
ENSG00000166260	COX11	0.00401597	-0.159	SE
ENSG00000260565	ERVK13-1	6.59574e-07	-0.159	SE
ENSG00000196712	NF1	9.48839e-06	-0.159	SE
ENSG00000162086	ZNF75A	0.0255613	-0.159	SE
ENSG00000109265	CRACD	0.0051242	-0.159	SE
ENSG00000151092	NGLY1	2.62405e-05	-0.159	SE
ENSG00000168237	GLYCTK	0.000417078	-0.159	SE
ENSG00000148803	FUOM	9.60252e-09	-0.159	SE
ENSG00000079156	OSBPL6	0.00627558	-0.158	SE
ENSG00000183091	NEB	0.00346913	-0.158	SE
ENSG00000093167	LRRFIP2	1.85962e-13	-0.158	SE
ENSG00000179818	PCBP1-AS1	3.72359e-05	-0.158	SE
ENSG00000157654	PALM2AKAP2	4.60551e-09	-0.158	SE
ENSG00000115414	FN1	5.05784e-07	-0.158	SE
ENSG00000168936	TMEM129	0.00429781	-0.157	SE
ENSG00000109686	SH3D19	0.0207684	-0.157	SE
ENSG00000152601	MBNL1	1.61999e-07	-0.157	SE
ENSG00000102893	PHKB	2.64126e-09	-0.156	SE
ENSG00000068615	REEP1	3.85686e-08	-0.156	SE
ENSG00000164654	MIOS	0.00430678	-0.156	SE
ENSG00000054523	KIF1B	5.10893e-05	-0.156	SE
ENSG00000029363	BCLAF1	0.0108687	-0.156	SE
ENSG00000213047	DENND1B	0.00061524	-0.156	SE
ENSG00000129559	NEDD8	0.00353618	-0.155	SE
ENSG00000105443	CYTH2	3.9968e-15	-0.155	SE
ENSG00000228794	LINC01128	4.53302e-05	-0.155	SE
ENSG00000164506	STXBP5	8.73568e-12	-0.155	SE
ENSG00000124831	LRRFIP1	1.77636e-15	-0.155	SE
ENSG00000124831	LRRFIP1	1.37002e-13	-0.155	SE
ENSG00000165660	ABRAXAS2	0.00854827	-0.155	SE
ENSG00000110514	MADD	0.000488184	-0.155	SE
ENSG00000166532	RIMKLB	3.15098e-09	-0.155	SE
ENSG00000136104	RNASEH2B	0.0102938	-0.155	SE
ENSG00000121417	ZNF211	0.000289453	-0.154	SE
ENSG00000179029	TMEM107	0.0336997	-0.154	SE
ENSG00000059145	UNKL	0.0397573	-0.154	SE
ENSG00000155744	FAM126B	0.025037	-0.154	SE
ENSG00000155657	TTN	1.30388e-08	-0.154	SE
ENSG00000084636	COL16A1	0.00142901	-0.154	SE
ENSG00000132912	DCTN4	0.000158533	-0.154	SE
ENSG00000120910	PPP3CC	1.33798e-06	-0.154	SE
ENSG00000023191	RNH1	0.0115099	-0.154	SE
ENSG00000157540	DYRK1A	0.00217371	-0.153	SE
ENSG00000101294	HM13	9.85774e-06	-0.153	SE
ENSG00000196670	ZFP62	0.01351	-0.153	SE
ENSG00000005100	DHX33	0.00956778	-0.153	SE
ENSG00000187742	SECISBP2	0.00201129	-0.153	SE
ENSG00000173402	DAG1	0.000361324	-0.153	SE
ENSG00000143164	DCAF6	1.76492e-05	-0.153	SE
ENSG00000172965	MIR4435-2HG	0.0245766	-0.153	SE
ENSG00000168137	SETD5	0.0466357	-0.153	SE
ENSG00000173210	ABLIM3	2.77556e-15	-0.153	SE
ENSG00000197619	ZNF615	0.0183616	-0.152	SE
ENSG00000126858	RHOT1	0.000878696	-0.152	SE
ENSG00000163092	XIRP2	0.00402102	-0.152	SE
ENSG00000082805	ERC1	0.00702158	-0.152	SE
ENSG00000154175	ABI3BP	0.0196434	-0.152	SE
ENSG00000116731	PRDM2	0.049323	-0.152	SE
ENSG00000118418	HMGN3	2.2655e-07	-0.152	SE
ENSG00000137501	SYTL2	0.0446588	-0.152	SE
ENSG00000126858	RHOT1	3.93112e-07	-0.151	SE
ENSG00000121067	SPOP	1.72493e-05	-0.151	SE
ENSG00000109756	RAPGEF2	0.0145269	-0.151	SE
ENSG00000118961	LDAH	4.18782e-08	-0.151	SE
ENSG00000039319	ZFYVE16	0.00848871	-0.151	SE
ENSG00000124831	LRRFIP1	7.25962e-08	-0.151	SE
ENSG00000071054	MAP4K4	0	-0.15	SE
ENSG00000131748	STARD3	1.92145e-07	-0.15	SE
ENSG00000168958	MFF	0.00212467	-0.15	SE
ENSG00000139746	RBM26	7.18929e-07	-0.15	SE
ENSG00000183605	SFXN4	3.09652e-05	-0.15	SE
ENSG00000141376	BCAS3	0.000278631	-0.15	SE
ENSG00000100330	MTMR3	1.2039e-09	-0.149	SE
ENSG00000130402	ACTN4	0	-0.149	SE
ENSG00000091157	WDR7	6.05133e-05	-0.149	SE
ENSG00000169062	UPF3A	0.00426286	-0.149	SE
ENSG00000099998	GGT5	5.18843e-06	-0.149	SE
ENSG00000214548	MEG3	1.9194e-10	-0.149	SE
ENSG00000124831	LRRFIP1	3.46868e-06	-0.149	SE
ENSG00000163939	PBRM1	0.0022328	-0.149	SE
ENSG00000123066	MED13L	0.000169343	-0.149	SE
ENSG00000074657	ZNF532	0.000572208	-0.148	SE
ENSG00000181031	RPH3AL	7.33964e-07	-0.148	SE
ENSG00000088543	C3orf18	0.0256773	-0.148	SE
ENSG00000011376	LARS2	0.000275897	-0.148	SE
ENSG00000100330	MTMR3	1.69655e-05	-0.147	SE
ENSG00000081665	ZNF506	0.0330017	-0.147	SE
ENSG00000196535	MYO18A	0	-0.147	SE
ENSG00000155329	ZCCHC10	0.0218571	-0.147	SE
ENSG00000225746	MEG8	7.11554e-06	-0.147	SE
ENSG00000205643	CDPF1	0.000583955	-0.147	SE
ENSG00000143537	ADAM15	0.00390029	-0.147	SE
ENSG00000157191	NECAP2	7.17565e-06	-0.147	SE
ENSG00000197321	SVIL	1.11022e-16	-0.146	SE
ENSG00000181458	TMEM45A	0.00157505	-0.146	SE
ENSG00000164088	PPM1M	2.36073e-08	-0.146	SE
ENSG00000079308	TNS1	1.43673e-08	-0.146	SE
ENSG00000138193	PLCE1	1.88486e-11	-0.146	SE
ENSG00000124831	LRRFIP1	0.049569	-0.146	SE
ENSG00000145725	PPIP5K2	2.53519e-05	-0.146	SE
ENSG00000165948	IFI27L1	0	-0.146	SE
ENSG00000073921	PICALM	0.000140686	-0.146	SE
ENSG00000005810	MYCBP2	0.0065663	-0.146	SE
ENSG00000145362	ANK2	3.40708e-09	-0.145	SE
ENSG00000154175	ABI3BP	0.0369745	-0.145	SE
ENSG00000173226	IQCB1	2.88372e-05	-0.145	SE
ENSG00000130595	TNNT3	0	-0.145	SE
ENSG00000134490	TMEM241	2.25646e-06	-0.145	SE
ENSG00000172765	TMCC1	0.0269229	-0.145	SE
ENSG00000286156	BMS1P23	0.0338236	-0.145	SE
ENSG00000166225	FRS2	0.0107526	-0.145	SE
ENSG00000166387	PPFIBP2	0.00265144	-0.145	SE
ENSG00000173442	EHBP1L1	9.24725e-08	-0.145	SE
ENSG00000148814	LRRC27	0.00457343	-0.144	SE
ENSG00000140262	TCF12	8.32667e-15	-0.144	SE
ENSG00000171163	ZNF692	3.1693e-06	-0.144	SE
ENSG00000143164	DCAF6	3.25101e-11	-0.144	SE
ENSG00000161647	MPP3	0.000926885	-0.144	SE
ENSG00000130595	TNNT3	0.00115323	-0.144	SE
ENSG00000138380	CARF	0.00716381	-0.144	SE
ENSG00000072609	CHFR	1.8275e-05	-0.144	SE
ENSG00000116679	IVNS1ABP	1.23235e-14	-0.144	SE
ENSG00000163697	APBB2	5.82501e-09	-0.144	SE
ENSG00000110002	VWA5A	0.00342647	-0.144	SE
ENSG00000138326	RPS24	0	-0.144	SE
ENSG00000151474	FRMD4A	3.55862e-08	-0.144	SE
ENSG00000125447	GGA3	0.000786627	-0.143	SE
ENSG00000138834	MAPK8IP3	4.24772e-06	-0.143	SE
ENSG00000261553		3.81639e-06	-0.143	SE
ENSG00000105792	CFAP69	0.0127457	-0.143	SE
ENSG00000229180		0.00199823	-0.143	SE
ENSG00000132535	DLG4	3.68801e-08	-0.143	SE
ENSG00000163931	TKT	4.58888e-12	-0.143	SE
ENSG00000131238	PPT1	3.00531e-10	-0.143	SE
ENSG00000121864	ZNF639	0.000165358	-0.143	SE
ENSG00000116132	PRRX1	0.000228298	-0.143	SE
ENSG00000172965	MIR4435-2HG	0.0337901	-0.143	SE
ENSG00000122545	SEPTIN7	0.002848	-0.143	SE
ENSG00000205581	HMGN1	0.00281789	-0.143	SE
ENSG00000175182	FAM131A	0.0101422	-0.143	SE
ENSG00000149187	CELF1	3.88136e-07	-0.143	SE
ENSG00000125844	RRBP1	0.000168368	-0.142	SE
ENSG00000100320	RBFOX2	1.4526e-10	-0.142	SE
ENSG00000144935	TRPC1	0.000256115	-0.142	SE
ENSG00000173744	AGFG1	4.28312e-07	-0.142	SE
ENSG00000205643	CDPF1	0.000835096	-0.142	SE
ENSG00000128641	MYO1B	0	-0.142	SE
ENSG00000205054	LINC01121	0.00380602	-0.142	SE
ENSG00000187239	FNBP1	0.0196316	-0.142	SE
ENSG00000011451	WIZ	0.00175138	-0.141	SE
ENSG00000141447	OSBPL1A	8.51019e-07	-0.141	SE
ENSG00000143727	ACP1	0.000473458	-0.141	SE
ENSG00000165948	IFI27L1	0.00187426	-0.141	SE
ENSG00000135424	ITGA7	1.11022e-16	-0.141	SE
ENSG00000133318	RTN3	0	-0.141	SE
ENSG00000154556	SORBS2	9.72549e-05	-0.14	SE
ENSG00000229180		0.00118099	-0.14	SE
ENSG00000144040	SFXN5	0.00163346	-0.14	SE
ENSG00000157379	DHRS1	1.47884e-09	-0.14	SE
ENSG00000196923	PDLIM7	1.89614e-10	-0.14	SE
ENSG00000164659	ELAPOR2	0.000170959	-0.14	SE
ENSG00000198722	UNC13B	0.00211379	-0.14	SE
ENSG00000162814	SPATA17	5.7026e-05	-0.139	SE
ENSG00000114098	ARMC8	0.000334822	-0.139	SE
ENSG00000124762	CDKN1A	0.0336232	-0.139	SE
ENSG00000162591	MEGF6	0.0233773	-0.139	SE
ENSG00000011021	CLCN6	0.00761485	-0.139	SE
ENSG00000067225	PKM	0	-0.139	SE
ENSG00000135636	DYSF	0	-0.139	SE
ENSG00000124831	LRRFIP1	2.0125e-06	-0.139	SE
ENSG00000166169	POLL	0.00115703	-0.139	SE
ENSG00000132141	CCT6B	0.0467009	-0.139	SE
ENSG00000163110	PDLIM5	0	-0.138	SE
ENSG00000131374	TBC1D5	0.000139917	-0.138	SE
ENSG00000117859	OSBPL9	1.89929e-05	-0.138	SE
ENSG00000163684	RPP14	0.0134993	-0.138	SE
ENSG00000196091	MYBPC1	0.0325981	-0.138	SE
ENSG00000146147	MLIP	1.01172e-06	-0.138	SE
ENSG00000156504	PABIR2	8.80431e-07	-0.138	SE
ENSG00000205581	HMGN1	0.000184368	-0.138	SE
ENSG00000149294	NCAM1	1.13276e-05	-0.138	SE
ENSG00000196531	NACA	1.64626e-06	-0.138	SE
ENSG00000139323	POC1B	1.75279e-06	-0.138	SE
ENSG00000112200	ZNF451	0.000499632	-0.138	SE
ENSG00000038427	VCAN	0.0297826	-0.137	SE
ENSG00000073331	ALPK1	3.1037e-05	-0.137	SE
ENSG00000124570	SERPINB6	5.42967e-10	-0.137	SE
ENSG00000117481	NSUN4	0.00628403	-0.137	SE
ENSG00000129295	LRRC6	0.0248448	-0.137	SE
ENSG00000122545	SEPTIN7	0.0049008	-0.137	SE
ENSG00000165138	ANKS6	0.0119937	-0.137	SE
ENSG00000166452	AKIP1	3.25778e-06	-0.137	SE
ENSG00000151150	ANK3	9.88025e-05	-0.137	SE
ENSG00000260565	ERVK13-1	3.55328e-07	-0.136	SE
ENSG00000080823	MOK	0.0494178	-0.136	SE
ENSG00000144559	TAMM41	6.02012e-08	-0.136	SE
ENSG00000172456	FGGY	2.51405e-07	-0.136	SE
ENSG00000138101	DTNB	0.00033135	-0.136	SE
ENSG00000162910	MRPL55	0.0298933	-0.136	SE
ENSG00000223482	NUTM2A-AS1	8.44479e-08	-0.136	SE
ENSG00000244754	N4BP2L2	0.015783	-0.136	SE
ENSG00000046651	OFD1	0.0129098	-0.136	SE
ENSG00000132541	RIDA	0.00365264	-0.136	SE
ENSG00000132541	RIDA	0.0024459	-0.136	SE
ENSG00000111271	ACAD10	0.00430359	-0.136	SE
ENSG00000274211	SOCS7	0.00113492	-0.135	SE
ENSG00000204120	GIGYF2	0.00619761	-0.135	SE
ENSG00000103540	CCP110	0.0170996	-0.135	SE
ENSG00000111224	PARP11	0.0157336	-0.135	SE
ENSG00000079393	DUSP13	0.000153261	-0.135	SE
ENSG00000205763	RP9P	0.0265364	-0.135	SE
ENSG00000154889	MPPE1	4.29559e-07	-0.134	SE
ENSG00000116922	C1orf109	0.000270708	-0.134	SE
ENSG00000124831	LRRFIP1	5.61745e-05	-0.134	SE
ENSG00000112319	EYA4	0.0419756	-0.134	SE
ENSG00000198707	CEP290	5.34603e-07	-0.133	SE
ENSG00000228794	LINC01128	0.0460999	-0.133	SE
ENSG00000144559	TAMM41	0.0214597	-0.133	SE
ENSG00000157349	DDX19B	0.0225097	-0.133	SE
ENSG00000061273	HDAC7	0.0136757	-0.133	SE
ENSG00000196295	GARS1-DT	1.08425e-05	-0.133	SE
ENSG00000081377	CDC14B	0.0112903	-0.133	SE
ENSG00000089159	PXN	0.00502736	-0.133	SE
ENSG00000136754	ABI1	0.00139191	-0.133	SE
ENSG00000228315	GUSBP11	0.00901973	-0.132	SE
ENSG00000005243	COPZ2	4.57491e-09	-0.132	SE
ENSG00000114416	FXR1	0	-0.132	SE
ENSG00000102309	PIN4	0	-0.132	SE
ENSG00000108946	PRKAR1A	0.0135298	-0.132	SE
ENSG00000107679	PLEKHA1	1.84634e-09	-0.132	SE
ENSG00000067798	NAV3	5.6898e-05	-0.132	SE
ENSG00000151135	TMEM263	0.000275884	-0.132	SE
ENSG00000275066	SYNRG	2.0249e-08	-0.132	SE
ENSG00000134775	FHOD3	1.86601e-11	-0.131	SE
ENSG00000213066	CEP43	0.0363334	-0.131	SE
ENSG00000069424	KCNAB2	0.0145845	-0.131	SE
ENSG00000177565	TBL1XR1	9.8515e-08	-0.131	SE
ENSG00000063854	HAGH	1.88738e-15	-0.131	SE
ENSG00000197798	FAM118B	5.55679e-06	-0.131	SE
ENSG00000105559	PLEKHA4	0.000271828	-0.13	SE
ENSG00000088833	NSFL1C	0.00652284	-0.13	SE
ENSG00000182095	TNRC18	2.10051e-05	-0.13	SE
ENSG00000166435	XRRA1	0.00101821	-0.13	SE
ENSG00000196531	NACA	2.39095e-06	-0.13	SE
ENSG00000141198	TOM1L1	2.55891e-05	-0.129	SE
ENSG00000173230	GOLGB1	2.17185e-06	-0.129	SE
ENSG00000151276	MAGI1	0.00348909	-0.129	SE
ENSG00000167110	GOLGA2	3.40769e-05	-0.129	SE
ENSG00000004866	ST7	2.29454e-08	-0.129	SE
ENSG00000155368	DBI	0.0109524	-0.129	SE
ENSG00000168958	MFF	3.06323e-10	-0.129	SE
ENSG00000122490	SLC66A2	0.00287751	-0.129	SE
ENSG00000137073	UBAP2	0.00209108	-0.129	SE
ENSG00000175224	ATG13	0.0142607	-0.129	SE
ENSG00000175029	CTBP2	0.0202587	-0.129	SE
ENSG00000274211	SOCS7	7.62554e-06	-0.128	SE
ENSG00000138606	SHF	0.00161329	-0.128	SE
ENSG00000112651	MRPL2	1.64852e-05	-0.128	SE
ENSG00000177034	MTX3	0.00187771	-0.128	SE
ENSG00000168734	PKIG	0.00106973	-0.128	SE
ENSG00000122507	BBS9	0.018539	-0.128	SE
ENSG00000120802	TMPO	7.81265e-06	-0.128	SE
ENSG00000184939	ZFP90	0.000561778	-0.128	SE
ENSG00000149294	NCAM1	7.28229e-06	-0.128	SE
ENSG00000173210	ABLIM3	1.75952e-08	-0.128	SE
ENSG00000101745	ANKRD12	7.34087e-08	-0.127	SE
ENSG00000145362	ANK2	0	-0.127	SE
ENSG00000144741	SLC25A26	1.02555e-06	-0.127	SE
ENSG00000143742	SRP9	0.000345108	-0.127	SE
ENSG00000058272	PPP1R12A	2.97246e-05	-0.127	SE
ENSG00000142949	PTPRF	0.027698	-0.127	SE
ENSG00000117410	ATP6V0B	4.53444e-06	-0.127	SE
ENSG00000125458	NT5C	2.45703e-05	-0.127	SE
ENSG00000139793	MBNL2	0.00339553	-0.127	SE
ENSG00000151240	DIP2C	0.0360148	-0.126	SE
ENSG00000187510	PLEKHG7	0.01465	-0.126	SE
ENSG00000138757	G3BP2	0.000967867	-0.126	SE
ENSG00000171033	PKIA	4.89717e-10	-0.126	SE
ENSG00000138316	ADAMTS14	0.00136476	-0.126	SE
ENSG00000197857	ZNF44	0.0355588	-0.126	SE
ENSG00000214135		0.0192077	-0.125	SE
ENSG00000184489	PTP4A3	0.000241977	-0.125	SE
ENSG00000072803	FBXW11	0.00574176	-0.125	SE
ENSG00000239779	WBP1	2.7379e-09	-0.125	SE
ENSG00000090006	LTBP4	0.0466983	-0.125	SE
ENSG00000101844	ATG4A	6.41192e-08	-0.124	SE
ENSG00000124570	SERPINB6	0	-0.124	SE
ENSG00000009780	FAM76A	0.00445949	-0.124	SE
ENSG00000099998	GGT5	7.53484e-07	-0.124	SE
ENSG00000108021	TASOR2	1.47751e-07	-0.124	SE
ENSG00000279457	WASH9P	0.0111387	-0.124	SE
ENSG00000226210	WASH8P	1.75565e-08	-0.124	SE
ENSG00000139428	MMAB	2.81287e-07	-0.124	SE
ENSG00000090905	TNRC6A	0.0298742	-0.123	SE
ENSG00000185507	IRF7	0.0321054	-0.123	SE
ENSG00000154556	SORBS2	0.0450828	-0.123	SE
ENSG00000079277	MKNK1	5.66051e-09	-0.123	SE
ENSG00000130595	TNNT3	1.74469e-05	-0.123	SE
ENSG00000248124	RRN3P1	0.00281386	-0.123	SE
ENSG00000105552	BCAT2	1.18342e-07	-0.122	SE
ENSG00000073008	PVR	0.00145556	-0.122	SE
ENSG00000101417	PXMP4	0.0177883	-0.122	SE
ENSG00000131148	EMC8	2.68674e-14	-0.122	SE
ENSG00000185215	TNFAIP2	0.000124109	-0.122	SE
ENSG00000196182	STK40	0.0458343	-0.122	SE
ENSG00000244242	IFITM10	2.21529e-05	-0.122	SE
ENSG00000178922	HYI	0.00704983	-0.122	SE
ENSG00000110880	CORO1C	3.4861e-14	-0.122	SE
ENSG00000154328	NEIL2	0.00964573	-0.122	SE
ENSG00000196123	KIAA0895L	0.0386553	-0.122	SE
ENSG00000128739	SNRPN	0.00741703	-0.121	SE
ENSG00000131503	ANKHD1	0.000242831	-0.121	SE
ENSG00000221978	CCNL2	0.00824035	-0.121	SE
ENSG00000163507	CIP2A	0.000193936	-0.121	SE
ENSG00000187024	PTRH1	0.00296394	-0.121	SE
ENSG00000189046	ALKBH2	0.00848502	-0.121	SE
ENSG00000164548	TRA2A	0.0115032	-0.121	SE
ENSG00000115504	EHBP1	4.68657e-06	-0.121	SE
ENSG00000102312	PORCN	0.0011694	-0.121	SE
ENSG00000089597	GANAB	1.0992e-06	-0.121	SE
ENSG00000075407	ZNF37A	7.53131e-07	-0.121	SE
ENSG00000139116	KIF21A	0.0242753	-0.121	SE
ENSG00000125457	MIF4GD	0.0003884	-0.121	SE
ENSG00000087076	HSD17B14	5.57951e-06	-0.12	SE
ENSG00000169371	SNUPN	0.00092448	-0.12	SE
ENSG00000168952	STXBP6	0.00813101	-0.12	SE
ENSG00000164327	RICTOR	0.0265559	-0.12	SE
ENSG00000180329	CCDC43	0.000362003	-0.12	SE
ENSG00000082126	MPP4	0.000110274	-0.12	SE
ENSG00000168172	HOOK3	0.000539336	-0.12	SE
ENSG00000114209	PDCD10	0.00386011	-0.12	SE
ENSG00000185482	STAC3	0.000158895	-0.12	SE
ENSG00000145088	EAF2	4.18898e-05	-0.119	SE
ENSG00000155324	GRAMD2B	2.59944e-08	-0.119	SE
ENSG00000153560	UBP1	0.00135454	-0.119	SE
ENSG00000134759	ELP2	0	-0.119	SE
ENSG00000138078	PREPL	0.00363095	-0.119	SE
ENSG00000117143	UAP1	2.81868e-07	-0.119	SE
ENSG00000111237	VPS29	5.94685e-10	-0.119	SE
ENSG00000152601	MBNL1	0.0015019	-0.119	SE
ENSG00000033030	ZCCHC8	0.0302392	-0.119	SE
ENSG00000278540	ACACA	0.021718	-0.118	SE
ENSG00000107929	LARP4B	4.24215e-06	-0.118	SE
ENSG00000119231	SENP5	1.24056e-06	-0.118	SE
ENSG00000106459	NRF1	0.00336392	-0.118	SE
ENSG00000144824	PHLDB2	0.0469605	-0.118	SE
ENSG00000138380	CARF	0.00533835	-0.118	SE
ENSG00000196924	FLNA	1.16827e-08	-0.118	SE
ENSG00000275832	ARHGAP23	1.62557e-08	-0.117	SE
ENSG00000100614	PPM1A	2.12766e-05	-0.117	SE
ENSG00000066933	MYO9A	0.00883585	-0.117	SE
ENSG00000111912	NCOA7	1.15825e-06	-0.117	SE
ENSG00000168385	SEPTIN2	0.00197763	-0.117	SE
ENSG00000115392	FANCL	8.6776e-08	-0.117	SE
ENSG00000134769	DTNA	0.00118025	-0.117	SE
ENSG00000186174	BCL9L	0.0176511	-0.117	SE
ENSG00000141644	MBD1	7.4051e-08	-0.116	SE
ENSG00000174652	ZNF266	3.08269e-07	-0.116	SE
ENSG00000198853	RUSC2	1.03813e-10	-0.116	SE
ENSG00000137992	DBT	0.0114366	-0.116	SE
ENSG00000164114	MAP9	0.000394399	-0.116	SE
ENSG00000183091	NEB	1.08039e-09	-0.116	SE
ENSG00000170632	ARMC10	0.0015677	-0.116	SE
ENSG00000179818	PCBP1-AS1	0.00369376	-0.116	SE
ENSG00000087077	TRIP6	7.07474e-05	-0.116	SE
ENSG00000078124	ACER3	0.000282053	-0.116	SE
ENSG00000084234	APLP2	0.000691159	-0.116	SE
ENSG00000050426	LETMD1	0.0316627	-0.116	SE
ENSG00000267106	ZNF561-AS1	0.0257019	-0.115	SE
ENSG00000126858	RHOT1	0.0426326	-0.115	SE
ENSG00000085644	ZNF213	0.0216968	-0.115	SE
ENSG00000104093	DMXL2	0.020277	-0.115	SE
ENSG00000257621	PSMA3-AS1	0.00155103	-0.115	SE
ENSG00000154556	SORBS2	0.0246631	-0.115	SE
ENSG00000267575		0.0282841	-0.115	SE
ENSG00000142208	AKT1	2.82342e-05	-0.115	SE
ENSG00000115020	PIKFYVE	0.000172486	-0.115	SE
ENSG00000117010	ZNF684	1.49497e-06	-0.115	SE
ENSG00000196387	ZNF140	7.52374e-05	-0.115	SE
ENSG00000152061	RABGAP1L	0.00835107	-0.115	SE
ENSG00000010244	ZNF207	0	-0.115	SE
ENSG00000204344	STK19	0.00335163	-0.115	SE
ENSG00000111907	TPD52L1	1.5032e-08	-0.115	SE
ENSG00000204520	MICA	0.000116471	-0.115	SE
ENSG00000131018	SYNE1	0.000150717	-0.115	SE
ENSG00000179818	PCBP1-AS1	0.000756552	-0.115	SE
ENSG00000119487	MAPKAP1	0.000804689	-0.115	SE
ENSG00000133114	GPALPP1	0.0226516	-0.115	SE
ENSG00000186815	TPCN1	0.000157265	-0.115	SE
ENSG00000005810	MYCBP2	0.033097	-0.115	SE
ENSG00000176894	PXMP2	5.8566e-05	-0.114	SE
ENSG00000113597	TRAPPC13	0.000190172	-0.114	SE
ENSG00000143416	SELENBP1	0.00017382	-0.114	SE
ENSG00000136098	NEK3	0.00630653	-0.114	SE
ENSG00000182362	YBEY	8.15273e-07	-0.114	SE
ENSG00000048991	R3HDM1	0.00480456	-0.114	SE
ENSG00000183091	NEB	8.69417e-09	-0.114	SE
ENSG00000099204	ABLIM1	4.89741e-06	-0.114	SE
ENSG00000102312	PORCN	0.000224424	-0.114	SE
ENSG00000249859	PVT1	0.00431939	-0.114	SE
ENSG00000181396	OGFOD3	0.00427746	-0.114	SE
ENSG00000198561	CTNND1	7.12026e-10	-0.114	SE
ENSG00000095574	IKZF5	0.00890194	-0.114	SE
ENSG00000000419	DPM1	0.00970501	-0.113	SE
ENSG00000157426	AASDH	0.025507	-0.113	SE
ENSG00000114346	ECT2	0.0295778	-0.113	SE
ENSG00000159592	GPBP1L1	2.5557e-05	-0.113	SE
ENSG00000103657	HERC1	1.4927e-07	-0.113	SE
ENSG00000110200	ANAPC15	0.000654603	-0.113	SE
ENSG00000166295	ANAPC16	0.0279912	-0.113	SE
ENSG00000083097	DOP1A	0.00987822	-0.113	SE
ENSG00000145604	SKP2	0.00144622	-0.112	SE
ENSG00000109680	TBC1D19	0.000101295	-0.112	SE
ENSG00000165801	ARHGEF40	0.000937611	-0.112	SE
ENSG00000144040	SFXN5	0.00551227	-0.112	SE
ENSG00000188917	TRMT2B	0.00031155	-0.112	SE
ENSG00000122367	LDB3	0.0113418	-0.112	SE
ENSG00000151090	THRB	0.0410473	-0.112	SE
ENSG00000135124	P2RX4	0.0454699	-0.112	SE
ENSG00000239382	ALKBH6	0.0232844	-0.111	SE
ENSG00000103852	TTC23	9.46092e-05	-0.111	SE
ENSG00000155324	GRAMD2B	0.00565889	-0.111	SE
ENSG00000173926	MARCHF3	5.44055e-08	-0.111	SE
ENSG00000162430	SELENON	9.80155e-05	-0.111	SE
ENSG00000155657	TTN	0.00940997	-0.111	SE
ENSG00000136717	BIN1	1.07607e-11	-0.111	SE
ENSG00000114779	ABHD14B	0.000498655	-0.111	SE
ENSG00000164615	CAMLG	0.00606167	-0.111	SE
ENSG00000135930	EIF4E2	0.00329335	-0.111	SE
ENSG00000166435	XRRA1	0.000908123	-0.111	SE
ENSG00000115275	MOGS	1.48252e-07	-0.111	SE
ENSG00000165948	IFI27L1	1.43195e-08	-0.111	SE
ENSG00000255248	MIR100HG	0.00334152	-0.111	SE
ENSG00000149187	CELF1	2.97835e-05	-0.111	SE
ENSG00000258366	RTEL1	0.000134997	-0.11	SE
ENSG00000154898	CCDC144CP	0.00829629	-0.11	SE
ENSG00000130779	CLIP1	8.68864e-07	-0.11	SE
ENSG00000163138	PACRGL	0.00488249	-0.11	SE
ENSG00000165240	ATP7A	0.00649867	-0.11	SE
ENSG00000205643	CDPF1	0.000554099	-0.11	SE
ENSG00000149657	LSM14B	6.55032e-15	-0.11	SE
ENSG00000173611	SCAI	0.0343252	-0.11	SE
ENSG00000109685	NSD2	0.0139638	-0.11	SE
ENSG00000111271	ACAD10	0.00784591	-0.11	SE
ENSG00000071564	TCF3	0.00272703	-0.11	SE
ENSG00000102897	LYRM1	0.0351701	-0.109	SE
ENSG00000167705	RILP	0.000803107	-0.109	SE
ENSG00000127603	MACF1	0	-0.109	SE
ENSG00000138738	PRDM5	0.0243939	-0.109	SE
ENSG00000144283	PKP4	5.1894e-11	-0.109	SE
ENSG00000144445	KANSL1L	0.0052959	-0.109	SE
ENSG00000136643	RPS6KC1	0.000181612	-0.109	SE
ENSG00000172765	TMCC1	0.04707	-0.109	SE
ENSG00000128595	CALU	0	-0.109	SE
ENSG00000179950	PUF60	2.51107e-06	-0.109	SE
ENSG00000161956	SENP3	0.00671722	-0.108	SE
ENSG00000138606	SHF	0.00795807	-0.108	SE
ENSG00000100445	SDR39U1	0.00586623	-0.108	SE
ENSG00000163964	PIGX	0.0173554	-0.108	SE
ENSG00000060339	CCAR1	1.01521e-10	-0.108	SE
ENSG00000172965	MIR4435-2HG	0.0318159	-0.108	SE
ENSG00000068615	REEP1	7.14319e-11	-0.108	SE
ENSG00000115970	THADA	0.000402367	-0.108	SE
ENSG00000091129	NRCAM	3.252e-08	-0.108	SE
ENSG00000167081	PBX3	9.43315e-08	-0.108	SE
ENSG00000081248	CACNA1S	0.000272207	-0.108	SE
ENSG00000205758	CRYZL1	0.00600055	-0.108	SE
ENSG00000115593	SMYD1	0.000892064	-0.107	SE
ENSG00000106692	FKTN	0.0124594	-0.107	SE
ENSG00000169241	SLC50A1	0.000123123	-0.107	SE
ENSG00000141552	ANAPC11	1.22349e-09	-0.107	SE
ENSG00000160310	PRMT2	2.76298e-05	-0.107	SE
ENSG00000054277	OPN3	7.11118e-06	-0.107	SE
ENSG00000168530	MYL1	0.00081618	-0.107	SE
ENSG00000187676	B3GLCT	0.0196191	-0.107	SE
ENSG00000122741	DCAF10	4.97504e-06	-0.107	SE
ENSG00000075303	SLC25A40	0.0322454	-0.107	SE
ENSG00000160570	DEDD2	0.0491641	-0.106	SE
ENSG00000269476		0.000121812	-0.106	SE
ENSG00000005243	COPZ2	2.11558e-08	-0.106	SE
ENSG00000196367	TRRAP	0.00780147	-0.106	SE
ENSG00000115760	BIRC6	0.000198206	-0.106	SE
ENSG00000106692	FKTN	0.0324709	-0.106	SE
ENSG00000113649	TCERG1	0.0196444	-0.106	SE
ENSG00000118194	TNNT2	1.44598e-06	-0.106	SE
ENSG00000214548	MEG3	0.0214215	-0.106	SE
ENSG00000124588	NQO2	5.80695e-05	-0.106	SE
ENSG00000143207	COP1	0.000863175	-0.106	SE
ENSG00000166295	ANAPC16	0.00142056	-0.106	SE
ENSG00000163832	ELP6	0.0128548	-0.106	SE
ENSG00000115970	THADA	0.000700742	-0.106	SE
ENSG00000168237	GLYCTK	0.0102869	-0.106	SE
ENSG00000256591		0.00349141	-0.106	SE
ENSG00000095637	SORBS1	0.00409068	-0.106	SE
ENSG00000188130	MAPK12	0.000266397	-0.105	SE
ENSG00000174306	ZHX3	0.0364018	-0.105	SE
ENSG00000085644	ZNF213	0.0198851	-0.105	SE
ENSG00000073712	FERMT2	0.00677508	-0.105	SE
ENSG00000139974	SLC38A6	0.0314302	-0.105	SE
ENSG00000176894	PXMP2	6.24508e-06	-0.105	SE
ENSG00000101811	CSTF2	0.00969699	-0.105	SE
ENSG00000107758	PPP3CB	2.08902e-06	-0.105	SE
ENSG00000135541	AHI1	0.00448045	-0.105	SE
ENSG00000138347	MYPN	0.00862185	-0.105	SE
ENSG00000170919	TPT1-AS1	0.0139421	-0.105	SE
ENSG00000161203	AP2M1	0	-0.105	SE
ENSG00000165948	IFI27L1	3.61622e-12	-0.105	SE
ENSG00000127616	SMARCA4	0.0337794	-0.104	SE
ENSG00000168803	ADAL	0.000355619	-0.104	SE
ENSG00000138592	USP8	0.00323169	-0.104	SE
ENSG00000112983	BRD8	0.000144657	-0.104	SE
ENSG00000026297	RNASET2	0.00978656	-0.104	SE
ENSG00000135250	SRPK2	2.73948e-10	-0.104	SE
ENSG00000243406	MRPS31P5	0.0171358	-0.104	SE
ENSG00000198453	ZNF568	0.00506077	-0.103	SE
ENSG00000250571	GLI4	0.0204684	-0.103	SE
ENSG00000135083	CCNJL	0.00139522	-0.103	SE
ENSG00000119185	ITGB1BP1	4.90959e-05	-0.103	SE
ENSG00000151116	UEVLD	0.000240348	-0.103	SE
ENSG00000152556	PFKM	0	-0.103	SE
ENSG00000133104	SPART	0.0427908	-0.103	SE
ENSG00000168502	MTCL1	0.0458137	-0.102	SE
ENSG00000140987	ZSCAN32	0.00275441	-0.102	SE
ENSG00000166734	GOLM2	0.000256519	-0.102	SE
ENSG00000198513	ATL1	0.0444761	-0.102	SE
ENSG00000100461	RBM23	9.4591e-13	-0.102	SE
ENSG00000168487	BMP1	1.37568e-07	-0.102	SE
ENSG00000072609	CHFR	9.45949e-07	-0.102	SE
ENSG00000152601	MBNL1	0	-0.102	SE
ENSG00000106772	PRUNE2	2.10669e-06	-0.102	SE
ENSG00000101654	RNMT	0.000169503	-0.101	SE
ENSG00000109083	IFT20	0.0191463	-0.101	SE
ENSG00000100445	SDR39U1	0.00571266	-0.101	SE
ENSG00000090615	GOLGA3	0.000917392	-0.101	SE
ENSG00000126777	KTN1	4.90716e-07	-0.101	SE
ENSG00000109756	RAPGEF2	2.13173e-06	-0.101	SE
ENSG00000124570	SERPINB6	6.06325e-07	-0.101	SE
ENSG00000135541	AHI1	0.0283068	-0.101	SE
ENSG00000143398	PIP5K1A	0.00118851	-0.101	SE
ENSG00000164615	CAMLG	0.000776618	-0.101	SE
ENSG00000119004	CYP20A1	6.64706e-05	-0.101	SE
ENSG00000184007	PTP4A2	0.000626319	-0.101	SE
ENSG00000148985	PGAP2	0.00774921	-0.101	SE
ENSG00000129696	TTI2	3.97783e-05	-0.101	SE
ENSG00000198795	ZNF521	4.81849e-06	-0.101	SE
ENSG00000100241	SBF1	8.9192e-09	-0.1	SE
ENSG00000104957	CCDC130	0.0258914	-0.1	SE
ENSG00000177045	SIX5	0.000735259	-0.1	SE
ENSG00000105072	C19orf44	0.0141371	-0.1	SE
ENSG00000105223	PLD3	1.12996e-05	-0.1	SE
ENSG00000138435	CHRNA1	3.61293e-05	-0.1	SE
ENSG00000114993	RTKN	0.00926475	-0.1	SE
ENSG00000158156	XKR8	0.0206355	-0.1	SE
ENSG00000172965	MIR4435-2HG	0.000170246	-0.1	SE
ENSG00000112576	CCND3	5.11774e-07	-0.1	SE
ENSG00000175470	PPP2R2D	0.00125954	-0.1	SE
ENSG00000111424	VDR	0.00721925	-0.1	SE
ENSG00000114062	UBE3A	0.00471674	0.1	SE
ENSG00000165506	DNAAF2	0.0487726	0.1	SE
ENSG00000106070	GRB10	0.0282606	0.1	SE
ENSG00000086062	B4GALT1	0.010786	0.1	SE
ENSG00000138798	EGF	0.000336346	0.1	SE
ENSG00000049541	RFC2	0.00831472	0.1	SE
ENSG00000163071	SPATA18	7.06183e-05	0.1	SE
ENSG00000182362	YBEY	0.00410531	0.1	SE
ENSG00000175662	TOM1L2	1.72995e-07	0.1	SE
ENSG00000119231	SENP5	0.021033	0.101	SE
ENSG00000095906	NUBP2	0.000168715	0.101	SE
ENSG00000116285	ERRFI1	0.00150605	0.101	SE
ENSG00000168118	RAB4A	0.024932	0.101	SE
ENSG00000123106	CCDC91	4.75618e-07	0.101	SE
ENSG00000115504	EHBP1	9.71841e-06	0.101	SE
ENSG00000169826	CSGALNACT2	0.00387488	0.101	SE
ENSG00000127952	STYXL1	0.00145622	0.101	SE
ENSG00000005801	ZNF195	1.77279e-05	0.101	SE
ENSG00000151743	AMN1	0.0079752	0.101	SE
ENSG00000028203	VEZT	3.3364e-07	0.101	SE
ENSG00000138777	PPA2	0.0229765	0.101	SE
ENSG00000188559	RALGAPA2	0.0134614	0.102	SE
ENSG00000269893	SNHG8	0.0142268	0.102	SE
ENSG00000145833	DDX46	0.00257556	0.102	SE
ENSG00000257698	GIHCG	0.0266483	0.102	SE
ENSG00000030304	MUSK	2.67619e-05	0.102	SE
ENSG00000104218	CSPP1	9.30519e-05	0.102	SE
ENSG00000143479	DYRK3	0.04067	0.102	SE
ENSG00000046653	GPM6B	4.70375e-05	0.102	SE
ENSG00000134982	APC	3.85568e-06	0.102	SE
ENSG00000130600	H19	0	0.102	SE
ENSG00000074266	EED	1.8047e-08	0.102	SE
ENSG00000142920	AZIN2	0.0253348	0.102	SE
ENSG00000170889	RPS9	0.00514408	0.103	SE
ENSG00000137842	TMEM62	0.000393847	0.103	SE
ENSG00000119685	TTLL5	6.40575e-07	0.103	SE
ENSG00000186642	PDE2A	0.0400786	0.103	SE
ENSG00000204387	SNHG32	2.44249e-15	0.103	SE
ENSG00000178053	MLF1	0.000299269	0.103	SE
ENSG00000124356	STAMBP	0.00124813	0.103	SE
ENSG00000106603	COA1	4.18478e-07	0.103	SE
ENSG00000175893	ZDHHC21	0.00188585	0.103	SE
ENSG00000103381	CPPED1	0.00209335	0.104	SE
ENSG00000166797	CIAO2A	0.000593037	0.104	SE
ENSG00000204120	GIGYF2	0.00319112	0.104	SE
ENSG00000204427	ABHD16A	0.0125816	0.104	SE
ENSG00000168509	HJV	0.00719133	0.104	SE
ENSG00000247572	CKMT2-AS1	0.000307681	0.104	SE
ENSG00000144744	UBA3	3.95459e-08	0.104	SE
ENSG00000158985	CDC42SE2	0.000214858	0.104	SE
ENSG00000051825	MPHOSPH9	0.00362691	0.104	SE
ENSG00000138777	PPA2	0.000493949	0.104	SE
ENSG00000105655	ISYNA1	0.000220166	0.105	SE
ENSG00000127483	HP1BP3	0.00120732	0.105	SE
ENSG00000121289	CEP89	0.0361339	0.105	SE
ENSG00000166526	ZNF3	0.00228648	0.105	SE
ENSG00000154710	RABGEF1	2.44838e-05	0.105	SE
ENSG00000085871	MGST2	3.81765e-09	0.105	SE
ENSG00000143393	PI4KB	5.77481e-05	0.105	SE
ENSG00000100296	THOC5	0.0346923	0.105	SE
ENSG00000157954	WIPI2	4.78451e-11	0.105	SE
ENSG00000259431	THTPA	0.0265184	0.105	SE
ENSG00000123146	ADGRE5	0.00210629	0.106	SE
ENSG00000157106	SMG1	0.00130779	0.106	SE
ENSG00000228495	LINC01013	0.0476388	0.106	SE
ENSG00000198625	MDM4	0.0216244	0.106	SE
ENSG00000109680	TBC1D19	0.0390071	0.106	SE
ENSG00000183963	SMTN	0.000656499	0.106	SE
ENSG00000042317	SPATA7	0.000178067	0.106	SE
ENSG00000100532	CGRRF1	0.00376098	0.106	SE
ENSG00000148120	AOPEP	0.000698997	0.106	SE
ENSG00000197372	ZNF675	0.00315199	0.107	SE
ENSG00000077157	PPP1R12B	0.0132145	0.107	SE
ENSG00000275052	PPP4R3B	0.0217336	0.107	SE
ENSG00000180902	D2HGDH	0.000695548	0.107	SE
ENSG00000119328	ABITRAM	0.00115249	0.107	SE
ENSG00000108854	SMURF2	0.0365747	0.107	SE
ENSG00000182667	NTM	0.000597723	0.107	SE
ENSG00000141644	MBD1	0.0119537	0.108	SE
ENSG00000170390	DCLK2	7.68607e-13	0.108	SE
ENSG00000172053	QARS1	0.00810165	0.108	SE
ENSG00000173706	HEG1	0.0185253	0.108	SE
ENSG00000132716	DCAF8	0.0226652	0.108	SE
ENSG00000121957	GPSM2	0.00102896	0.108	SE
ENSG00000214783	POLR2J4	0.00839102	0.108	SE
ENSG00000104228	TRIM35	0.000690753	0.108	SE
ENSG00000066084	DIP2B	0.00219839	0.108	SE
ENSG00000120647	CCDC77	0.00102904	0.108	SE
ENSG00000128694	OSGEPL1	0.000908605	0.109	SE
ENSG00000204580	DDR1	7.60522e-05	0.109	SE
ENSG00000136717	BIN1	0.00129511	0.109	SE
ENSG00000198917	SPOUT1	0.0166328	0.109	SE
ENSG00000226688	ENTPD1-AS1	0.0031237	0.109	SE
ENSG00000160801	PTH1R	2.04014e-06	0.109	SE
ENSG00000138688	KIAA1109	1.04775e-06	0.109	SE
ENSG00000077254	USP33	0.00804168	0.109	SE
ENSG00000115486	GGCX	5.73864e-07	0.109	SE
ENSG00000147852	VLDLR	2.03373e-07	0.109	SE
ENSG00000167323	STIM1	4.36549e-05	0.109	SE
ENSG00000213096	ZNF254	7.6904e-05	0.11	SE
ENSG00000101751	POLI	2.56437e-05	0.11	SE
ENSG00000105053	VRK3	0.0210792	0.11	SE
ENSG00000140995	DEF8	0.00615987	0.11	SE
ENSG00000197555	SIPA1L1	9.21177e-05	0.11	SE
ENSG00000206560	ANKRD28	0.00460505	0.11	SE
ENSG00000150593	PDCD4	6.60465e-10	0.11	SE
ENSG00000073331	ALPK1	0.00197285	0.11	SE
ENSG00000010810	FYN	0.00599614	0.11	SE
ENSG00000151503	NCAPD3	0.00829862	0.11	SE
ENSG00000143494	VASH2	0.0105577	0.11	SE
ENSG00000149231	CCDC82	4.57061e-06	0.11	SE
ENSG00000196295	GARS1-DT	0.00084754	0.11	SE
ENSG00000253729	PRKDC	1.82765e-05	0.11	SE
ENSG00000171988	JMJD1C	0.00310633	0.11	SE
ENSG00000136936	XPA	0.00726242	0.11	SE
ENSG00000130714	POMT1	0.000814624	0.11	SE
ENSG00000135437	RDH5	0.0454578	0.11	SE
ENSG00000204852	TCTN1	5.78889e-07	0.11	SE
ENSG00000112763	BTN2A1	0.00026046	0.11	SE
ENSG00000145331	TRMT10A	5.72682e-07	0.111	SE
ENSG00000065882	TBC1D1	0.00985768	0.111	SE
ENSG00000154175	ABI3BP	0.0285187	0.111	SE
ENSG00000103064	SLC7A6	0.000132761	0.111	SE
ENSG00000100142	POLR2F	0.000311068	0.111	SE
ENSG00000117308	GALE	0.00109067	0.111	SE
ENSG00000121964	GTDC1	0.00900621	0.111	SE
ENSG00000162409	PRKAA2	0.000218616	0.111	SE
ENSG00000152683	SLC30A6	0.000758867	0.111	SE
ENSG00000172594	SMPDL3A	0.000209021	0.111	SE
ENSG00000161813	LARP4	2.22112e-06	0.111	SE
ENSG00000114268	PFKFB4	2.5953e-07	0.111	SE
ENSG00000157657	ZNF618	0.00312112	0.111	SE
ENSG00000186104	CYP2R1	0.00145392	0.111	SE
ENSG00000100225	FBXO7	0.00208227	0.111	SE
ENSG00000185515	BRCC3	1.39847e-08	0.111	SE
ENSG00000132970	WASF3	6.03239e-08	0.111	SE
ENSG00000141644	MBD1	0.00935455	0.112	SE
ENSG00000260807	CEROX1	0.000426384	0.112	SE
ENSG00000180964	TCEAL8	9.29645e-08	0.112	SE
ENSG00000170581	STAT2	0.0377405	0.112	SE
ENSG00000203667	COX20	0.00015536	0.112	SE
ENSG00000183963	SMTN	2.60614e-06	0.112	SE
ENSG00000182973	CNOT10	1.06189e-07	0.112	SE
ENSG00000127081	ZNF484	0.00251922	0.112	SE
ENSG00000164162	ANAPC10	0.00726774	0.112	SE
ENSG00000071564	TCF3	5.04798e-05	0.112	SE
ENSG00000080845	DLGAP4	0.0015332	0.113	SE
ENSG00000140105	WARS1	1.7846e-10	0.113	SE
ENSG00000169220	RGS14	0.0344829	0.113	SE
ENSG00000153310	CYRIB	0.0018076	0.113	SE
ENSG00000137502	RAB30	1.54272e-06	0.113	SE
ENSG00000010295	IFFO1	0.0062284	0.113	SE
ENSG00000103064	SLC7A6	0.00754156	0.113	SE
ENSG00000114796	KLHL24	6.64124e-07	0.113	SE
ENSG00000136682	CBWD2	0.000961908	0.113	SE
ENSG00000239779	WBP1	0.0196523	0.113	SE
ENSG00000196091	MYBPC1	0.00217243	0.113	SE
ENSG00000112541	PDE10A	1.0169e-06	0.113	SE
ENSG00000064607	SUGP2	5.69048e-11	0.114	SE
ENSG00000131899	LLGL1	1.93684e-05	0.114	SE
ENSG00000112246	SIM1	7.11941e-06	0.114	SE
ENSG00000080823	MOK	0.000472958	0.114	SE
ENSG00000055917	PUM2	0.00869802	0.114	SE
ENSG00000163125	RPRD2	0.0429001	0.114	SE
ENSG00000160688	FLAD1	0.0311988	0.114	SE
ENSG00000143919	CAMKMT	0.0252797	0.114	SE
ENSG00000021574	SPAST	0.000818903	0.114	SE
ENSG00000141504	SAT2	0.0188149	0.114	SE
ENSG00000005486	RHBDD2	1.61076e-07	0.114	SE
ENSG00000071564	TCF3	4.32908e-05	0.114	SE
ENSG00000113391	FAM172A	0.0053225	0.115	SE
ENSG00000143776	CDC42BPA	0.00197655	0.115	SE
ENSG00000157426	AASDH	0.00379126	0.115	SE
ENSG00000155657	TTN	1.97778e-06	0.115	SE
ENSG00000132394	EEFSEC	0.00210613	0.115	SE
ENSG00000108021	TASOR2	0.000319422	0.115	SE
ENSG00000105976	MET	0.013076	0.115	SE
ENSG00000104870	FCGRT	0.000480299	0.115	SE
ENSG00000143549	TPM3	0	0.115	SE
ENSG00000166548	TK2	0.000491651	0.116	SE
ENSG00000248905	FMN1	0.00229301	0.116	SE
ENSG00000154175	ABI3BP	0.000516319	0.116	SE
ENSG00000168255	POLR2J3	2.1168e-11	0.116	SE
ENSG00000165801	ARHGEF40	1.21302e-05	0.116	SE
ENSG00000165029	ABCA1	0.0307052	0.116	SE
ENSG00000160087	UBE2J2	0.00126333	0.116	SE
ENSG00000105926	MPP6	2.6011e-05	0.116	SE
ENSG00000171202	TMEM126A	0.000484357	0.116	SE
ENSG00000182628	SKA2	0.0259062	0.117	SE
ENSG00000082293	COL19A1	2.03421e-06	0.117	SE
ENSG00000080823	MOK	0.000596901	0.117	SE
ENSG00000124343	XG	0.00431635	0.117	SE
ENSG00000065243	PKN2	0.0288843	0.117	SE
ENSG00000138380	CARF	0.000984437	0.117	SE
ENSG00000136861	CDK5RAP2	1.25058e-07	0.117	SE
ENSG00000198373	WWP2	0.00323817	0.117	SE
ENSG00000198887	SMC5	3.04706e-06	0.117	SE
ENSG00000117533	VAMP4	0.00158874	0.118	SE
ENSG00000175309	PHYKPL	0.0248377	0.118	SE
ENSG00000116138	DNAJC16	0.00213493	0.118	SE
ENSG00000197111	PCBP2	0.000158049	0.118	SE
ENSG00000157985	AGAP1	0.0215407	0.118	SE
ENSG00000148396	SEC16A	0.00159627	0.118	SE
ENSG00000177337	DLGAP1-AS1	0.00847402	0.119	SE
ENSG00000196705	ZNF431	8.85983e-05	0.119	SE
ENSG00000231889	TRAF3IP2-AS1	0.00114209	0.119	SE
ENSG00000197782	ZNF780A	0.00546781	0.119	SE
ENSG00000152952	PLOD2	2.13555e-07	0.119	SE
ENSG00000138750	NUP54	0.00414913	0.119	SE
ENSG00000080822	CLDND1	0.0154749	0.119	SE
ENSG00000170791	CHCHD7	3.52124e-10	0.119	SE
ENSG00000138347	MYPN	0.00657245	0.119	SE
ENSG00000116688	MFN2	0.0213316	0.119	SE
ENSG00000113615	SEC24A	2.37717e-06	0.119	SE
ENSG00000130595	TNNT3	0.00441037	0.119	SE
ENSG00000286285		0.000526579	0.119	SE
ENSG00000130856	ZNF236	1.21055e-06	0.119	SE
ENSG00000124333	VAMP7	8.72017e-11	0.119	SE
ENSG00000157625	TAB3	0.0257186	0.119	SE
ENSG00000064102	INTS13	0.0211593	0.119	SE
ENSG00000141644	MBD1	0.000156039	0.12	SE
ENSG00000116906	GNPAT	1.06794e-05	0.12	SE
ENSG00000047849	MAP4	1.02129e-12	0.12	SE
ENSG00000135913	USP37	0.00202746	0.12	SE
ENSG00000172965	MIR4435-2HG	0.00867568	0.12	SE
ENSG00000145041	DCAF1	0.00606831	0.12	SE
ENSG00000028203	VEZT	0.0101076	0.12	SE
ENSG00000129657	SEC14L1	0.023085	0.121	SE
ENSG00000138798	EGF	0.00569628	0.121	SE
ENSG00000081760	AACS	0.00363932	0.121	SE
ENSG00000094975	SUCO	0.00967631	0.121	SE
ENSG00000175662	TOM1L2	0.0497809	0.121	SE
ENSG00000189223	PAX8-AS1	0.0117283	0.121	SE
ENSG00000180902	D2HGDH	0.00402714	0.121	SE
ENSG00000059588	TARBP1	0.00443495	0.121	SE
ENSG00000124333	VAMP7	0.00383941	0.121	SE
ENSG00000162086	ZNF75A	0.00505535	0.122	SE
ENSG00000184584	STING1	0.0493451	0.122	SE
ENSG00000131323	TRAF3	0.000491954	0.122	SE
ENSG00000154358	OBSCN	1.44824e-05	0.122	SE
ENSG00000119912	IDE	0.00547002	0.122	SE
ENSG00000148180	GSN	0.0224522	0.122	SE
ENSG00000140199	SLC12A6	0.0224617	0.123	SE
ENSG00000164180	TMEM161B	0.0103932	0.123	SE
ENSG00000138698	RAP1GDS1	3.77778e-05	0.123	SE
ENSG00000103064	SLC7A6	5.89236e-06	0.123	SE
ENSG00000005812	FBXL3	0.0153919	0.123	SE
ENSG00000067113	PLPP1	0.00205327	0.123	SE
ENSG00000145740	SLC30A5	1.01296e-05	0.123	SE
ENSG00000160801	PTH1R	4.48546e-07	0.123	SE
ENSG00000088448	ANKRD10	0.00130586	0.123	SE
ENSG00000237765	FAM200B	0.000310342	0.123	SE
ENSG00000244187	TMEM141	0.00174237	0.123	SE
ENSG00000151150	ANK3	1.4042e-08	0.123	SE
ENSG00000089022	MAPKAPK5	0.0385517	0.123	SE
ENSG00000126453	BCL2L12	0.0316266	0.124	SE
ENSG00000104774	MAN2B1	0.0125738	0.124	SE
ENSG00000103121	CMC2	0.000561765	0.124	SE
ENSG00000103599	IQCH	0.000132973	0.124	SE
ENSG00000119640	ACYP1	0.00648851	0.124	SE
ENSG00000197530	MIB2	0.000425389	0.124	SE
ENSG00000176731	RBIS	2.79996e-09	0.124	SE
ENSG00000069431	ABCC9	8.66197e-07	0.124	SE
ENSG00000165282	PIGO	0.0101518	0.124	SE
ENSG00000139132	FGD4	0.00153667	0.124	SE
ENSG00000103121	CMC2	1.25701e-09	0.125	SE
ENSG00000164073	MFSD8	0.0194624	0.125	SE
ENSG00000197343	ZNF655	0.00418865	0.125	SE
ENSG00000174606	ANGEL2	0.00567194	0.125	SE
ENSG00000117620	SLC35A3	2.71743e-05	0.125	SE
ENSG00000036549	ZZZ3	0.00571246	0.125	SE
ENSG00000148660	CAMK2G	0.0224982	0.125	SE
ENSG00000152683	SLC30A6	0.00278209	0.125	SE
ENSG00000145794	MEGF10	6.05272e-06	0.125	SE
ENSG00000079393	DUSP13	0.0166177	0.125	SE
ENSG00000124275	MTRR	0.0405238	0.125	SE
ENSG00000104081	BMF	0.0102109	0.125	SE
ENSG00000171428	NAT1	0.00112205	0.125	SE
ENSG00000246273	SBF2-AS1	1.70202e-09	0.125	SE
ENSG00000087053	MTMR2	1.05755e-06	0.125	SE
ENSG00000196793	ZNF239	0.000525743	0.125	SE
ENSG00000078403	MLLT10	0.0269926	0.125	SE
ENSG00000152242	C18orf25	0.000371927	0.126	SE
ENSG00000100722	ZC3H14	0.0219212	0.126	SE
ENSG00000065491	TBC1D22B	0.000428521	0.126	SE
ENSG00000226688	ENTPD1-AS1	0.0176353	0.126	SE
ENSG00000157193	LRP8	0.00312939	0.126	SE
ENSG00000144199	FAHD2B	0.000807879	0.126	SE
ENSG00000169919	GUSB	0.00437063	0.126	SE
ENSG00000248309	MEF2C-AS1	0.0371691	0.126	SE
ENSG00000244754	N4BP2L2	0.00584641	0.126	SE
ENSG00000123562	MORF4L2	0	0.126	SE
ENSG00000133943	DGLUCY	0.00536729	0.126	SE
ENSG00000111271	ACAD10	5.8665e-05	0.126	SE
ENSG00000116212	LRRC42	0.000178082	0.126	SE
ENSG00000153066	TXNDC11	0.027633	0.127	SE
ENSG00000167397	VKORC1	0.00032701	0.127	SE
ENSG00000103121	CMC2	0.0300375	0.127	SE
ENSG00000092020	PPP2R3C	1.39779e-06	0.127	SE
ENSG00000092020	PPP2R3C	3.03832e-07	0.127	SE
ENSG00000118855	MFSD1	0.00736479	0.127	SE
ENSG00000178026	LRRC75B	0.00890923	0.127	SE
ENSG00000088448	ANKRD10	0.00103036	0.127	SE
ENSG00000143486	EIF2D	0.0155356	0.127	SE
ENSG00000205054	LINC01121	0.0277068	0.127	SE
ENSG00000168743	NPNT	0.024325	0.127	SE
ENSG00000007384	RHBDF1	0.0291008	0.128	SE
ENSG00000130731	METTL26	0.000705007	0.128	SE
ENSG00000156958	GALK2	1.35598e-05	0.128	SE
ENSG00000130595	TNNT3	0.0290125	0.128	SE
ENSG00000286811		1.76182e-06	0.128	SE
ENSG00000246273	SBF2-AS1	6.32009e-09	0.128	SE
ENSG00000095637	SORBS1	0.0446693	0.128	SE
ENSG00000157193	LRP8	0.0208145	0.129	SE
ENSG00000164828	SUN1	0.00447138	0.129	SE
ENSG00000275052	PPP4R3B	9.83668e-05	0.129	SE
ENSG00000168056	LTBP3	0.0328992	0.129	SE
ENSG00000128607	KLHDC10	5.68431e-09	0.129	SE
ENSG00000125676	THOC2	0.000548885	0.129	SE
ENSG00000197713	RPE	2.2827e-07	0.129	SE
ENSG00000137955	RABGGTB	2.22045e-16	0.129	SE
ENSG00000141644	MBD1	0.000402476	0.13	SE
ENSG00000100320	RBFOX2	0	0.13	SE
ENSG00000157869	RAB28	0.00125846	0.13	SE
ENSG00000174652	ZNF266	0.00155036	0.13	SE
ENSG00000169180	XPO6	2.30905e-05	0.13	SE
ENSG00000172456	FGGY	0.0269371	0.13	SE
ENSG00000108021	TASOR2	0.00209843	0.13	SE
ENSG00000158006	PAFAH2	8.86265e-05	0.13	SE
ENSG00000135541	AHI1	0.0358976	0.13	SE
ENSG00000171960	PPIH	0.0204109	0.13	SE
ENSG00000145332	KLHL8	0.0024737	0.13	SE
ENSG00000198420	TCAF1	0.000108436	0.13	SE
ENSG00000135424	ITGA7	2.45176e-07	0.13	SE
ENSG00000088367	EPB41L1	0.0289535	0.131	SE
ENSG00000076685	NT5C2	0.000201167	0.131	SE
ENSG00000123636	BAZ2B	9.17823e-06	0.131	SE
ENSG00000169255	B3GALNT1	0.00196921	0.131	SE
ENSG00000175662	TOM1L2	0.000593848	0.131	SE
ENSG00000172765	TMCC1	0.0447078	0.131	SE
ENSG00000257923	CUX1	0.0275714	0.131	SE
ENSG00000141644	MBD1	0.00429165	0.132	SE
ENSG00000204463	BAG6	0.000496248	0.132	SE
ENSG00000233184		0.00930386	0.132	SE
ENSG00000153250	RBMS1	6.94227e-10	0.132	SE
ENSG00000142920	AZIN2	0.0258119	0.132	SE
ENSG00000069493	CLEC2D	0.0270659	0.132	SE
ENSG00000189144	ZNF573	7.62415e-06	0.133	SE
ENSG00000134758	RNF138	0.041437	0.133	SE
ENSG00000178127	NDUFV2	1.60752e-05	0.133	SE
ENSG00000168802	CHTF8	6.04057e-06	0.133	SE
ENSG00000092148	HECTD1	4.73914e-06	0.133	SE
ENSG00000198860	TSEN15	0.0415003	0.133	SE
ENSG00000084112	SSH1	0.0158089	0.133	SE
ENSG00000104164	BLOC1S6	0.000534348	0.133	SE
ENSG00000070501	POLB	0.00500672	0.133	SE
ENSG00000179988	PSTK	0.00742489	0.133	SE
ENSG00000233527	ZNF529-AS1	0.0251291	0.134	SE
ENSG00000154889	MPPE1	0.00943239	0.134	SE
ENSG00000159110	IFNAR2	0.0134902	0.134	SE
ENSG00000205436	EXOC3L4	0.00416662	0.134	SE
ENSG00000127663	KDM4B	0.0279826	0.134	SE
ENSG00000113448	PDE4D	0.0123249	0.134	SE
ENSG00000164180	TMEM161B	0.00791253	0.134	SE
ENSG00000197603	CPLANE1	0.0386551	0.134	SE
ENSG00000167384	ZNF180	3.85029e-05	0.134	SE
ENSG00000183426	NPIPA1	0.012587	0.134	SE
ENSG00000101150	TPD52L2	1.86382e-09	0.135	SE
ENSG00000090857	PDPR	0.0253887	0.135	SE
ENSG00000228624	HDAC2-AS2	0.0464853	0.135	SE
ENSG00000106070	GRB10	0.0187363	0.135	SE
ENSG00000143643	TTC13	2.08801e-06	0.135	SE
ENSG00000204764	RANBP17	0.00379638	0.135	SE
ENSG00000198208	RPS6KL1	0.00762699	0.135	SE
ENSG00000100281	HMGXB4	0.00811695	0.136	SE
ENSG00000103248	MTHFSD	0.000264575	0.136	SE
ENSG00000171606	ZNF274	0.00322097	0.136	SE
ENSG00000203875	SNHG5	0.000284483	0.136	SE
ENSG00000095906	NUBP2	0.000682672	0.136	SE
ENSG00000135636	DYSF	0.000382466	0.136	SE
ENSG00000180822	PSMG4	8.91894e-08	0.136	SE
ENSG00000188878	FBF1	0.002242	0.136	SE
ENSG00000134769	DTNA	3.31526e-07	0.136	SE
ENSG00000244625	MIATNB	0.00192946	0.137	SE
ENSG00000286104		2.11654e-08	0.137	SE
[truncated: 2,546 more rows]

## Sheet: DEXSeq G1
Table S4: Results of DEXSeq Analysis in all samples (G1)
external_gene_name	groupID	padj	log2fold_EDMD_control
	ENSG00000170161	0.00114191	-3.93051
RELN	ENSG00000189056	0.0121472	-3.25058
	ENSG00000170161	0.000490954	-2.62674
FBLN2	ENSG00000163520	0.00191642	-2.50299
LERFS	ENSG00000234665	0.0424141	-2.07511
LERFS	ENSG00000234665	0.0138123	-1.98756
PKD1L2	ENSG00000166473	0.0358995	-1.93998
CASK	ENSG00000147044	0.02362	-1.5497
RPS27	ENSG00000177954	0.000402468	-1.50604
MTX1	ENSG00000173171	0.0395356	-1.48416
SNORD3C	ENSG00000264940	0.0107086	-1.40488
COL9A3	ENSG00000092758	0.0030707	-1.39716
LAMC2	ENSG00000058085	0.0446808	-1.38738
ZEB2	ENSG00000169554	0.0352888	-1.38139
COL9A3	ENSG00000092758	0.000641209	-1.30542
JADE2	ENSG00000043143	0.0191083	-1.28965
VWCE	ENSG00000167992	0.0319114	-1.28288
AK2	ENSG00000004455	0.0487989	-1.25361
SRRM2	ENSG00000167978	0.0170338	-1.22846
OPLAH	ENSG00000178814	0.0451424	-1.2048
CNDP2	ENSG00000133313	0.0387282	-1.19731
COL9A3	ENSG00000092758	0.00301584	-1.12884
DGKI	ENSG00000157680	0.0083806	-1.12421
KIAA2013	ENSG00000116685	0.0165694	-1.12039
RERE	ENSG00000142599	0.00126269	-1.10067
NIT1	ENSG00000158793	0.0486781	-1.09398
NIT1	ENSG00000158793	0.0303043	-1.09229
TM6SF1	ENSG00000136404	0.000977681	-1.08966
EPB41L4A	ENSG00000129595	7.65709e-06	-1.08485
VEPH1	ENSG00000197415	0.000250509	-1.05028
RERE	ENSG00000142599	0.00531299	-1.02444
CDNF	ENSG00000185267	0.0387282	-1.01844
LGALS1	ENSG00000100097	0.00208938	-1.01748
GOLGA8B	ENSG00000215252	0.0030707	-1.01738
PZP	ENSG00000126838	0.0322002	-0.997524
MTHFR	ENSG00000177000	0.0424141	-0.965332
KAT8	ENSG00000103510	0.0356412	-0.956349
TM6SF1	ENSG00000136404	0.0300096	-0.952613
FAM13A	ENSG00000138640	0.0346705	-0.952364
RERE	ENSG00000142599	0.0109088	-0.948938
RPAP1	ENSG00000103932	0.0133987	-0.930481
TM6SF1	ENSG00000136404	0.00250091	-0.923412
EHD1	ENSG00000110047	0.0241394	-0.91222
FGF14	ENSG00000102466	8.80984e-19	-0.901772
PDE4DIPP2	ENSG00000275131	0.0412445	-0.901108
LYST	ENSG00000143669	0.0257179	-0.894676
NBPF11	ENSG00000263956	0.0470968	-0.885421
RERE	ENSG00000142599	0.0290032	-0.872545
NPR3	ENSG00000113389	0.0249803	-0.856923
LGALS1	ENSG00000100097	7.75158e-05	-0.837803
SEM1	ENSG00000127922	0.0212154	-0.834901
SPTAN1	ENSG00000197694	0.0220923	-0.834109
SPTAN1	ENSG00000197694	0.0366802	-0.824944
DNAJC19	ENSG00000205981	0.0424141	-0.813533
C4B	ENSG00000224389	0.0138123	-0.813275
SNAI3-AS1	ENSG00000260630	0.0495459	-0.80638
AUTS2	ENSG00000158321	0.0436062	-0.806238
ZNF880	ENSG00000221923	0.0353812	-0.803924
TM6SF1	ENSG00000136404	0.0168111	-0.791768
TMEM220	ENSG00000187824	0.039765	-0.790125
TMEM220	ENSG00000187824	0.039765	-0.790125
NBPF9	ENSG00000269713	0.0364625	-0.77147
ZBTB38	ENSG00000177311	0.0410503	-0.769005
FAM66B	ENSG00000215374	0.00833751	-0.756377
MYSM1	ENSG00000162601	0.0482187	-0.748909
ERBB2	ENSG00000141736	0.0424141	-0.747254
	ENSG00000264067	0.00153984	-0.731883
OBSL1	ENSG00000124006	0.0441969	-0.688372
RMDN1	ENSG00000176623	0.026631	-0.68482
RMDN1	ENSG00000176623	0.0341126	-0.683222
STAMBP	ENSG00000124356	0.0275004	-0.681819
RMDN1	ENSG00000176623	0.0165694	-0.680364
RNF141	ENSG00000110315	0.0314007	-0.678122
TM6SF1	ENSG00000136404	0.0430782	-0.671102
POLR1D	ENSG00000186184	0.038185	-0.669737
ASAP1	ENSG00000153317	1.16458e-05	-0.654409
NUP205	ENSG00000155561	0.00336433	-0.641154
ENO3	ENSG00000108515	0.0487989	-0.638944
PRKCSH	ENSG00000130175	0.000529582	-0.631234
ASAP1	ENSG00000153317	0.0098826	-0.619492
NUP205	ENSG00000155561	0.00633197	-0.607837
BSG	ENSG00000172270	0.0241394	-0.605269
HSPH1	ENSG00000120694	0.00459942	-0.591434
MYL1	ENSG00000168530	0.000521312	-0.578855
BSG	ENSG00000172270	0.0352888	-0.572173
UBXN4	ENSG00000144224	0.0366802	-0.563243
INPP4A	ENSG00000040933	0.0306885	-0.54934
PML	ENSG00000140464	0.00246443	-0.547692
NBPF9	ENSG00000269713	0.0352888	-0.538639
SNORD3A	ENSG00000263934	8.54115e-05	-0.537472
	ENSG00000228363	0.0231867	-0.529144
PHF20L1	ENSG00000129292	0.0406725	-0.525955
STAT6	ENSG00000166888	0.00424423	-0.516674
CENPV	ENSG00000166582	0.0164627	-0.503729
DNAJC19	ENSG00000205981	0.0482187	-0.500958
KDM5C	ENSG00000126012	0.0356412	-0.498526
RYR1	ENSG00000196218	0.000632163	-0.496355
GOLGA8B	ENSG00000215252	0.0462321	-0.483925
RYR1	ENSG00000196218	0.00271839	-0.476797
GPR137	ENSG00000173264	0.0438986	-0.470212
INPP4A	ENSG00000040933	0.0388746	-0.468654
TRPC1	ENSG00000144935	0.00799228	-0.46767
FNDC3A	ENSG00000102531	0.0351634	-0.465509
ITPR1	ENSG00000150995	0.0213005	-0.463063
PHC3	ENSG00000173889	0.0488876	-0.454962
CREBBP	ENSG00000005339	0.00424423	-0.449891
COQ8B	ENSG00000123815	0.0404039	-0.444479
VAC14	ENSG00000103043	0.0480541	-0.443897
PPM1G	ENSG00000115241	0.0260445	-0.443234
TRDN	ENSG00000186439	0.0191083	-0.443053
MSRA	ENSG00000175806	0.019053	-0.440677
CSF1	ENSG00000184371	0.0425319	-0.428403
RYR1	ENSG00000196218	0.0445027	-0.426435
SEC24B	ENSG00000138802	0.0424141	-0.425957
SATB2	ENSG00000119042	0.0470888	-0.413613
AK5	ENSG00000154027	0.0191083	-0.407939
CDYL	ENSG00000153046	0.0083806	-0.401575
TARBP1	ENSG00000059588	0.0314007	-0.400255
RBM33	ENSG00000184863	0.0234011	-0.399322
USP7	ENSG00000187555	0.00806797	-0.397014
SNORD3A	ENSG00000263934	8.54078e-05	-0.396411
C11orf24	ENSG00000171067	0.019561	-0.387169
C11orf24	ENSG00000171067	0.0241883	-0.382975
RPAIN	ENSG00000129197	0.00782097	-0.375399
STAT6	ENSG00000166888	0.0205114	-0.374254
ASAP1	ENSG00000153317	0.0156666	-0.372204
TBC1D22A	ENSG00000054611	0.0162288	-0.368959
TPM1	ENSG00000140416	0.0328678	-0.366735
RBM33	ENSG00000184863	0.0341126	-0.366411
CAMSAP1	ENSG00000130559	0.0424141	-0.358943
DPP9-AS1	ENSG00000205790	0.0499992	-0.356449
IPO9	ENSG00000198700	0.0247746	-0.35029
TPM1	ENSG00000140416	0.0410019	-0.336359
PREPL	ENSG00000138078	0.0276924	-0.33209
ARHGAP12	ENSG00000165322	0.00227087	-0.331742
TPM1	ENSG00000140416	0.0454998	-0.330696
BZW2	ENSG00000136261	0.046504	-0.321423
UBL5	ENSG00000198258	0.0184836	-0.318096
USP39	ENSG00000168883	0.0387282	-0.314832
NCAM1	ENSG00000149294	0.0280067	-0.314386
CDKAL1	ENSG00000145996	0.0387282	-0.312807
UNC13B	ENSG00000198722	0.0474619	-0.308522
NBPF19	ENSG00000271383	0.0379639	-0.308385
VPS13C	ENSG00000129003	0.00472815	-0.307483
CAMSAP1	ENSG00000130559	0.0201414	-0.306484
SPECC1	ENSG00000128487	0.0236544	-0.299661
JPH2	ENSG00000149596	0.0332755	-0.298798
CNOT1	ENSG00000125107	0.0424141	-0.296085
TPM1	ENSG00000140416	0.0470013	-0.295242
MKLN1	ENSG00000128585	0.0214169	-0.272545
RPAIN	ENSG00000129197	0.0165177	-0.272428
NEGR1	ENSG00000172260	0.0319114	-0.271239
CNN2	ENSG00000064666	0.00531299	-0.265268
NBAS	ENSG00000151779	0.0358995	-0.262685
CEP295	ENSG00000166004	0.0216489	-0.260574
ZNF271P	ENSG00000257267	0.00424423	-0.260285
UBL5	ENSG00000198258	0.048018	-0.256221
TASOR2	ENSG00000108021	0.0288881	-0.253508
GET1	ENSG00000182093	0.00251403	-0.244574
GET1	ENSG00000182093	0.00251403	-0.244574
RCAN2	ENSG00000172348	0.046504	-0.243731
ITGA5	ENSG00000161638	0.0344537	-0.233591
MRPS7	ENSG00000125445	0.0301318	-0.228629
ATP5MC1	ENSG00000159199	0.00985408	-0.220881
SNORD3B-2	ENSG00000262074	0.0170176	-0.220058
EDF1	ENSG00000107223	0.0424141	-0.21652
PEA15	ENSG00000162734	0.0300096	-0.215313
CNN2	ENSG00000064666	0.00336664	-0.215164
SLC20A2	ENSG00000168575	0.0107131	-0.211576
NAP1L4	ENSG00000205531	0.0424141	-0.21133
RDX	ENSG00000137710	0.0430847	-0.210547
ANXA2	ENSG00000182718	0.00846269	-0.207413
SULF1	ENSG00000137573	0.0209205	-0.204592
FHOD3	ENSG00000134775	0.0424141	-0.201568
TALDO1	ENSG00000177156	0.0172903	-0.201516
HINT1	ENSG00000169567	0.0475856	-0.200712
GLS	ENSG00000115419	0.0386921	-0.19908
PDIA6	ENSG00000143870	0.01813	-0.198607
CRIM1	ENSG00000150938	0.00713072	-0.190208
ITGA5	ENSG00000161638	0.00838677	-0.187741
DTWD1	ENSG00000104047	0.00688271	-0.182262
NUTF2	ENSG00000102898	0.00688271	-0.178014
FAM126A	ENSG00000122591	0.0332721	-0.177823
RNF144B	ENSG00000137393	0.0126877	-0.174752
PCM1	ENSG00000078674	0.0165694	-0.171428
EPB41L2	ENSG00000079819	0.0398713	-0.171076
CORO1C	ENSG00000110880	0.0287659	-0.168731
	ENSG00000182718	0.0281303	-0.168405
	)
MUSK	ENSG00000030304	0.0305125	-0.168128
MDM4	ENSG00000198625	0.0170338	-0.164502
APRT	ENSG00000198931	0.0387282	-0.164349
KIDINS220	ENSG00000134313	0.0467511	-0.163652
SPTAN1	ENSG00000197694	0.0366138	-0.159287
PSMD1	ENSG00000173692	0.0406725	-0.154209
KLHL24	ENSG00000114796	0.0481611	-0.15168
HSPA12B	ENSG00000132622	0.0428409	-0.148563
CORO1C	ENSG00000110880	0.035569	-0.148281
GANAB	ENSG00000089597	0.0295192	-0.146801
ACTC1	ENSG00000159251	0.00779336	-0.145827
RPAP2	ENSG00000122484	0.00439656	-0.136682
RPAP2	ENSG00000122484	0.00439656	-0.136682
COL12A1	ENSG00000111799	0.0358995	-0.135858
RAB21	ENSG00000080371	0.0300096	-0.135572
YWHAB	ENSG00000166913	0.0426851	-0.131225
PRUNE2	ENSG00000106772	0.0483603	-0.129374
INPP4B	ENSG00000109452	0.0249803	-0.12871
TIMP1	ENSG00000102265	0.00372062	-0.125752
TALDO1	ENSG00000177156	0.0300058	-0.121708
RPL12	ENSG00000197958	0.035569	-0.118797
DST	ENSG00000151914	0.0199042	-0.117566
RPL24	ENSG00000114391	0.00799228	-0.110928
CCT2	ENSG00000166226	0.0300058	-0.109584
	ENSG00000182718	0.0424141	-0.108501
	ENST00000559559") "ANXA2
PTX3	ENSG00000163661	0.0170338	-0.106267
NUTF2	ENSG00000102898	0.0332721	-0.101446
TUBB6	ENSG00000176014	0.000641209	-0.0977971
SET	ENSG00000119335	0.0165694	-0.096686
TNNC2	ENSG00000101470	0.0124585	-0.0961832
TNNC2	ENSG00000101470	0.00301584	-0.0943297
TUBA1B	ENSG00000123416	0.035	-0.0910189
RPLP0	ENSG00000089157	0.0424141	-0.0786727
RPL31	ENSG00000071082	0.000538304	-0.0769336
DST	ENSG00000151914	0.0374987	-0.0759095
PSAP	ENSG00000197746	0.0281894	-0.0744682
TIMP1	ENSG00000102265	0.00156143	-0.0722514
PSAP	ENSG00000197746	0.0118302	-0.0717581
HTRA1	ENSG00000166033	0.0161258	-0.0702542
TUBB6	ENSG00000176014	0.0212154	-0.0661816
DES	ENSG00000175084	0.0162288	-0.0660574
PSAP	ENSG00000197746	0.0397664	-0.061641
TUBA1A	ENSG00000167552	0.0466229	-0.0457095
CCDC80	ENSG00000091986	0.0144404	-0.0426916
	ENSG00000258017	0.035569	-0.0362476
RPL37A	ENSG00000197756	0.0358117	-0.0190258
DES	ENSG00000175084	0.0482187	0.0360136
DES	ENSG00000175084	0.0366802	0.0459028
TCEAL9	ENSG00000185222	0.0421738	0.0531705
TIMP1	ENSG00000102265	0.0287492	0.0572879
DES	ENSG00000175084	0.0272453	0.0656259
EEF1A1	ENSG00000156508	0.0212154	0.0662199
CANX	ENSG00000127022	0.0461558	0.0671442
ATP5F1B	ENSG00000110955	0.0098826	0.0695527
RPS4X	ENSG00000198034	0.0387282	0.0790934
TAGLN	ENSG00000149591	0.0126877	0.0813412
ANXA6	ENSG00000197043	0.0221668	0.085275
TUBA1A	ENSG00000167552	0.0238842	0.0933487
	ENSG00000228363	0.0495459	0.0948236
SERPINH1	ENSG00000149257	0.0379639	0.097964
MORF4L1	ENSG00000185787	0.039581	0.101787
GSN	ENSG00000148180	0.0343673	0.103007
TXNRD1	ENSG00000198431	0.046504	0.103858
SERPINF1	ENSG00000132386	0.021576	0.107975
MTIF3	ENSG00000122033	0.0364625	0.109832
VDAC2	ENSG00000165637	0.0288058	0.111241
MORF4L1	ENSG00000185787	0.046747	0.113245
TCEAL4	ENSG00000133142	0.0419577	0.114102
TNNC2	ENSG00000101470	0.0218918	0.115565
PSAP	ENSG00000197746	0.0262786	0.116775
UQCRC1	ENSG00000010256	0.0295138	0.118862
TCEAL7	ENSG00000182916	0.0249803	0.119046
RPL37	ENSG00000145592	0.00897895	0.120472
VDAC2	ENSG00000165637	0.0288881	0.120883
SELENOW	ENSG00000178980	0.0300096	0.122768
BSG	ENSG00000172270	0.0168111	0.12915
EMP3	ENSG00000142227	0.0458001	0.130132
CLTC	ENSG00000141367	0.0388556	0.130381
AFG3L2	ENSG00000141385	0.0421738	0.13074
RPL37	ENSG00000145592	0.0106548	0.134222
FLNA	ENSG00000196924	0.0462321	0.13709
ARCN1	ENSG00000095139	0.0190598	0.145631
MYDGF	ENSG00000074842	0.0118302	0.147615
BSG	ENSG00000172270	0.0214169	0.148561
GPR107	ENSG00000148358	0.00930403	0.155102
EZH1	ENSG00000108799	0.0404039	0.155428
SEC13	ENSG00000157020	0.0213005	0.15814
FIS1	ENSG00000214253	0.00799228	0.165109
DYNC1H1	ENSG00000197102	0.0294683	0.181411
RABEP1	ENSG00000029725	0.037244	0.184751
APRT	ENSG00000198931	0.0424141	0.188084
EVI5	ENSG00000067208	0.040075	0.194488
NEB	ENSG00000183091	0.0338915	0.195731
PUS7L	ENSG00000129317	0.0424141	0.198387
RPS27	ENSG00000177954	0.0209477	0.199521
MTIF3	ENSG00000122033	0.0395356	0.201443
POLR1D	ENSG00000186184	0.0424141	0.212743
RPL27	ENSG00000131469	0.0474619	0.224964
LMTK2	ENSG00000164715	0.00763197	0.226958
NLN	ENSG00000123213	0.0176274	0.22784
LARP6	ENSG00000166173	0.035569	0.236085
TAP1	ENSG00000168394	0.046504	0.246391
AKAP6	ENSG00000151320	0.0241496	0.251738
DST	ENSG00000151914	0.0431431	0.258028
DEGS1	ENSG00000143753	0.00150313	0.261954
RYR1	ENSG00000196218	0.0446922	0.278904
PLEKHA4	ENSG00000105559	0.0107131	0.281318
TRAPPC2L	ENSG00000167515	0.0453716	0.287547
TUBA1A	ENSG00000167552	0.0367307	0.288537
FIS1	ENSG00000214253	0.0245262	0.291177
AIFM2	ENSG00000042286	0.00336433	0.29474
ZFHX3	ENSG00000140836	0.0303043	0.304421
UHRF1BP1L	ENSG00000111647	0.0199445	0.308534
TNNC2	ENSG00000101470	0.00113448	0.309177
RPL24	ENSG00000114391	0.000164563	0.325053
NEGR1	ENSG00000172260	0.0300058	0.325128
TUBA1B	ENSG00000123416	0.0209368	0.331374
WDR4	ENSG00000160193	0.0387282	0.332273
CD63	ENSG00000135404	0.0454998	0.347652
LPGAT1	ENSG00000123684	0.0281495	0.347855
INTS6	ENSG00000102786	0.0467511	0.348295
AFG3L2	ENSG00000141385	0.00883133	0.357866
IGFBP3	ENSG00000146674	0.046136	0.369509
RPL37A	ENSG00000197756	0.0167096	0.371778
FAM13A	ENSG00000138640	0.0135659	0.372918
RBM24	ENSG00000112183	0.0224553	0.375365
CDYL	ENSG00000153046	0.0371706	0.37569
AP5M1	ENSG00000053770	0.0491065	0.376077
DECR1	ENSG00000104325	0.00531299	0.376496
	ENSG00000170161	2.24207e-05	0.39177
NBPF19	ENSG00000271383	0.0141848	0.392868
SELENOP	ENSG00000250722	0.0304359	0.396289
FGFR1OP2	ENSG00000111790	0.0249803	0.402876
AZI2	ENSG00000163512	0.0428409	0.40727
CLNS1A	ENSG00000074201	0.00838677	0.407629
JCAD	ENSG00000165757	0.0261577	0.408353
TRA2B	ENSG00000136527	0.036756	0.42048
RAB11B-AS1	ENSG00000269386	0.02362	0.429025
BCL2L13	ENSG00000099968	0.0102144	0.431419
RPS6KA5	ENSG00000100784	0.0445202	0.433585
	ENSG00000170161	3.29374e-08	0.450617
RPAP2	ENSG00000122484	0.00985408	0.459509
RPAP2	ENSG00000122484	0.00985408	0.459509
KCNN3	ENSG00000143603	0.0213005	0.461933
CCZ1	ENSG00000122674	0.0096839	0.463049
PLCE1	ENSG00000138193	0.00250091	0.470282
LAMC2	ENSG00000058085	0.0162288	0.470558
DMAC2	ENSG00000105341	0.00138553	0.480668
TYW5	ENSG00000162971	0.0321802	0.481134
STK24	ENSG00000102572	0.036	0.486472
SYTL2	ENSG00000137501	0.0256993	0.4928
CFL2	ENSG00000165410	0.00306425	0.493591
MRS2	ENSG00000124532	0.000507526	0.499786
TM6SF1	ENSG00000136404	0.0138123	0.501319
UBE2D3	ENSG00000109332	0.0249803	0.516998
FAM204A	ENSG00000165669	0.0203382	0.526939
RNF144B	ENSG00000137393	0.0451424	0.5331
STARD4-AS1	ENSG00000246859	0.0119723	0.536233
HNRNPR	ENSG00000125944	0.0241496	0.539729
POMZP3	ENSG00000146707	0.00292379	0.540001
PANK4	ENSG00000157881	0.028274	0.548785
SLC8A1	ENSG00000183023	0.0300058	0.551036
DECR1	ENSG00000104325	0.00137527	0.563147
CLK1	ENSG00000013441	0.0134772	0.573883
COX7A2	ENSG00000112695	0.0216489	0.580616
NCAPD3	ENSG00000151503	0.0205084	0.580736
TM6SF1	ENSG00000136404	0.0300058	0.587833
ECHDC1	ENSG00000093144	0.0405988	0.593293
CEP95	ENSG00000258890	0.0394287	0.601623
PDLIM3	ENSG00000154553	0.0222666	0.609806
NCAM1	ENSG00000149294	0.0491065	0.61473
CD27-AS1	ENSG00000215039	0.0430782	0.614756
TRDN	ENSG00000186439	0.0381761	0.616158
NAP1L1	ENSG00000187109	0.0137554	0.616211
TGIF1	ENSG00000177426	0.0300058	0.628506
RERE	ENSG00000142599	0.0230121	0.629509
WDR33	ENSG00000136709	0.0385011	0.633244
EPB41L2	ENSG00000079819	0.0162288	0.634169
RERE	ENSG00000142599	0.0483389	0.638137
FAP	ENSG00000078098	0.0402864	0.640406
HACE1	ENSG00000085382	0.0116018	0.642244
PREPL	ENSG00000138078	0.037244	0.643606
	ENSG00000177738	0.0358995	0.644411
GULP1	ENSG00000144366	0.0387282	0.644888
CTDSPL2	ENSG00000137770	0.0410503	0.647389
TUBA1A	ENSG00000167552	0.0255254	0.647428
DECR1	ENSG00000104325	0.0162288	0.648415
STARD4	ENSG00000164211	0.0470888	0.651062
RNF144B	ENSG00000137393	0.00150313	0.652242
MRPL18	ENSG00000112110	0.0158836	0.653017
MTREX	ENSG00000039123	0.0499992	0.655515
TRDN	ENSG00000186439	0.0424141	0.658039
DDHD1	ENSG00000100523	0.0101756	0.66061
LONRF1	ENSG00000154359	0.0410503	0.662872
CD36	ENSG00000135218	8.54115e-05	0.666529
TMEM50B	ENSG00000142188	0.0480284	0.667446
	ENSG00000170161	0.0160031	0.667948
PADI1	ENSG00000142623	7.69133e-05	0.671922
TET2	ENSG00000168769	0.0449112	0.677543
METTL3	ENSG00000165819	0.0144404	0.684921
TRDN	ENSG00000186439	0.035569	0.688225
RCCD1	ENSG00000166965	0.035569	0.69071
SNX18	ENSG00000178996	0.0106626	0.695895
SEPTIN7	ENSG00000122545	0.0170338	0.696006
HMGA2	ENSG00000149948	0.0249403	0.696027
IQSEC2	ENSG00000124313	0.037502	0.713945
PHKB	ENSG00000102893	0.00156143	0.720452
REEP1	ENSG00000068615	0.00534799	0.751451
ELP4	ENSG00000109911	0.0458001	0.752074
TRDN	ENSG00000186439	0.0106548	0.757163
SNORD3A	ENSG00000263934	0.000131203	0.769124
PRPF40A	ENSG00000196504	0.0343201	0.772987
AVL9	ENSG00000105778	0.0300096	0.775001
FAR1	ENSG00000197601	0.00985408	0.784835
SDHAP1	ENSG00000185485	2.12706e-05	0.806849
DUSP11	ENSG00000144048	0.0227554	0.809319
EML6	ENSG00000214595	0.0012341	0.809898
FAP	ENSG00000078098	0.0364625	0.816887
SPART	ENSG00000133104	0.0358995	0.82002
ANKRD36	ENSG00000135976	0.0139196	0.823653
SUPT20H	ENSG00000102710	0.011334	0.828439
TRDN	ENSG00000186439	0.0424544	0.834117
SMAD7	ENSG00000101665	0.0462058	0.836954
RHOA	ENSG00000067560	0.0138123	0.837277
ADCY3	ENSG00000138031	0.0410471	0.839979
POMZP3	ENSG00000146707	0.00019257	0.841084
CCNC	ENSG00000112237	0.0416795	0.842205
FEZ2	ENSG00000171055	0.0482187	0.845529
BBIP1	ENSG00000214413	0.0337018	0.849253
IDH1	ENSG00000138413	0.0416338	0.849693
NUP88	ENSG00000108559	0.042802	0.860747
SET	ENSG00000119335	0.00992353	0.868182
ZEB1-AS1	ENSG00000237036	0.0300058	0.876094
IL13RA2	ENSG00000123496	0.00680741	0.878754
CLK1	ENSG00000013441	0.000324718	0.903377
COX7A2	ENSG00000112695	0.0241291	0.906235
HNRNPU	ENSG00000153187	0.0387282	0.907735
RTTN	ENSG00000176225	0.0441969	0.9186
XRCC5	ENSG00000079246	0.0390985	0.922166
WIPF3	ENSG00000122574	0.0214169	0.923409
HNRNPR	ENSG00000125944	0.0372437	0.923414
TM6SF1	ENSG00000136404	0.000641209	0.924821
MORF4L2	ENSG00000123562	0.018598	0.931063
XPO1	ENSG00000082898	0.0387742	0.934582
TM6SF1	ENSG00000136404	0.00336433	0.949749
COG2	ENSG00000135775	0.000131203	0.952087
IL15	ENSG00000164136	0.0280067	0.952275
XPO1	ENSG00000082898	0.0160096	0.955543
TMEM218	ENSG00000150433	0.0499675	0.956061
ENOSF1	ENSG00000132199	0.00855582	0.987056
CTNNB1	ENSG00000168036	0.0198096	0.995642
RTTN	ENSG00000176225	0.0212154	0.99656
CDIN1	ENSG00000186073	0.0217923	1.0033
OTUD5	ENSG00000068308	0.0143919	1.01379
ATG16L1	ENSG00000085978	0.0343201	1.01554
CCDC50	ENSG00000152492	0.0335944	1.01982
PRR3	ENSG00000204576	0.0449239	1.03939
ARHGAP12	ENSG00000165322	0.0156656	1.06222
HMGA2	ENSG00000149948	0.00250091	1.07635
RERE	ENSG00000142599	0.0260233	1.08083
NUBPL	ENSG00000151413	0.0199095	1.08718
EXO5	ENSG00000164002	0.0386633	1.08975
RTTN	ENSG00000176225	0.0285372	1.0917
ZNF211	ENSG00000121417	0.0304359	1.09808
RTTN	ENSG00000176225	0.0366802	1.11532
FAM98A	ENSG00000119812	0.00531299	1.12014
TRAPPC2	ENSG00000196459	0.049604	1.13449
TMEM119	ENSG00000183160	0.00336433	1.14422
RHOBTB3	ENSG00000164292	6.13105e-05	1.14529
SMG1P7	ENSG00000261556	0.0332755	1.16573
SRPK2	ENSG00000135250	0.0245262	1.17844
FBLN2	ENSG00000163520	0.0137554	1.18888
ATG10	ENSG00000152348	0.00531299	1.19539
C2CD3	ENSG00000168014	0.0499992	1.20868
DAPK2	ENSG00000035664	0.035	1.22488
FAM234B	ENSG00000084444	0.0133987	1.22708
SH3YL1	ENSG00000035115	0.038545	1.26727
FBLN2	ENSG00000163520	0.000495202	1.28709
SYNJ2	ENSG00000078269	0.00503595	1.29825
CEP70	ENSG00000114107	0.029828	1.30573
FAM234B	ENSG00000084444	0.0271344	1.31143
OTUD5	ENSG00000068308	0.0107131	1.31768
COX7A2	ENSG00000112695	0.0281495	1.32654
DAZAP1	ENSG00000071626	0.024194	1.32788
ZFYVE19	ENSG00000166140	0.0424141	1.32932
ENOSF1	ENSG00000132199	0.0241496	1.32963
PSMB4	ENSG00000159377	0.0424141	1.3403
PIGN	ENSG00000197563	0.0137037	1.34035
ATG10	ENSG00000152348	0.0240136	1.34288
LERFS	ENSG00000234665	0.0358117	1.35975
VDAC1	ENSG00000213585	0.0107481	1.36845
INTS6	ENSG00000102786	0.0438986	1.3765
POLR2H	ENSG00000163882	0.0487989	1.43455
ACTR3C	ENSG00000106526	0.0130753	1.43899
LEMD2	ENSG00000161904	0.0356412	1.45727
ARHGEF7	ENSG00000102606	0.040922	1.48729
HMGA2	ENSG00000149948	0.034618	1.51321
CAST	ENSG00000153113	0.00372062	1.52266
FNIP2	ENSG00000052795	0.0428409	1.52514
ASPH	ENSG00000198363	0.0197153	1.54931
ASPH	ENSG00000198363	0.0197153	1.54931
DYNC1I2	ENSG00000077380	0.0300058	1.60013
FANCI	ENSG00000140525	0.0395356	1.62977
CBSL	ENSG00000274276	0.0458001	1.63441
GSDMD	ENSG00000104518	0.00152362	1.66017
LAMA3	ENSG00000053747	0.0227866	1.68656
PTGR1	ENSG00000106853	4.60533e-05	1.69244
C14orf39	ENSG00000179008	0.0321802	1.70016
RAD9A	ENSG00000172613	0.0390985	1.72294
	ENSG00000223509	0.0188555	1.74673
GNRHR	ENSG00000109163	0.0356412	1.80507
IL13RA2	ENSG00000123496	0.0156666	1.84379
PRKCZ	ENSG00000067606	0.0104533	1.85121
MMP16	ENSG00000156103	0.0488876	1.85956
PSMG3-AS1	ENSG00000230487	0.0358995	1.88678
STK25	ENSG00000115694	0.0213005	1.95115
TMEM220	ENSG00000187824	0.0419577	1.96015
TMEM220	ENSG00000187824	0.0419577	1.96015
EPB41L4A	ENSG00000129595	0.0387562	1.99219
BLMH	ENSG00000108578	0.0224553	2.1732
OSCP1	ENSG00000116885	0.0400131	2.18203
CLEC2B	ENSG00000110852	0.0441969	2.2886
IGHMBP2	ENSG00000132740	0.0495459	2.30023
B4GALNT3	ENSG00000139044	0.0123702	2.30107
	ENSG00000236364	0.0222666	2.33545
SNRNP40	ENSG00000060688	0.035569	2.33918
RBM45	ENSG00000155636	0.02362	2.50533
RCAN2	ENSG00000172348	2.08585e-05	2.52118
ACKR4	ENSG00000129048	0.0184061	2.54575
SYNE1	ENSG00000131018	0.0433134	2.5479
SYNE1	ENSG00000131018	0.0433134	2.5479
IL13RA2	ENSG00000123496	1.46337e-06	2.59688
RCAN2	ENSG00000172348	6.81017e-05	2.74165
CBSL	ENSG00000274276	0.00633197	2.83763
PDE4DIPP6	ENSG00000231551	0.0083806	2.8514
ZNF880	ENSG00000221923	3.62171e-22	2.85948
PHF2	ENSG00000197724	0.0343201	2.86052
SLF1	ENSG00000133302	0.0364625	2.924
SAMD11	ENSG00000187634	0.0416795	2.96349
CCDC25	ENSG00000147419	0.0495459	3.03803
ABCC2	ENSG00000023839	0.0200888	3.04728
ZNF880	ENSG00000221923	4.78323e-21	3.12496
IL13RA2	ENSG00000123496	0.0165694	3.12734
PRRX2	ENSG00000167157	0.000641209	3.50887
GREB1L	ENSG00000141449	0.0453367	3.63877
ARMH1	ENSG00000198520	0.0437222	3.72835
CUX1	ENSG00000257923	0.0387282	3.85296
CASS4	ENSG00000087589	0.0149597	5.23217
DNAH14	ENSG00000185842	0.00336433	13.0465
GATA6-AS1	ENSG00000266010	0.0387282	13.7619
COL9A3	ENSG00000092758	0.0387282	15.5245
COL9A3	ENSG00000092758	0.0449239	15.5277

## Sheet: DEXSeq gp1
Table S4: Results of DEXSeq Analysis in group1 (gp1)
external_gene_name	groupID	padj	log2fold_EDMD_control
PKD1P2	ENSG00000227827	2.28619e-10	-6.62603
PRG4	ENSG00000116690	3.04173e-05	-4.3953
IGSF10	ENSG00000152580	0.0382667	-3.96223
KRT7	ENSG00000135480	0.00027784	-3.87914
RIPOR3	ENSG00000042062	0.0377249	-3.58009
OGN	ENSG00000106809	0.0310556	-3.51313
GPX3	ENSG00000211445	0.00463101	-3.40897
MEST	ENSG00000106484	8.34036e-06	-3.35513
TRPM3	ENSG00000083067	1.36158e-12	-3.32716
GPX3	ENSG00000211445	0.0047575	-3.30452
FAM20A	ENSG00000108950	0.00475482	-3.29917
KRT7	ENSG00000135480	0.00478277	-3.29878
GPX3	ENSG00000211445	0.0100476	-3.29549
GPX3	ENSG00000211445	0.00349292	-3.26999
GPX3	ENSG00000211445	0.0193555	-3.23541
	ENSG00000170161	0.00257638	-3.12011
GPX3	ENSG00000211445	0.0289907	-3.05145
RARRES1	ENSG00000118849	0.0359599	-3.03805
PLTP	ENSG00000100979	0.0175652	-2.75835
TEX26-AS1	ENSG00000224743	0.00512535	-2.74829
GPX3	ENSG00000211445	0.00458151	-2.73893
GPX3	ENSG00000211445	2.09817e-06	-2.66433
EMILIN2	ENSG00000132205	0.0453853	-2.64905
GRIA1	ENSG00000155511	0.00531383	-2.64483
GPX3	ENSG00000211445	0.0254721	-2.61227
ABCC9	ENSG00000069431	4.59733e-07	-2.59626
ZP3	ENSG00000188372	0.0106095	-2.51323
FBLN2	ENSG00000163520	0.001758	-2.45742
CHI3L1	ENSG00000133048	0.0245866	-2.40574
RELN	ENSG00000189056	0.00225165	-2.35241
FAM20A	ENSG00000108950	0.00150605	-2.34979
SPON2	ENSG00000159674	0.0303911	-2.3443
PCYOX1	ENSG00000116005	0.00139999	-2.33793
KRT7	ENSG00000135480	0.0416141	-2.30782
RUNX1T1	ENSG00000079102	4.15259e-05	-2.29772
IFI16	ENSG00000163565	0.00218999	-2.2861
ADD3	ENSG00000148700	0.00364366	-2.28062
COL16A1	ENSG00000084636	6.32295e-05	-2.26701
COL16A1	ENSG00000084636	1.32622e-05	-2.23708
CCDC152	ENSG00000198865	0.000670083	-2.22818
KCNIP3	ENSG00000115041	0.0172128	-2.22015
PDE5A	ENSG00000138735	0.0293725	-2.2112
ITGA9	ENSG00000144668	0.00134328	-2.19126
CCDC152	ENSG00000198865	0.000813387	-2.18465
COL9A3	ENSG00000092758	6.81738e-09	-2.18271
SMARCB1	ENSG00000099956	0.020031	-2.17548
NAALADL1	ENSG00000168060	0.0415034	-2.17291
PODN	ENSG00000174348	0.0187185	-2.16276
SPON2	ENSG00000159674	0.0339543	-2.15676
COL21A1	ENSG00000124749	0.00657017	-2.15144
CCDC152	ENSG00000198865	4.18033e-05	-2.14801
CDK7	ENSG00000134058	0.000980995	-2.13546
SULF2	ENSG00000196562	0.0489152	-2.12315
RELN	ENSG00000189056	0.0234394	-2.10332
CCDC152	ENSG00000198865	0.0167457	-2.09019
CCDC152	ENSG00000198865	0.000589452	-2.08502
COL9A3	ENSG00000092758	0.0346206	-2.08471
SPON2	ENSG00000159674	0.0372401	-2.06377
ITGA9	ENSG00000144668	0.0106088	-2.06115
COL16A1	ENSG00000084636	0.0339673	-2.03771
SAMD11	ENSG00000187634	0.038807	-2.02913
AOX1	ENSG00000138356	1.43775e-10	-2.0024
MAST4	ENSG00000069020	0.018269	-2.00014
	ENSG00000170161	0.00115062	-1.98836
CCDC152	ENSG00000198865	1.18261e-10	-1.98159
COL16A1	ENSG00000084636	2.96082e-05	-1.97876
FAM20A	ENSG00000108950	0.00247787	-1.97133
AKR1C2	ENSG00000151632	0.00234633	-1.96551
GUSB	ENSG00000169919	0.0411555	-1.96021
SPON2	ENSG00000159674	0.00747588	-1.95929
PKD1L2	ENSG00000166473	0.0071853	-1.94858
MGP	ENSG00000111341	0.0165049	-1.90592
CDK7	ENSG00000134058	0.0437454	-1.89392
CCDC152	ENSG00000198865	9.94336e-06	-1.89028
CCDC152	ENSG00000198865	0.000126048	-1.88542
SH3D19	ENSG00000109686	0.00829349	-1.86814
AKR1C2	ENSG00000151632	0.0173921	-1.8367
ABCC9	ENSG00000069431	0.00104121	-1.81579
DIRC3	ENSG00000231672	0.0127347	-1.80785
PDGFRL	ENSG00000104213	0.0432254	-1.80401
FAM20A	ENSG00000108950	0.00380714	-1.79488
TP53	ENSG00000141510	0.0361922	-1.79169
CDKL1	ENSG00000100490	0.0389709	-1.77839
RBMS2	ENSG00000076067	0.0308203	-1.77761
SCG5	ENSG00000166922	0.0167072	-1.77526
VEPH1	ENSG00000197415	0.00364366	-1.77432
ADD3	ENSG00000148700	9.8563e-05	-1.74918
MGP	ENSG00000111341	0.0324484	-1.74536
LY6E	ENSG00000160932	0.0384576	-1.7137
IGFBP6	ENSG00000167779	9.70509e-05	-1.71245
ABCC9	ENSG00000069431	0.00493441	-1.70046
ITGA9	ENSG00000144668	2.02979e-07	-1.69767
DENND2B	ENSG00000166444	0.000322418	-1.69688
TCN2	ENSG00000185339	0.0352016	-1.6922
FBLN5	ENSG00000140092	0.036051	-1.68794
DOCK10	ENSG00000135905	0.0102093	-1.67885
DOCK10	ENSG00000135905	0.0129527	-1.6748
ABCC2	ENSG00000023839	0.0256322	-1.67354
EHD1	ENSG00000110047	0.00227197	-1.66558
IFI16	ENSG00000163565	0.00305745	-1.66338
FAM20A	ENSG00000108950	6.77945e-05	-1.66061
TRAK1	ENSG00000182606	0.014138	-1.65899
MAST4	ENSG00000069020	0.0365704	-1.64379
GAREM1	ENSG00000141441	0.00490737	-1.63283
GPX3	ENSG00000211445	0.00171357	-1.63219
SDHAP3	ENSG00000185986	0.02644	-1.62399
SCG5	ENSG00000166922	0.0311325	-1.6157
MAP3K2-DT	ENSG00000236682	0.0279375	-1.6143
COMP	ENSG00000105664	0.0162405	-1.5926
BAALC-AS1	ENSG00000247081	0.00472136	-1.589
SELENOP	ENSG00000250722	0.00452931	-1.58431
TNS1-AS1	ENSG00000223923	0.0227617	-1.57959
ZFHX4	ENSG00000091656	0.0415273	-1.57733
SOCS5	ENSG00000171150	0.00868497	-1.57507
AOX1	ENSG00000138356	0.00550753	-1.56877
FAM166B	ENSG00000215187	0.0425381	-1.56621
PPP1R1B	ENSG00000131771	0.00820648	-1.56514
BBS9	ENSG00000122507	0.0202351	-1.55889
TKT	ENSG00000163931	0.0131739	-1.55314
PDE4B	ENSG00000184588	0.0169797	-1.5522
ZBED9	ENSG00000232040	0.0149412	-1.53436
SNED1	ENSG00000162804	0.0479918	-1.52974
IFI44L	ENSG00000137959	0.0294189	-1.52614
SRRM2	ENSG00000167978	0.00132551	-1.51914
PODN	ENSG00000174348	0.0321743	-1.51692
PTK2B	ENSG00000120899	0.0332779	-1.51495
CXCL16	ENSG00000161921	0.0186073	-1.51405
BBS9	ENSG00000122507	0.0247021	-1.50187
MTX1	ENSG00000173171	0.016873	-1.50127
RIPOR3	ENSG00000042062	0.0321951	-1.49506
DYM	ENSG00000141627	0.0372395	-1.49266
PTK2B	ENSG00000120899	0.0144515	-1.48598
RIPOR3	ENSG00000042062	0.0013084	-1.48438
FAM166B	ENSG00000215187	0.0119258	-1.47933
LGALS3BP	ENSG00000108679	0.0231457	-1.47786
TXNRD1	ENSG00000198431	0.00563063	-1.47637
CD81	ENSG00000110651	0.0176337	-1.47235
ZNF33B	ENSG00000196693	0.0484999	-1.46359
RPS27	ENSG00000177954	0.00625735	-1.4624
CASK	ENSG00000147044	0.00809175	-1.45892
STAT6	ENSG00000166888	0.0318068	-1.45813
TXNRD1	ENSG00000198431	0.00776804	-1.45561
BBS9	ENSG00000122507	0.0268099	-1.45525
G6PD	ENSG00000160211	0.0468254	-1.45268
TM6SF1	ENSG00000136404	6.47526e-05	-1.45052
COL16A1	ENSG00000084636	0.0297115	-1.44632
GPX3	ENSG00000211445	0.00811566	-1.44313
G6PD	ENSG00000160211	0.00681411	-1.44088
	ENSG00000260261	0.0317876	-1.43529
CHI3L1	ENSG00000133048	0.00471337	-1.41846
	ENSG00000233223	0.00811566	-1.41842
MFGE8	ENSG00000140545	7.95494e-05	-1.41841
DPP9	ENSG00000142002	0.000344436	-1.41447
PTPA	ENSG00000119383	0.00124869	-1.41295
SH3BP5-AS1	ENSG00000224660	0.000514957	-1.40932
PML	ENSG00000140464	0.04173	-1.40875
LAMC2	ENSG00000058085	0.0115241	-1.4086
CLPTM1	ENSG00000104853	0.0388666	-1.40681
SNORD3C	ENSG00000264940	0.0291427	-1.40433
CSF1	ENSG00000184371	0.00128939	-1.40285
IL7	ENSG00000104432	8.95951e-08	-1.39951
B3GALT4	ENSG00000235863	0.0265028	-1.39654
LERFS	ENSG00000234665	0.018426	-1.39223
TXNRD1	ENSG00000198431	0.0120284	-1.39216
TM6SF1	ENSG00000136404	9.46792e-05	-1.39005
CRELD2	ENSG00000184164	0.00738336	-1.3858
TNS2	ENSG00000111077	0.0156649	-1.38564
SLC7A7	ENSG00000155465	0.0329325	-1.38435
LAMC2	ENSG00000058085	0.00705471	-1.38032
BBS9	ENSG00000122507	0.0309781	-1.37416
PRX	ENSG00000105227	0.00815136	-1.37352
SRRM2	ENSG00000167978	1.28833e-08	-1.37242
TNS2	ENSG00000111077	0.0144939	-1.37099
SMARCB1	ENSG00000099956	0.00620904	-1.36664
ANKRD6	ENSG00000135299	0.0182542	-1.36569
UQCRB	ENSG00000156467	0.044886	-1.36459
UNKL	ENSG00000059145	0.0312349	-1.36215
JADE2	ENSG00000043143	0.00217954	-1.36013
IFI16	ENSG00000163565	0.000687418	-1.3588
LAMC2	ENSG00000058085	0.00661891	-1.35169
SLC3A2	ENSG00000168003	0.0164431	-1.351
CYBRD1	ENSG00000071967	0.0274111	-1.34945
CCDC80	ENSG00000091986	0.0453827	-1.34821
VWCE	ENSG00000167992	0.00220961	-1.34195
PTK2B	ENSG00000120899	0.00477286	-1.32971
C12orf75	ENSG00000235162	0.0109151	-1.32551
PRG4	ENSG00000116690	0.00153975	-1.32081
SLC3A2	ENSG00000168003	0.0211401	-1.30678
C5AR1	ENSG00000197405	0.00506785	-1.30534
C2CD3	ENSG00000168014	0.00435069	-1.30237
VLDLR-AS1	ENSG00000236404	0.00778061	-1.28656
TSC2	ENSG00000103197	0.0209912	-1.28418
FAR2	ENSG00000064763	0.0103189	-1.28171
BTBD7	ENSG00000011114	0.0464547	-1.28117
KIAA2013	ENSG00000116685	0.00237838	-1.27976
DOK4	ENSG00000125170	0.000637256	-1.27922
RUNX1	ENSG00000159216	0.00149291	-1.27306
COL9A3	ENSG00000092758	5.68927e-05	-1.27026
RERE	ENSG00000142599	0.000247923	-1.27002
SHISA5	ENSG00000164054	0.0040839	-1.26978
PDE3A	ENSG00000172572	0.0429682	-1.26853
RERE	ENSG00000142599	4.51269e-06	-1.26476
UGDH	ENSG00000109814	0.000658769	-1.25637
C12orf60	ENSG00000182993	3.8242e-06	-1.25048
IQSEC2	ENSG00000124313	0.00789662	-1.24922
SHISA5	ENSG00000164054	0.000692408	-1.24913
UGDH	ENSG00000109814	0.00216758	-1.24641
TNS2	ENSG00000111077	0.0255502	-1.24288
TM6SF1	ENSG00000136404	0.0110545	-1.23768
PLOD3	ENSG00000106397	0.0400607	-1.23511
NIT1	ENSG00000158793	0.0424364	-1.22869
P4HB	ENSG00000185624	0.0372829	-1.22841
RARRES1	ENSG00000118849	0.02501	-1.22332
BCKDK	ENSG00000103507	0.00138579	-1.22255
NHSL1	ENSG00000135540	0.015651	-1.22188
	ENSG00000259605	0.04336	-1.22178
GOLGA8B	ENSG00000215252	0.000573676	-1.22039
STAT6	ENSG00000166888	0.0208746	-1.22028
RASGRP3	ENSG00000152689	0.0383105	-1.21847
DLGAP1	ENSG00000170579	0.00753618	-1.21694
NIT1	ENSG00000158793	0.0256139	-1.21389
ACOT1	ENSG00000184227	0.0391735	-1.21276
FAM13A	ENSG00000138640	0.018269	-1.2122
RERE	ENSG00000142599	4.87438e-07	-1.2117
C12orf60	ENSG00000182993	0.00193557	-1.21159
IQSEC2	ENSG00000124313	0.00252676	-1.21059
CNDP2	ENSG00000133313	0.0147146	-1.20732
TM6SF1	ENSG00000136404	0.0018786	-1.20333
SGCE	ENSG00000127990	0.00344043	-1.19881
R3HDM1	ENSG00000048991	0.0457614	-1.19865
PDGFRB	ENSG00000113721	0.0174231	-1.19842
GLMP	ENSG00000198715	0.0273336	-1.19828
CCDC200	ENSG00000236383	0.0179989	-1.19322
RCAN1	ENSG00000159200	0.00596306	-1.19171
TM6SF1	ENSG00000136404	0.00220587	-1.18998
LAMC2	ENSG00000058085	0.0418985	-1.18758
RCAN1	ENSG00000159200	0.00431236	-1.18515
PDGFRB	ENSG00000113721	0.028905	-1.18469
LGALS1	ENSG00000100097	4.21073e-05	-1.18345
TCAF1	ENSG00000198420	0.0202048	-1.18325
TPBG	ENSG00000146242	0.0185634	-1.183
COL9A3	ENSG00000092758	4.86192e-05	-1.17686
FHOD1	ENSG00000135723	0.0462418	-1.1756
LOX	ENSG00000113083	0.00607469	-1.17525
MAPK7	ENSG00000166484	0.000191783	-1.17157
KAT8	ENSG00000103510	0.00138767	-1.171
PDZD7	ENSG00000186862	0.0431323	-1.16891
IL7	ENSG00000104432	0.00226339	-1.16517
OPLAH	ENSG00000178814	0.0288959	-1.16349
MPZ	ENSG00000158887	0.0457841	-1.16311
CNOT3	ENSG00000088038	0.000163287	-1.16244
RHOQ	ENSG00000119729	0.0429966	-1.16156
DENND2B	ENSG00000166444	0.0349791	-1.15565
PKD1L2	ENSG00000166473	0.039253	-1.15455
NIN	ENSG00000100503	0.0144435	-1.14927
LAMC2	ENSG00000058085	0.0372971	-1.14682
PDE4D	ENSG00000113448	0.0267963	-1.14602
PLXNC1	ENSG00000136040	0.0164385	-1.14458
GSN	ENSG00000148180	0.0295623	-1.14311
CCNI	ENSG00000118816	0.0382691	-1.14249
IQSEC2	ENSG00000124313	0.0298979	-1.13952
IQSEC2	ENSG00000124313	0.000212661	-1.1393
LMAN2	ENSG00000169223	0.0236337	-1.13886
SLC38A10	ENSG00000157637	0.00607114	-1.13743
DGKI	ENSG00000157680	0.00587314	-1.13453
ADGRL1	ENSG00000072071	0.0343426	-1.13371
SPTAN1	ENSG00000197694	0.000367515	-1.13326
SPNS2	ENSG00000183018	0.0220504	-1.12527
ZNF880	ENSG00000221923	0.000357297	-1.11668
SPTAN1	ENSG00000197694	0.000383717	-1.11008
MTMR1	ENSG00000063601	0.0284017	-1.10722
FREM1	ENSG00000164946	0.040146	-1.10709
TMEM59	ENSG00000116209	0.00954419	-1.1065
LRIG3	ENSG00000139263	0.0194334	-1.10135
EAF1	ENSG00000144597	4.86192e-05	-1.10124
ULK4	ENSG00000168038	0.0418254	-1.09893
VSIG10	ENSG00000176834	0.0189739	-1.09849
SLC3A2	ENSG00000168003	0.031471	-1.09687
NPHP3-AS1	ENSG00000248724	0.044479	-1.09597
DNAJC12	ENSG00000108176	0.00298315	-1.09525
MYL1	ENSG00000168530	4.66259e-05	-1.09477
RECK	ENSG00000122707	0.00621307	-1.09101
MAT2B	ENSG00000038274	4.14733e-06	-1.08959
IFI16	ENSG00000163565	0.00471728	-1.08856
NIT1	ENSG00000158793	0.0408745	-1.08817
TTC28	ENSG00000100154	0.000983078	-1.08119
APBB1	ENSG00000166313	0.00648347	-1.0809
ANXA1	ENSG00000135046	0.000523888	-1.07887
LOX	ENSG00000113083	0.000383717	-1.07841
CDNF	ENSG00000185267	0.000176955	-1.07784
EHD1	ENSG00000110047	0.00267591	-1.07646
KCNMA1	ENSG00000156113	0.0151999	-1.07416
NUDT7	ENSG00000140876	0.032465	-1.07179
FBXO30-DT	ENSG00000235652	0.0268791	-1.07017
GATB	ENSG00000059691	0.0453599	-1.06809
RUNX1	ENSG00000159216	0.0112037	-1.06463
TNFRSF1A	ENSG00000067182	0.0186326	-1.06368
RERE	ENSG00000142599	0.000667028	-1.06249
CCDC18-AS1	ENSG00000223745	0.000184835	-1.05987
TM6SF1	ENSG00000136404	0.000768164	-1.05978
SKA3	ENSG00000165480	0.0215592	-1.05418
COL9A3	ENSG00000092758	0.000284061	-1.05411
NHSL1	ENSG00000135540	0.00259513	-1.05159
TM6SF1	ENSG00000136404	0.00761215	-1.04609
CREB5	ENSG00000146592	0.00518838	-1.04425
SUZ12P1	ENSG00000264538	0.000222681	-1.04319
RPAP1	ENSG00000103932	0.00279941	-1.04009
CXCL16	ENSG00000161921	0.0227852	-1.04005
SLC3A2	ENSG00000168003	0.0449587	-1.03907
ZBTB38	ENSG00000177311	0.000103636	-1.03546
MTHFR	ENSG00000177000	0.0124278	-1.03505
PSCA	ENSG00000167653	0.0359882	-1.0334
APBB1	ENSG00000166313	0.00871125	-1.03298
SCOC	ENSG00000153130	0.0064072	-1.0289
FEZ1	ENSG00000149557	0.0488091	-1.02625
ERP29	ENSG00000089248	0.000131369	-1.02297
BLVRB	ENSG00000090013	1.5e-08	-1.02124
PLOD3	ENSG00000106397	0.0118856	-1.02093
CMIP	ENSG00000153815	0.0254721	-1.01975
SLC18A2	ENSG00000165646	0.028405	-1.0195
SDK1	ENSG00000146555	0.0258653	-1.0179
RUNX1	ENSG00000159216	0.0163265	-1.0163
MAPK7	ENSG00000166484	0.0167303	-1.01568
CYB5A	ENSG00000166347	0.00607546	-1.01046
MFGE8	ENSG00000140545	0.00882982	-1.0085
PRKG1-AS1	ENSG00000236671	0.0022633	-1.00209
AP3D1	ENSG00000065000	0.0117077	-1.00149
TMEM59	ENSG00000116209	0.0240684	-1.00018
C6orf89	ENSG00000198663	0.0441921	-0.995644
LARP6	ENSG00000166173	0.0359882	-0.993985
BLVRB	ENSG00000090013	3.24634e-05	-0.992924
DEDD2	ENSG00000160570	0.0496586	-0.992245
GNAL	ENSG00000141404	0.00650919	-0.991547
PLCXD1	ENSG00000182378	0.015998	-0.991547
BNC2	ENSG00000173068	0.0069606	-0.990031
ACSL5	ENSG00000197142	0.0112102	-0.988251
PDE4DIPP2	ENSG00000275131	0.0110976	-0.987765
TPM3	ENSG00000143549	4.21073e-05	-0.987359
DUXAP10	ENSG00000244306	0.0418826	-0.985231
APBB1	ENSG00000166313	0.042448	-0.9829
	ENSG00000215068	0.0413504	-0.982524
FAM66B	ENSG00000215374	0.000307422	-0.980838
FAM66B	ENSG00000215374	0.000307422	-0.980838
ADGRL1	ENSG00000072071	0.00917425	-0.978588
LYST	ENSG00000143669	0.00664266	-0.978473
ANKRD6	ENSG00000135299	0.0341033	-0.975106
FAM13A	ENSG00000138640	0.0059924	-0.971746
NAMPT	ENSG00000105835	0.0196002	-0.971539
BLVRB	ENSG00000090013	6.14469e-06	-0.969274
LANCL1	ENSG00000115365	0.00648651	-0.968113
OTUD4	ENSG00000164164	0.0158136	-0.964917
PSMG3-AS1	ENSG00000230487	0.0441902	-0.962786
TUBA1C	ENSG00000167553	0.00030641	-0.961979
FEZ1	ENSG00000149557	0.0042151	-0.961288
MCM5	ENSG00000100297	0.0179817	-0.960159
UBE3B	ENSG00000151148	0.00976732	-0.957908
IQSEC2	ENSG00000124313	0.0064072	-0.957616
SLC15A3	ENSG00000110446	0.0370324	-0.957313
SLC38A10	ENSG00000157637	0.0427787	-0.957019
LGALS1	ENSG00000100097	1.69717e-05	-0.956333
RECK	ENSG00000122707	0.0155665	-0.955495
ERICH1	ENSG00000104714	0.0109703	-0.955479
ZNF880	ENSG00000221923	0.00221236	-0.955301
SIAE	ENSG00000110013	0.00897282	-0.953115
PZP	ENSG00000126838	0.0361603	-0.951738
DDB2	ENSG00000134574	0.0168088	-0.950921
AUTS2	ENSG00000158321	0.0102964	-0.950909
SLC15A3	ENSG00000110446	0.0368379	-0.950608
RUNX1	ENSG00000159216	0.0332651	-0.947544
SLC15A3	ENSG00000110446	0.0291781	-0.946764
NEB	ENSG00000183091	0.0127245	-0.946098
WBP1L	ENSG00000166272	0.0217564	-0.945833
AHNAK	ENSG00000124942	0.0428665	-0.944173
IL18BP	ENSG00000137496	0.012595	-0.943498
FAM13A	ENSG00000138640	0.0370453	-0.939089
FGF14	ENSG00000102466	4.52268e-25	-0.938134
PBX1	ENSG00000185630	0.0340561	-0.936959
ARHGAP21	ENSG00000107863	0.00230417	-0.93633
IL18BP	ENSG00000137496	0.0367705	-0.929734
MOGS	ENSG00000115275	0.0451769	-0.928785
MYH7B	ENSG00000078814	0.0441551	-0.928415
FLVCR1	ENSG00000162769	0.0470063	-0.928383
NHLRC3	ENSG00000188811	0.00667965	-0.927795
FBN1	ENSG00000166147	0.0132657	-0.927645
MLLT3	ENSG00000171843	0.000426573	-0.92753
RGL1	ENSG00000143344	0.0428657	-0.926566
VEPH1	ENSG00000197415	0.00588752	-0.923051
ZBTB38	ENSG00000177311	4.84583e-05	-0.919902
VEPH1	ENSG00000197415	0.000186819	-0.919418
SEM1	ENSG00000127922	0.0265326	-0.918897
CD24	ENSG00000272398	0.00605627	-0.918223
SDHAP1	ENSG00000185485	0.0286189	-0.917501
	ENSG00000258572	0.0499906	-0.91747
SNX12	ENSG00000147164	0.0318652	-0.915718
SLC37A3	ENSG00000157800	0.00260342	-0.91487
CDT1	ENSG00000167513	0.0499604	-0.914588
NIT1	ENSG00000158793	0.00747588	-0.913545
DNAJC19	ENSG00000205981	0.011349	-0.912828
SCOC	ENSG00000153130	0.01266	-0.911558
KAZALD1	ENSG00000107821	0.0254711	-0.911454
SYNE3	ENSG00000176438	0.0317716	-0.91017
ATXN2	ENSG00000204842	0.0279142	-0.909879
SLC4A4	ENSG00000080493	0.00851136	-0.906528
OTUD4	ENSG00000164164	0.0324521	-0.904672
TM6SF1	ENSG00000136404	0.000692158	-0.902539
BNC2	ENSG00000173068	0.0482904	-0.902406
PDE4DIP	ENSG00000178104	0.0321547	-0.901598
CCM2	ENSG00000136280	0.00271991	-0.901527
OXCT1	ENSG00000083720	0.0305164	-0.900849
SEM1	ENSG00000127922	0.00462534	-0.900688
SCLT1	ENSG00000151466	0.0145178	-0.897645
ZC3HAV1	ENSG00000105939	0.0322362	-0.897409
EML6	ENSG00000214595	0.0499906	-0.896366
ATF7IP	ENSG00000171681	0.00412932	-0.89539
MTHFR	ENSG00000177000	0.047378	-0.893937
TMEM138	ENSG00000149483	0.0408138	-0.893913
PLEKHG4	ENSG00000196155	0.0352684	-0.893635
MCPH1-DT	ENSG00000246089	0.0269549	-0.891578
COL21A1	ENSG00000124749	0.00625781	-0.889101
B4GALT2	ENSG00000117411	0.0177278	-0.889029
C12orf60	ENSG00000182993	5.26477e-06	-0.885973
MTHFD1	ENSG00000100714	0.0310643	-0.885363
CDK11B	ENSG00000248333	0.00211922	-0.877861
CHID1	ENSG00000177830	0.0498584	-0.873245
RERE	ENSG00000142599	0.0331851	-0.871711
GFRA1	ENSG00000151892	0.0301125	-0.868688
	ENSG00000233223	0.000654265	-0.86601
TM6SF1	ENSG00000136404	0.00781342	-0.861096
SMC5-DT	ENSG00000268364	3.7452e-05	-0.860405
MEF2C-AS1	ENSG00000248309	0.0384827	-0.857696
MMP14	ENSG00000157227	0.00151754	-0.856041
GLMP	ENSG00000198715	0.0326825	-0.855528
PDE4DIPP2	ENSG00000275131	0.0150301	-0.854079
TRIP12	ENSG00000153827	0.0039248	-0.853572
MMP14	ENSG00000157227	0.012809	-0.851459
FLVCR1	ENSG00000162769	0.0234322	-0.850707
KMT2C	ENSG00000055609	0.0297119	-0.848568
KLF3	ENSG00000109787	0.00011244	-0.84808
LY6E	ENSG00000160932	2.79635e-05	-0.844573
EPB41L4A	ENSG00000129595	5.38397e-05	-0.843261
PSEN1	ENSG00000080815	0.0236337	-0.842294
NHSL1	ENSG00000135540	0.0217207	-0.842268
TCF12	ENSG00000140262	0.0463028	-0.84134
TMEM220	ENSG00000187824	6.76505e-05	-0.836973
GFRA1	ENSG00000151892	0.0167505	-0.836586
SCG5	ENSG00000166922	0.0107012	-0.836288
VEPH1	ENSG00000197415	0.0356754	-0.833677
BLVRB	ENSG00000090013	9.12374e-07	-0.832143
PLXNA2	ENSG00000076356	0.0328471	-0.83111
MRAS	ENSG00000158186	6.98679e-05	-0.825697
GP6-AS1	ENSG00000267265	0.040146	-0.825055
SUZ12P1	ENSG00000264538	0.00204814	-0.819283
BNC2	ENSG00000173068	0.0452231	-0.819244
MYH4	ENSG00000264424	0.0368349	-0.818996
UROD	ENSG00000126088	0.0191265	-0.818833
POLR1D	ENSG00000186184	0.0031534	-0.816821
GLMP	ENSG00000198715	0.0070232	-0.816503
GTF2IRD2	ENSG00000196275	0.032854	-0.81519
MEA1	ENSG00000124733	0.0460283	-0.815054
PSMG3-AS1	ENSG00000230487	0.0341537	-0.813973
VEPH1	ENSG00000197415	0.0410837	-0.811297
VEPH1	ENSG00000197415	0.0410837	-0.811297
TMEM59	ENSG00000116209	0.0136689	-0.811208
FAM111A-DT	ENSG00000245571	0.0237663	-0.806156
LGALS3BP	ENSG00000108679	0.023388	-0.8054
HDAC7	ENSG00000061273	0.0328471	-0.803081
FGF7P6	ENSG00000227449	0.0122771	-0.800591
AK9	ENSG00000155085	0.0157692	-0.800362
ARHGAP44	ENSG00000006740	0.0394366	-0.794686
CDC73	ENSG00000134371	0.0420181	-0.794158
LAP3	ENSG00000002549	0.00654113	-0.793322
C4B	ENSG00000224389	0.00154056	-0.792568
LAP3	ENSG00000002549	0.0333164	-0.792474
VEPH1	ENSG00000197415	0.0340445	-0.791082
ZNF546	ENSG00000187187	0.0391967	-0.788963
CBLN3	ENSG00000139899	0.000314254	-0.787807
SPG7	ENSG00000197912	0.0229161	-0.7873
NBPF9	ENSG00000269713	0.0159548	-0.784281
SNAI3-AS1	ENSG00000260630	0.037444	-0.783603
VEPH1	ENSG00000197415	0.0300232	-0.782712
RARG	ENSG00000172819	0.00298675	-0.778432
LMBR1L	ENSG00000139636	0.0223816	-0.776403
LERFS	ENSG00000234665	0.015998	-0.776138
PDE3A	ENSG00000172572	0.0235252	-0.770118
MRC1	ENSG00000260314	0.0454495	-0.770032
LIG1	ENSG00000105486	0.0388679	-0.769985
OGFR-AS1	ENSG00000229873	0.029761	-0.769733
C12orf60	ENSG00000182993	2.1358e-05	-0.768803
SDHAP1	ENSG00000185485	0.0180948	-0.766448
PMP22	ENSG00000109099	0.0262697	-0.766394
METTL21A	ENSG00000144401	0.0116513	-0.766118
FLRT2	ENSG00000185070	0.0367888	-0.766003
RUNX1	ENSG00000159216	0.0385644	-0.765816
CCND2-AS1	ENSG00000255920	0.0155416	-0.7654
	ENSG00000264067	0.000131369	-0.763742
HNRNPU	ENSG00000153187	0.0398038	-0.762797
RUVBL2	ENSG00000183207	0.0244025	-0.762699
PDE5A	ENSG00000138735	0.00410707	-0.762505
ENTPD6	ENSG00000197586	0.030279	-0.757044
EBF1	ENSG00000164330	0.0212326	-0.753746
PLEKHO1	ENSG00000023902	0.0165795	-0.752911
PRKCSH	ENSG00000130175	4.59733e-07	-0.751519
TNFRSF1A	ENSG00000067182	0.00761847	-0.751423
RNF167	ENSG00000108523	0.00795753	-0.751094
	ENSG00000225871	0.0151489	-0.750228
GYPC	ENSG00000136732	0.0377066	-0.749327
FLNA	ENSG00000196924	0.0134035	-0.746446
ANGPT2	ENSG00000091879	0.0308819	-0.746151
C1orf54	ENSG00000118292	2.36906e-05	-0.745835
SPTAN1	ENSG00000197694	0.0123055	-0.745514
CYB5A	ENSG00000166347	0.000255162	-0.742996
RPL23AP7	ENSG00000240356	0.034158	-0.742845
HNRNPU	ENSG00000153187	0.0042764	-0.742743
GTPBP1	ENSG00000100226	0.00960597	-0.74229
TTC7A	ENSG00000068724	0.0209788	-0.740604
ULK4	ENSG00000168038	0.0473186	-0.739299
KIF23	ENSG00000137807	0.0174953	-0.739226
RIPK2-DT	ENSG00000251136	0.00135375	-0.738697
LRRC42	ENSG00000116212	0.00059063	-0.737583
UBE2J2	ENSG00000160087	0.039408	-0.737559
NUCB2	ENSG00000070081	0.025257	-0.736569
GTPBP1	ENSG00000100226	0.0305113	-0.735851
STAMBP	ENSG00000124356	0.00945987	-0.735502
CAST	ENSG00000153113	0.00794165	-0.733447
RBM3	ENSG00000102317	0.0311932	-0.732651
HAGH	ENSG00000063854	0.0319695	-0.732519
MALINC1	ENSG00000245146	0.0356131	-0.730341
CAST	ENSG00000153113	0.0231935	-0.729533
STAG3L2	ENSG00000277072	0.0155857	-0.728793
NUP205	ENSG00000155561	0.00046164	-0.728062
DMAC2L	ENSG00000125375	0.0153074	-0.724675
FGFR1	ENSG00000077782	0.00609359	-0.724674
MED15	ENSG00000099917	0.0111058	-0.722088
TP53I11	ENSG00000175274	0.030043	-0.720773
NBPF14	ENSG00000270629	0.00051647	-0.720764
CPSF4	ENSG00000160917	0.0469944	-0.719067
CHAMP1	ENSG00000198824	0.0287744	-0.718551
SEPTIN6	ENSG00000125354	0.0358911	-0.717939
SEC22B4P	ENSG00000277406	0.0339673	-0.717769
NAA38	ENSG00000183011	0.00812794	-0.717316
APLP2	ENSG00000084234	0.000294981	-0.717182
POLR1D	ENSG00000186184	0.00280047	-0.716885
CNIH3-AS1	ENSG00000229400	0.0246549	-0.714197
S100A16	ENSG00000188643	0.0167914	-0.71414
SEPTIN7P14	ENSG00000245958	0.0388679	-0.713369
ALOX12	ENSG00000108839	0.00625735	-0.712672
MCPH1	ENSG00000147316	0.000141462	-0.711981
CD36	ENSG00000135218	0.00621307	-0.711797
NPR3	ENSG00000113389	0.0139876	-0.711626
MYSM1	ENSG00000162601	0.0144149	-0.709455
DMAC2L	ENSG00000125375	0.0239605	-0.70854
BACE1	ENSG00000186318	0.0339905	-0.703969
ANXA4	ENSG00000196975	0.0285267	-0.702963
ARHGAP32	ENSG00000134909	0.0415627	-0.70142
ATXN7L1	ENSG00000146776	0.0315597	-0.700575
ASAP1	ENSG00000153317	3.24634e-05	-0.699795
SLC35E2B	ENSG00000189339	0.00947023	-0.69865
ANK1	ENSG00000029534	0.0152592	-0.696798
ANK1	ENSG00000029534	0.0152592	-0.696798
GTPBP1	ENSG00000100226	0.0235887	-0.696547
RTTN	ENSG00000176225	0.0231425	-0.693796
SHISA5	ENSG00000164054	0.00121355	-0.692534
	ENSG00000170161	0.0341566	-0.691458
ITGA7	ENSG00000135424	0.00391382	-0.688371
RTTN	ENSG00000176225	0.0184814	-0.688319
NAA38	ENSG00000183011	0.0133234	-0.686975
SPTY2D1OS	ENSG00000247595	0.0247923	-0.68639
PNPLA4	ENSG00000006757	0.0476109	-0.68635
RXYLT1-AS1	ENSG00000255850	0.00988104	-0.685828
TTC28	ENSG00000100154	0.0117561	-0.685328
GTPBP1	ENSG00000100226	0.0358025	-0.684243
RMDN1	ENSG00000176623	0.000312705	-0.681808
COL21A1	ENSG00000124749	0.00340007	-0.681668
FAP	ENSG00000078098	0.0131813	-0.679768
COL1A1	ENSG00000108821	0.0162296	-0.679623
TOM1L1	ENSG00000141198	0.0269473	-0.677938
MDN1	ENSG00000112159	0.0110058	-0.677776
INPP4A	ENSG00000040933	0.000387698	-0.677063
RSRC1	ENSG00000174891	0.0250846	-0.676785
MLLT10	ENSG00000078403	0.0251531	-0.674649
RTTN	ENSG00000176225	0.0178229	-0.674162
RTTN	ENSG00000176225	0.0360129	-0.673843
RMDN1	ENSG00000176623	0.000523305	-0.673603
ENTPD6	ENSG00000197586	0.0354148	-0.671416
PAAF1	ENSG00000175575	0.0309253	-0.671402
RMDN1	ENSG00000176623	0.000314254	-0.671345
MAP4K4	ENSG00000071054	0.0421923	-0.670403
	ENSG00000188002	0.0473187	-0.670306
MRAS	ENSG00000158186	0.0324521	-0.669068
MRPL49	ENSG00000149792	0.0291004	-0.668491
TM6SF1	ENSG00000136404	0.0346287	-0.665974
FAM131A	ENSG00000175182	0.0199235	-0.665824
CRTAP	ENSG00000170275	0.0469557	-0.66331
PRKCSH	ENSG00000130175	0.00870969	-0.662557
LMBR1L	ENSG00000139636	0.0288152	-0.662285
TFDP2	ENSG00000114126	0.00485317	-0.658179
SPTAN1	ENSG00000197694	0.0414187	-0.657608
NUP205	ENSG00000155561	0.0122618	-0.656174
JUP	ENSG00000173801	0.024935	-0.655548
RTTN	ENSG00000176225	0.00364366	-0.653682
EFEMP1	ENSG00000115380	0.0215956	-0.653193
MFAP4	ENSG00000166482	0.00617265	-0.653101
LRCH3	ENSG00000186001	0.0146036	-0.65277
MRAS	ENSG00000158186	0.0375285	-0.651965
NAA38	ENSG00000183011	0.0172518	-0.650989
NCAPD3	ENSG00000151503	0.00352529	-0.649868
RPUSD4	ENSG00000165526	0.0406519	-0.649254
CD36	ENSG00000135218	0.00826496	-0.64674
COL16A1	ENSG00000084636	0.000252717	-0.646357
LRCH3	ENSG00000186001	0.0350013	-0.646299
LARP6	ENSG00000166173	0.0292711	-0.645965
CENPV	ENSG00000166582	0.00046131	-0.645875
MPDZ	ENSG00000107186	0.0490919	-0.644149
	ENSG00000225205	0.014992	-0.643725
COL21A1	ENSG00000124749	0.00601284	-0.641465
SPOP	ENSG00000121067	0.0265825	-0.640758
CYBRD1	ENSG00000071967	0.0264452	-0.63956
APLP2	ENSG00000084234	0.00120368	-0.638907
SIAE	ENSG00000110013	0.0356887	-0.638873
STAU1	ENSG00000124214	0.0439486	-0.638643
PC	ENSG00000173599	0.0308402	-0.63852
ATP6AP1L	ENSG00000205464	0.0421193	-0.638101
MUSK	ENSG00000030304	0.0103511	-0.637026
MTIF3	ENSG00000122033	0.00183937	-0.636742
BZW2	ENSG00000136261	0.0248842	-0.636664
FLNA	ENSG00000196924	0.0284669	-0.636256
CAST	ENSG00000153113	0.0099816	-0.636006
B4GALT2	ENSG00000117411	0.00761561	-0.635516
COL1A1	ENSG00000108821	0.0341654	-0.635007
EFEMP1	ENSG00000115380	0.0279936	-0.634842
TAPT1	ENSG00000169762	0.012595	-0.633648
COL16A1	ENSG00000084636	9.08377e-05	-0.632973
ANKRD11	ENSG00000167522	0.00617123	-0.632638
MUSK	ENSG00000030304	0.0317996	-0.631336
LMBR1L	ENSG00000139636	0.0388679	-0.629996
ATXN2	ENSG00000204842	0.0283146	-0.629147
RTTN	ENSG00000176225	0.00751771	-0.626475
RSRC1	ENSG00000174891	0.00759246	-0.625996
NDUFV3	ENSG00000160194	0.013473	-0.62561
RSRC1	ENSG00000174891	0.0109747	-0.623989
CCDC80	ENSG00000091986	0.0214882	-0.621515
KCTD2	ENSG00000180901	0.00798432	-0.621467
ERICH1	ENSG00000104714	0.0403405	-0.620227
SUCO	ENSG00000094975	0.0442601	-0.618558
QSER1	ENSG00000060749	0.0452634	-0.617747
TNS3	ENSG00000136205	0.00422376	-0.617649
ASAP1	ENSG00000153317	0.00605627	-0.617641
TLN2	ENSG00000171914	0.0431791	-0.617483
DAPK1	ENSG00000196730	0.0177575	-0.616636
BSG	ENSG00000172270	0.02618	-0.615814
RNF141	ENSG00000110315	0.0319695	-0.615472
MTIF3	ENSG00000122033	0.00168863	-0.614379
COL21A1	ENSG00000124749	0.0108716	-0.613988
COL16A1	ENSG00000084636	0.000324808	-0.613756
FAM227B	ENSG00000166262	0.010005	-0.612921
TSC2	ENSG00000103197	0.0372401	-0.610091
TMEM140	ENSG00000146859	0.0201824	-0.609137
SHFL	ENSG00000130813	0.0375285	-0.608202
CRAT	ENSG00000095321	0.00753618	-0.607755
MRAS	ENSG00000158186	0.0267963	-0.604984
CCNG2	ENSG00000138764	0.0137147	-0.603472
COL21A1	ENSG00000124749	0.0142785	-0.602308
RYR1	ENSG00000196218	0.000580525	-0.602234
ING3	ENSG00000071243	6.70283e-05	-0.602077
PC	ENSG00000173599	0.0171227	-0.601661
RTTN	ENSG00000176225	0.0304083	-0.60147
NBPF1	ENSG00000219481	0.0280628	-0.600854
SORBS2	ENSG00000154556	0.0491949	-0.597935
LAMTOR5	ENSG00000134248	0.0117015	-0.596051
LYST	ENSG00000143669	0.0471767	-0.596018
TXLNA	ENSG00000084652	0.00133516	-0.595752
USP36	ENSG00000055483	0.00641772	-0.595679
MAP4K4	ENSG00000071054	0.0128553	-0.595312
SDHAP1	ENSG00000185485	0.0048416	-0.59506
	ENSG00000262879	0.00284719	-0.592772
BNC2	ENSG00000173068	0.00281226	-0.592681
CYP2E1	ENSG00000130649	0.0279515	-0.591939
WTAP	ENSG00000146457	0.0322362	-0.59076
	ENSG00000228363	5.33228e-05	-0.589291
BSG	ENSG00000172270	0.0284663	-0.589119
OBSL1	ENSG00000124006	0.000701282	-0.588742
METTL7A	ENSG00000185432	0.0345904	-0.588696
CYB5D2	ENSG00000167740	0.0274508	-0.588178
CDK5RAP2	ENSG00000136861	0.0237663	-0.587797
COL16A1	ENSG00000084636	5.66581e-07	-0.586469
XRCC3	ENSG00000126215	0.00565636	-0.585503
MFAP5	ENSG00000197614	0.0371897	-0.585204
UROD	ENSG00000126088	0.0350432	-0.585161
HNRNPU	ENSG00000153187	0.0140898	-0.584526
SNORD3A	ENSG00000263934	4.47302e-05	-0.58334
UROD	ENSG00000126088	0.0297727	-0.580603
TXNRD1	ENSG00000198431	0.0214882	-0.580301
CENPV	ENSG00000166582	0.0163778	-0.580277
ARHGAP26	ENSG00000145819	0.0461523	-0.579527
MAGI2-AS3	ENSG00000234456	0.0417589	-0.579014
LYST	ENSG00000143669	0.00840207	-0.578802
RPS26	ENSG00000197728	0.033676	-0.57811
DLGAP4	ENSG00000080845	0.0339905	-0.57772
OCRL	ENSG00000122126	0.0279033	-0.576448
HAS2-AS1	ENSG00000248690	0.000887648	-0.576198
NUDT1	ENSG00000106268	0.0255741	-0.576158
COL21A1	ENSG00000124749	0.00686547	-0.575952
STAT6	ENSG00000166888	8.15749e-05	-0.575702
PDE4DIPP2	ENSG00000275131	0.0428307	-0.572966
SMG6	ENSG00000070366	0.0481704	-0.572548
RERE	ENSG00000142599	0.0268702	-0.572133
FNDC3A	ENSG00000102531	0.000377312	-0.571341
CDK5RAP2	ENSG00000136861	0.0205207	-0.571192
EFEMP1	ENSG00000115380	0.0200064	-0.571126
OCRL	ENSG00000122126	0.0249991	-0.570388
COL16A1	ENSG00000084636	0.000336297	-0.569657
RERE	ENSG00000142599	0.0245928	-0.568732
RIPK1	ENSG00000137275	0.0167505	-0.568247
MAP4K4	ENSG00000071054	0.0204069	-0.56818
ACADVL	ENSG00000072778	0.0266801	-0.568109
EFEMP1	ENSG00000115380	0.0235404	-0.565997
CLEC16A	ENSG00000038532	0.0155253	-0.565876
LY6E	ENSG00000160932	0.00113693	-0.565332
ABITRAM	ENSG00000119328	0.0359494	-0.564986
CDK5RAP2	ENSG00000136861	0.0403405	-0.564966
ATN1	ENSG00000111676	0.0448679	-0.564871
ENO3	ENSG00000108515	0.0241512	-0.564651
DCHS2	ENSG00000197410	0.000268394	-0.564101
CBFA2T2	ENSG00000078699	0.0246581	-0.56409
PCDH18	ENSG00000189184	0.0131371	-0.563932
H4C8	ENSG00000158406	0.00072207	-0.563821
SPTY2D1OS	ENSG00000247595	0.0494555	-0.563633
CAPRIN2	ENSG00000110888	0.0385439	-0.562523
IMP3	ENSG00000177971	0.00299292	-0.561901
RBM24	ENSG00000112183	0.011566	-0.561777
SMARCA5-AS1	ENSG00000245112	0.00568113	-0.560968
TNPO2	ENSG00000105576	0.0459406	-0.560931
ADCY3	ENSG00000138031	0.000320909	-0.559829
CBSL	ENSG00000274276	0.0159255	-0.559755
MAGI2-AS3	ENSG00000234456	0.0363087	-0.559391
COL21A1	ENSG00000124749	0.036553	-0.558374
LY6E	ENSG00000160932	0.00131426	-0.558239
PITPNA	ENSG00000174238	0.0128553	-0.557905
FAM189B	ENSG00000160767	0.0390123	-0.557247
NTNG2	ENSG00000196358	0.0361448	-0.557212
NTNG2	ENSG00000196358	0.0361448	-0.557212
COL21A1	ENSG00000124749	0.0032657	-0.557116
COL16A1	ENSG00000084636	3.5251e-05	-0.557086
GSE1	ENSG00000131149	0.0136209	-0.55509
DDB1	ENSG00000167986	0.028405	-0.555006
CEPT1	ENSG00000134255	0.0388927	-0.554841
PCDH18	ENSG00000189184	0.0190941	-0.552987
ATP1B3	ENSG00000069849	0.0319861	-0.55192
RSRC1	ENSG00000174891	0.014009	-0.551875
GOLGA8B	ENSG00000215252	0.000216452	-0.551278
DNAJC19	ENSG00000205981	0.0187442	-0.550971
PML	ENSG00000140464	0.00155827	-0.550233
MDFIC	ENSG00000135272	0.0280572	-0.550052
SASH1	ENSG00000111961	0.0166285	-0.549888
PPM1G	ENSG00000115241	0.000509591	-0.549409
SETD7	ENSG00000145391	0.0309253	-0.547962
MRPL49	ENSG00000149792	0.0160602	-0.547855
ANGPTL2	ENSG00000136859	0.0186778	-0.54684
TDRKH	ENSG00000182134	0.0429682	-0.546532
CBFA2T2	ENSG00000078699	0.0171903	-0.546528
EIF2AK1	ENSG00000086232	0.0339876	-0.545356
CDK5RAP2	ENSG00000136861	0.0155913	-0.543683
METTL7A	ENSG00000185432	0.046914	-0.543604
CRYBG3	ENSG00000080200	0.0356131	-0.542548
LINC00963	ENSG00000204054	0.00596224	-0.542381
LINC00963	ENSG00000204054	0.00596224	-0.542381
CTSC	ENSG00000109861	0.0171919	-0.541916
RFX5	ENSG00000143390	0.0337459	-0.53922
PDXDC1	ENSG00000179889	0.00521698	-0.537894
FKBP10	ENSG00000141756	0.0369523	-0.537605
NAV2	ENSG00000166833	0.0306093	-0.53687
ZBTB44	ENSG00000196323	0.0432502	-0.53577
FKBP10	ENSG00000141756	0.00341391	-0.533966
NPAS2	ENSG00000170485	0.0322944	-0.53285
MDN1	ENSG00000112159	0.0438613	-0.531712
PHC3	ENSG00000173889	0.0125173	-0.531344
TEKT4P2	ENSG00000188681	0.040618	-0.531274
TIAL1	ENSG00000151923	0.0112965	-0.530462
HNRNPA1	ENSG00000135486	0.045725	-0.529995
INPP4A	ENSG00000040933	0.0143955	-0.528625
CARD8	ENSG00000105483	0.0323428	-0.527777
UROD	ENSG00000126088	0.0358105	-0.5275
PHC3	ENSG00000173889	0.0115745	-0.526811
MRPL49	ENSG00000149792	0.0215874	-0.526742
CARD8	ENSG00000105483	0.0310709	-0.525729
DNAJC19	ENSG00000205981	0.0189844	-0.525346
CDC42EP2	ENSG00000149798	0.0452427	-0.525088
HADHB	ENSG00000138029	0.0212504	-0.52475
EMILIN2	ENSG00000132205	0.0127678	-0.523951
ZNF433-AS1	ENSG00000219665	0.0199916	-0.522663
RGMB	ENSG00000174136	0.0176308	-0.522434
POLR2I	ENSG00000105258	0.00910501	-0.522128
VAC14	ENSG00000103043	0.00311731	-0.521592
TXNRD1	ENSG00000198431	0.0298187	-0.521535
CLMAT3	ENSG00000249035	0.0116517	-0.520196
PLPP5	ENSG00000147535	0.0213885	-0.520048
GPR137	ENSG00000173264	0.0194636	-0.519864
DDX31	ENSG00000125485	0.0332367	-0.517224
NDUFV3	ENSG00000160194	0.000176186	-0.516366
RSRC1	ENSG00000174891	0.0153	-0.516293
TRDN	ENSG00000186439	0.0131046	-0.516209
HSPH1	ENSG00000120694	0.0136689	-0.515919
PHF20L1	ENSG00000129292	0.0439418	-0.515083
AXL	ENSG00000167601	0.0229216	-0.514969
NCOR2	ENSG00000196498	6.41679e-06	-0.514606
LAMB1	ENSG00000091136	0.00994278	-0.514289
SUCLA2	ENSG00000136143	0.0442309	-0.513924
CHP1	ENSG00000187446	0.0180758	-0.513368
LPIN1	ENSG00000134324	0.0187448	-0.512927
CARD8	ENSG00000105483	0.0332395	-0.512872
IL17RA	ENSG00000177663	0.0469944	-0.511479
ZNF451-AS1	ENSG00000226803	0.0311325	-0.510565
TRPC1	ENSG00000144935	0.000388557	-0.510564
FGGY	ENSG00000172456	0.038807	-0.51016
WDR27	ENSG00000184465	0.0425527	-0.508727
NAV1	ENSG00000134369	0.0416311	-0.508027
COL21A1	ENSG00000124749	0.0174444	-0.507527
IFI16	ENSG00000163565	0.000180524	-0.507064
FKBP10	ENSG00000141756	0.0104192	-0.506124
ZNF93	ENSG00000184635	0.0490488	-0.504865
ITPR1	ENSG00000150995	0.010013	-0.504556
	ENSG00000259353	0.014138	-0.504309
NCOR2	ENSG00000196498	0.0120719	-0.504055
NAV2	ENSG00000166833	0.0401635	-0.50344
CMIP	ENSG00000153815	0.0430447	-0.502682
PLPP5	ENSG00000147535	0.00257638	-0.50231
SEM1	ENSG00000127922	0.0445521	-0.50214
C12orf75	ENSG00000235162	0.0478334	-0.502103
HNRNPF	ENSG00000169813	3.16568e-05	-0.501683
BNIP2	ENSG00000140299	0.00872683	-0.501065
SEC24B	ENSG00000138802	0.000834278	-0.500842
MRPL52	ENSG00000172590	0.0418254	-0.499915
COL21A1	ENSG00000124749	0.0342862	-0.499691
DNAH14	ENSG00000185842	0.0464842	-0.499267
NFIB	ENSG00000147862	0.0111058	-0.498936
CARD8	ENSG00000105483	0.0455984	-0.498436
SMG6	ENSG00000070366	0.0294189	-0.498402
UBXN7	ENSG00000163960	0.00706869	-0.498137
MYL12A	ENSG00000101608	0.000882811	-0.497119
TAPT1	ENSG00000169762	0.0217205	-0.496911
	ENSG00000244513	0.000985839	-0.49553
UBB	ENSG00000170315	0.00797522	-0.494144
NCOR2	ENSG00000196498	0.0155367	-0.49403
PKP4	ENSG00000144283	0.0322362	-0.493829
ACADVL	ENSG00000072778	0.0307366	-0.493674
CRYBG3	ENSG00000080200	0.0114311	-0.49281
FLJ37453	ENSG00000179743	0.0272612	-0.492511
FER	ENSG00000151422	0.0355061	-0.491753
SMG1P2	ENSG00000205534	0.00391455	-0.491312
PRMT2	ENSG00000160310	0.0357642	-0.490504
MTF2	ENSG00000143033	0.0191316	-0.490324
GAS5	ENSG00000234741	0.0258653	-0.489989
FTX	ENSG00000230590	0.00681411	-0.489847
SNORD3A	ENSG00000263934	7.95844e-06	-0.489247
RPLP1	ENSG00000137818	0.0386415	-0.489145
	ENSG00000259287	0.0448503	-0.489088
UBXN4	ENSG00000144224	0.000688928	-0.488561
PDE5A	ENSG00000138735	0.0395389	-0.487983
MYL1	ENSG00000168530	0.000133896	-0.486819
COL16A1	ENSG00000084636	0.00433181	-0.486768
FKBP10	ENSG00000141756	0.047211	-0.48657
CEP120	ENSG00000168944	0.0048083	-0.486477
SELENOW	ENSG00000178980	0.0492753	-0.485421
DTNA	ENSG00000134769	0.0440463	-0.484798
MLLT10	ENSG00000078403	0.0450929	-0.483467
COL16A1	ENSG00000084636	0.0107449	-0.483394
CARD8	ENSG00000105483	0.0371942	-0.483217
COL16A1	ENSG00000084636	0.00785269	-0.482308
NIPBL	ENSG00000164190	0.00262139	-0.481111
CREBBP	ENSG00000005339	0.000229539	-0.480478
MLLT3	ENSG00000171843	0.0384576	-0.479993
DTNA	ENSG00000134769	0.0431323	-0.479705
MSRA	ENSG00000175806	0.0167457	-0.479505
FAM234B	ENSG00000084444	0.0266849	-0.47934
KLHL36	ENSG00000135686	0.0349547	-0.478887
ELOC	ENSG00000154582	0.0498584	-0.478654
KLHL26	ENSG00000167487	0.0323463	-0.47864
COL16A1	ENSG00000084636	0.00630737	-0.478488
COL16A1	ENSG00000084636	0.012595	-0.477457
ENOSF1	ENSG00000132199	0.0400704	-0.4769
CSNK1G3	ENSG00000151292	0.00581674	-0.47646
ACADVL	ENSG00000072778	0.0332459	-0.476308
TYW5	ENSG00000162971	0.018165	-0.474008
SLC66A2	ENSG00000122490	0.00761847	-0.472825
EARS2	ENSG00000103356	0.0274546	-0.472629
MRPL49	ENSG00000149792	0.0400607	-0.472043
KDM5C	ENSG00000126012	0.0322362	-0.47203
MYL9	ENSG00000101335	0.0196959	-0.471145
SH3BP5-AS1	ENSG00000224660	1.46882e-08	-0.471139
SLC2A5	ENSG00000142583	0.0400068	-0.470355
	ENSG00000262879	0.00140316	-0.470202
ZNF22-AS1	ENSG00000165511	0.0010551	-0.469558
ACIN1	ENSG00000100813	0.0486131	-0.468528
COL16A1	ENSG00000084636	0.00620904	-0.468368
COL16A1	ENSG00000084636	0.024679	-0.467469
HMGA2	ENSG00000149948	0.0375063	-0.467457
NDUFV3	ENSG00000160194	0.00316776	-0.46594
PDE4DIP	ENSG00000178104	0.0321519	-0.465833
ZC3H8	ENSG00000144161	0.0356333	-0.465828
COL16A1	ENSG00000084636	0.0152592	-0.465641
CTSC	ENSG00000109861	0.0453372	-0.465058
ATXN2	ENSG00000204842	0.0319754	-0.464969
COQ8B	ENSG00000123815	0.0102964	-0.464889
DCAF10	ENSG00000122741	0.012584	-0.464874
UBB	ENSG00000170315	0.0174863	-0.464413
CD72	ENSG00000137101	0.0300925	-0.462456
CAPG	ENSG00000042493	0.0318652	-0.462192
RIOK1	ENSG00000124784	0.0224706	-0.46192
OBSL1	ENSG00000124006	0.0362195	-0.461503
RYR1	ENSG00000196218	0.0419405	-0.461157
SNX18	ENSG00000178996	0.0162989	-0.460883
COL16A1	ENSG00000084636	0.0147357	-0.460872
TAF5	ENSG00000148835	0.0291962	-0.460852
SASH1	ENSG00000111961	0.0116842	-0.460293
COL16A1	ENSG00000084636	0.00288791	-0.459525
CAST	ENSG00000153113	0.0383628	-0.45941
COL16A1	ENSG00000084636	0.00439644	-0.458506
AGPAT3	ENSG00000160216	0.0128553	-0.457933
TSC2	ENSG00000103197	0.0472773	-0.45767
TTC14	ENSG00000163728	0.036365	-0.457328
SATB2	ENSG00000119042	0.0114883	-0.455099
ATP6V1E1	ENSG00000131100	0.0212332	-0.454225
RIN2	ENSG00000132669	0.0372551	-0.454085
SHISA5	ENSG00000164054	0.00023087	-0.453442
UPF3A	ENSG00000169062	0.029761	-0.453417
CTBP2	ENSG00000175029	0.0309648	-0.452953
NPC1	ENSG00000141458	0.0234648	-0.45195
ATP6V1E1	ENSG00000131100	0.0228159	-0.451636
BACE2	ENSG00000182240	0.00128939	-0.451617
ATP6V1E1	ENSG00000131100	0.0242181	-0.451385
COL16A1	ENSG00000084636	0.00569726	-0.45128
SORBS2	ENSG00000154556	0.0139743	-0.451225
RBM33	ENSG00000184863	0.00178433	-0.450932
ABLIM1	ENSG00000099204	0.0454049	-0.450117
FOXP1	ENSG00000114861	0.0383498	-0.449716
ITGB3BP	ENSG00000142856	0.029859	-0.449405
PTRH2	ENSG00000141378	0.00934518	-0.449281
POGZ	ENSG00000143442	0.0450929	-0.449063
CAPG	ENSG00000042493	0.0402994	-0.449062
NBPF26	ENSG00000273136	0.0421193	-0.447832
RREB1	ENSG00000124782	0.0432416	-0.447146
FTCDNL1	ENSG00000226124	0.0016052	-0.44626
PARP3	ENSG00000041880	0.0171626	-0.446178
CUTA	ENSG00000112514	0.0449858	-0.446013
AP4S1	ENSG00000100478	0.0301705	-0.445932
S100A10	ENSG00000197747	0.0389883	-0.445892
USP7	ENSG00000187555	0.00194393	-0.444775
LDLRAP1	ENSG00000157978	0.0432972	-0.444766
DNAH14	ENSG00000185842	0.0457135	-0.44455
OCRL	ENSG00000122126	0.0320891	-0.444103
SETD4	ENSG00000185917	0.0429446	-0.443941
EPM2A	ENSG00000112425	0.0325418	-0.443927
SELENOW	ENSG00000178980	0.00250066	-0.44338
LINC01303	ENSG00000250548	0.047525	-0.443176
RYR1	ENSG00000196218	0.0339876	-0.442681
SUCLA2	ENSG00000136143	0.0134816	-0.442005
PYROXD1	ENSG00000121350	0.012584	-0.441582
HMGA2	ENSG00000149948	0.00630977	-0.441381
APLP2	ENSG00000084234	0.00607114	-0.441146
RNH1	ENSG00000023191	0.000440863	-0.441077
NIPBL	ENSG00000164190	0.0258972	-0.440861
FKBP10	ENSG00000141756	0.0123738	-0.440093
LRRTM2	ENSG00000146006	0.0186678	-0.439791
ACIN1	ENSG00000100813	0.0168843	-0.43911
VPS37A	ENSG00000155975	0.00726671	-0.437478
RAN	ENSG00000132341	0.0276967	-0.437068
NCOR2	ENSG00000196498	0.00588678	-0.436468
LINC00933	ENSG00000259728	0.0136752	-0.435522
NEIL1	ENSG00000140398	0.00454976	-0.435222
SCPEP1	ENSG00000121064	0.0371942	-0.435105
JAG1	ENSG00000101384	0.024278	-0.434315
CSF1	ENSG00000184371	0.0116769	-0.43423
TARBP1	ENSG00000059588	0.0127461	-0.433063
ERICH1	ENSG00000104714	0.0346436	-0.432858
ATF4	ENSG00000128272	0.0192261	-0.43282
SLC35B4	ENSG00000205060	0.0406282	-0.432398
STAT6	ENSG00000166888	0.00029505	-0.431682
FASTKD1	ENSG00000138399	0.0268593	-0.4314
TXNRD1	ENSG00000198431	0.011904	-0.431201
CDYL	ENSG00000153046	0.00442606	-0.430294
RBM33	ENSG00000184863	0.00414853	-0.429809
NDUFV3	ENSG00000160194	0.00526898	-0.429302
USP34	ENSG00000115464	0.0294767	-0.428618
TOR1AIP2	ENSG00000169905	0.0306359	-0.428459
GRIP2	ENSG00000144596	0.0151136	-0.427399
CLIP1	ENSG00000130779	0.0284356	-0.426765
KTN1	ENSG00000126777	0.0244252	-0.426639
NCOR2	ENSG00000196498	0.0306072	-0.426608
NCOR2	ENSG00000196498	0.0400488	-0.425929
C11orf24	ENSG00000171067	0.00466083	-0.425823
KMT2C	ENSG00000055609	0.00815136	-0.425344
ATP9A	ENSG00000054793	0.0238089	-0.425316
ARHGAP12	ENSG00000165322	9.30817e-05	-0.423851
TRPM4	ENSG00000130529	0.0256411	-0.423043
C11orf24	ENSG00000171067	0.00604224	-0.422962
MCPH1	ENSG00000147316	0.0228762	-0.42289
GUSBP1	ENSG00000183666	0.0227429	-0.422192
	ENSG00000251131	0.00858785	-0.421495
CTSC	ENSG00000109861	0.031185	-0.42139
DDX49	ENSG00000105671	0.0358333	-0.421044
LRMDA	ENSG00000148655	0.0314483	-0.420921
ERGIC2	ENSG00000087502	0.0244075	-0.419829
PHC3	ENSG00000173889	0.0212631	-0.419366
S100A6	ENSG00000197956	0.044089	-0.417673
ERGIC2	ENSG00000087502	0.0262171	-0.417541
NR2C2	ENSG00000177463	0.0201988	-0.417423
CFD	ENSG00000197766	0.0376038	-0.417066
USP34	ENSG00000115464	0.0428634	-0.416782
COL16A1	ENSG00000084636	0.0499906	-0.416044
TAMM41	ENSG00000144559	0.0269375	-0.415929
AK2	ENSG00000004455	0.0495483	-0.415748
FRMD4A	ENSG00000151474	0.0180948	-0.41567
LRP1	ENSG00000123384	0.00239593	-0.414718
FBXL4	ENSG00000112234	0.0248356	-0.41407
COL16A1	ENSG00000084636	0.0421923	-0.412983
SCPEP1	ENSG00000121064	0.0347146	-0.412899
	ENSG00000244513	0.0107213	-0.41282
CTBP2	ENSG00000175029	0.0179102	-0.411469
ABCC9	ENSG00000069431	0.0133783	-0.409062
UTP20	ENSG00000120800	0.0453351	-0.40903
TRDN	ENSG00000186439	0.0425527	-0.408818
MYO1C	ENSG00000197879	0.036553	-0.408489
TTC8	ENSG00000165533	0.041512	-0.408383
FAM227B	ENSG00000166262	0.0267766	-0.408293
KCTD16	ENSG00000183775	0.033747	-0.407963
TNFRSF1A	ENSG00000067182	0.0418826	-0.40679
SGSM2	ENSG00000141258	0.0383628	-0.406684
ERC1	ENSG00000082805	0.0120671	-0.405744
LRIG2	ENSG00000198799	0.00169211	-0.405699
COL16A1	ENSG00000084636	0.0393788	-0.404743
NOPCHAP1	ENSG00000151131	0.0070232	-0.403021
GOLPH3L	ENSG00000143457	0.0346755	-0.402721
CCDC159	ENSG00000183401	0.0248842	-0.402129
CCDC159	ENSG00000183401	0.0248842	-0.402129
FBLN1	ENSG00000077942	0.0196802	-0.401659
CDKAL1	ENSG00000145996	0.00165748	-0.401572
SELENOW	ENSG00000178980	0.0141787	-0.401108
SOS1	ENSG00000115904	0.0212332	-0.400546
INPP4A	ENSG00000040933	0.0457614	-0.399728
UBXN7	ENSG00000163960	0.0374868	-0.399636
RNH1	ENSG00000023191	0.0195101	-0.399471
RBMS2	ENSG00000076067	0.024438	-0.397467
PBX1	ENSG00000185630	0.0194945	-0.397207
CASP4	ENSG00000196954	0.0468986	-0.395837
PIKFYVE	ENSG00000115020	0.0401195	-0.395626
SETDB2	ENSG00000136169	0.0429414	-0.394162
NBPF15	ENSG00000266338	0.0480482	-0.393705
NME7	ENSG00000143156	0.0137011	-0.393484
RNGTT	ENSG00000111880	0.0473187	-0.393101
SMIM8	ENSG00000111850	0.0130572	-0.38985
COL16A1	ENSG00000084636	0.0469605	-0.389435
SH3D19	ENSG00000109686	0.0054737	-0.387766
	ENSG00000283689	0.0422517	-0.386992
IDH1	ENSG00000138413	0.0400704	-0.386039
IDH1	ENSG00000138413	0.046903	-0.385654
CSNK1G3	ENSG00000151292	0.0174863	-0.385415
PLCE1	ENSG00000138193	0.0421745	-0.385036
ZBTB8OS	ENSG00000176261	0.0239077	-0.384984
COL16A1	ENSG00000084636	0.0421069	-0.383171
UBR3	ENSG00000144357	0.0273548	-0.382502
STAT3	ENSG00000168610	0.0489444	-0.38213
SORBS2	ENSG00000154556	0.0106128	-0.381803
PDE4DIP	ENSG00000178104	0.0434942	-0.381747
UBL5	ENSG00000198258	0.000566242	-0.381669
PTRH2	ENSG00000141378	0.0231703	-0.380648
MAN2C1	ENSG00000140400	0.0375504	-0.3795
CSRP2	ENSG00000175183	0.0410837	-0.379437
SMG7	ENSG00000116698	0.0131739	-0.378962
CELF1	ENSG00000149187	0.0197536	-0.378818
KMT2C	ENSG00000055609	0.0145804	-0.378806
ABLIM1	ENSG00000099204	0.0346193	-0.378574
DPP9-AS1	ENSG00000205790	0.0133636	-0.378328
DYRK1A	ENSG00000157540	0.0486954	-0.37796
TPM1	ENSG00000140416	0.00550753	-0.37734
CFAP57	ENSG00000243710	0.00178433	-0.375146
RPAIN	ENSG00000129197	0.00512535	-0.374815
ZHX3	ENSG00000174306	0.0301321	-0.374579
RAN	ENSG00000132341	0.0195718	-0.37448
SF3B2	ENSG00000087365	0.0477868	-0.374145
IPO9	ENSG00000198700	0.0137305	-0.373716
DOK4	ENSG00000125170	0.0200883	-0.373192
JPH2	ENSG00000149596	0.0123638	-0.372994
	ENSG00000265399	0.0098657	-0.372519
NR2C2	ENSG00000177463	0.0170026	-0.372477
TBCD	ENSG00000141556	0.0495818	-0.371394
SELENOW	ENSG00000178980	0.00921361	-0.371376
PSMG4	ENSG00000180822	0.0124075	-0.370534
FAM171A2	ENSG00000161682	3.20407e-05	-0.36905
SIN3B	ENSG00000127511	0.0308402	-0.368931
ASAP1	ENSG00000153317	0.0200105	-0.368752
VPS13C	ENSG00000129003	0.00438709	-0.367006
PDIA6	ENSG00000143870	0.0305727	-0.366197
	ENSG00000227627	0.00122644	-0.366095
HSPG2	ENSG00000142798	0.020847	-0.365903
WIPF2	ENSG00000171475	0.0468292	-0.36589
FLNA	ENSG00000196924	0.0124324	-0.365566
NCAM1	ENSG00000149294	0.0273081	-0.365381
FAM227B	ENSG00000166262	0.0430744	-0.364903
SOS1	ENSG00000115904	0.020744	-0.364828
RNF123	ENSG00000164068	0.0394683	-0.364674
CRYBG3	ENSG00000080200	0.0199682	-0.364673
RPIA	ENSG00000153574	0.0498887	-0.36464
SIN3B	ENSG00000127511	0.0490595	-0.362749
ADAMTS6	ENSG00000049192	0.00696572	-0.362729
KANSL1L	ENSG00000144445	0.0277317	-0.362413
TNS1	ENSG00000079308	0.0227437	-0.360808
CALCOCO2	ENSG00000136436	0.0113691	-0.360769
BZW2	ENSG00000136261	0.0284652	-0.360496
HSPG2	ENSG00000142798	0.0131046	-0.360454
PPP3CB	ENSG00000107758	0.0379252	-0.360353
ACACA	ENSG00000278540	0.015312	-0.359146
CHCHD10	ENSG00000250479	0.0217564	-0.358683
OBSL1	ENSG00000124006	0.00604282	-0.358304
TRPM7	ENSG00000092439	0.014697	-0.357784
PHKB	ENSG00000102893	0.030043	-0.35729
SRP68	ENSG00000167881	0.0234322	-0.355926
ETFDH	ENSG00000171503	0.0330537	-0.353867
EVA1A	ENSG00000115363	0.0205681	-0.353211
TBCD	ENSG00000141556	0.0357557	-0.351955
TNS3	ENSG00000136205	0.0352774	-0.35159
CSRP2	ENSG00000175183	0.00332419	-0.3487
NBPF19	ENSG00000271383	0.00359003	-0.348532
	ENSG00000177738	0.0300925	-0.348248
TBCD	ENSG00000141556	0.0494298	-0.347611
CSRP2	ENSG00000175183	0.0181065	-0.347183
COL12A1	ENSG00000111799	0.000346425	-0.346748
EPB41L5	ENSG00000115109	0.0364284	-0.346236
USP7	ENSG00000187555	0.0294638	-0.344836
PCDH18	ENSG00000189184	0.0228148	-0.344786
AKAP10	ENSG00000108599	0.0328488	-0.344594
CDK13	ENSG00000065883	0.0276755	-0.344113
CSRP2	ENSG00000175183	0.00334009	-0.344069
CDK13	ENSG00000065883	0.013427	-0.342446
RPAIN	ENSG00000129197	0.000219948	-0.342405
	ENSG00000214559	0.0430425	-0.341645
CUTA	ENSG00000112514	0.0450788	-0.34065
	ENSG00000165699	0.0275301	-0.340568
	ENST00000403810", "ENST00000645129", "ENST00000643362") "TSC1
POLR1G	ENSG00000117877	0.0279165	-0.340354
SLC25A25	ENSG00000148339	0.0332367	-0.340204
ACAP3	ENSG00000131584	0.0377695	-0.339352
PLCE1	ENSG00000138193	0.015234	-0.338374
PPM1G	ENSG00000115241	0.0114332	-0.337079
GATM	ENSG00000171766	0.0469557	-0.336963
GXYLT1	ENSG00000151233	0.0388521	-0.336938
[truncated: 3,923 more rows]

## Sheet: DEXSeq gp2
Table S4: Results of DEXSeq Analysis in group 2 (gp2)
[truncated: 406 more rows]

[truncated: 5 more sheets: DEXSeq gp3, ISA G1, ISA gp1, ISA gp2, ISA gp3]
